# Supplementary material for: Associations between red blood cell count and metabolic dysfunction-associated fatty liver disease(MAFLD)
Source: PLoS One. 2022 Dec 27;17(12):e0279274. doi: 10.1371/journal.pone.0279274 (PMC9794081; doi:10.1371/journal.pone.0279274)
Supplement: S1 Data — (CSV) [file pone.0279274.s007.csv]

Number	CAP(dB/m)	Gender	Age	Race	PIR	Weight(kg)	Height(cm)	bmxbmi(kg/m2)	Waist(cm)	Self-report hypertension	Self-report diabetes	Fasting glucose(mmol/L)	Glycosylated hemoglobin(%)	HDL(mg/dL)	Fasting insulin(?U/mL))	ALT(IU/L)	AST(IU/L)	GGT(IU/L)	TC(mg/dL)	TG(mg/dL)	SUA(?mol/L)	Do you now smoke cigarettes?	Have you smoked at least 100 cigarettes in your entire life?	Smoker classification	CRP	systolic blood pressure1(mmHg)	diastolic blood pressure1(mmHg)	systolic blood pressure2(mmHg)	diastolic blood pressure2(mmHg)	systolic blood pressure3(mmHg)	diastolic blood pressure3(mmHg)	mean SBP(mmHg)	mean DBP(mmHg)	Red blood cell count(106/?L)	Hemoglobin(g/?L)	BMI��25 kg/m2	Diabetes mellitus	Waist circumference ��102 cm for men and��88 cm for women	Blood pressure ��130/85mmHg or specific drug treatment	Fasting plasma triglycerides ��150 mg/dl or specific drug treatment	Plasma HDL-cholesterol <40 mg/dl for men and <50 mg/dl for women or specific drug treatment	Prediabetes	Homeostasis model assessment of insulin resistance score��2.5	Plasma high-sensitivity C-reactive protein level >2 mg/L	at least 2 metabolic risk abnormalities	MAFLD risk
93705	225	2	66	4	0.82	79.5	158.3	31.7	101.8	1	0	NA	6.2	60	NA	16	20	21	157	95	5.8	1	3	2	2.72					202	62	202	62	5.48	11.9	1	0	1	1	0	0	1	0	1	1	0
93706	207	1	18	5	NA	66.3	175.7	21.5	79.3	0	0	NA	5.2	47	NA	10	14	16	149	92	8	2	NA	1	0.74	112	74	114	70	108	76	111.33	73.33	5.24	16.3	0	0	0	0	0	0	0	0	0	0	0
93708	244	2	66	5	1.63	53.5	150.2	23.7	88.2	1	0	6.77	6.2	88	9.72	19	21	22	210	72	4.5	2	NA	1	1.83			138	78	144	76	141	77	4.59	13.2	0	0	1	1	1	0	1	1	0	1	0
93709	282	2	75	4	0.41	88.8	151.1	38.9	113	1	0	NA	6.3	65	NA	15	17	31	180	132	6.2	1	1	3	6.94	120	66	118	66	118	68	118.67	66.67	5.13	15.4	1	0	1	1	0	0	1	0	1	1	1
93711	214	1	56	5	5	62.1	170.6	21.3	86.6	0	0	5.94	5.7	72	5.28	20	23	19	239	59	4.2	2	NA	1	0.82	108	68	94	68	102	64	101.33	66.67	4.65	14.7	0	0	0	0	1	0	1	0	0	1	0
93712	218	1	18	1	0.76	58.9	172.8	19.7	72	0	0	NA	5.4	48	NA	46	35	11	185	124	5.8	1	2	3	0.37	112	68	116	72	112	70	113.33	70	5.12	15.5	0	0	0	0	0	0	0	0	0	0	0
93713	206	1	67	3	2.65	74.9	178.6	23.5	99.7	0	0	NA	5.6	48	NA	18	18	26	188	95	5.7	1	1	3	1.66	104	70	104	74	106	72	104.67	72	4.52	14.2	0	0	0	0	0	0	0	0	0	0	0
93714	293	2	54	4	1.86	87.1	147.8	39.9	118.4	0	1	NA	12.7	42	NA	22	16	85	232	115	6.5	1	3	2	5.71					164	94	164	94	5.11	14.1	1	1	1	1	1	1	0	0	1	1	1
93715	255	1	71	5	1.56	65.6	170.6	22.5	89.7	0	0	NA	6.2	57	NA	12	15	14	183	123	5.2	1	1	3	6.1	112	60	112	58	118	60	114	59.33	4.99	16	0	0	0	0	1	0	1	0	1	1	0
93716	375	1	61	5	5	77.7	159.2	30.7	99.6	0	0	NA	5.6	39	NA	27	20	27	225	238	5.5	1	3	2	1.75	120	72	120	74	122	70	120.67	72	5.25	15.7	1	0	0	0	1	1	0	0	0	1	1
93717	230	1	22	3	1.49	74.4	174.1	24.5	86.2	0	0	5.05	5.1	53	3.94	13	17	16	217	122	6.6	1	1	3	0.8	116	62	124	66	116	68	118.67	65.33	4.82	14.4	0	0	0	0	0	0	0	0	0	0	0
93718	236	1	45	4	1.18	54.4	157.3	22	77.5	1	0	4.94	5.7	63	4.89	13	17	18	152	57	4.5	2	NA	1	0.69	128	88	136	94	130	88	131.33	90	4.71	14.6	0	0	0	1	0	0	1	0	0	1	0
93722	193	2	60	3	2.07	56.8	154.6	23.8	89.7	0	0	5.61	5.8	78	7.04	19	28	16	178	67	4.9	2	NA	1	0.41	116	68	110	66	112	62	112.67	65.33	4.23	12.3	0	0	1	0	0	0	1	0	0	1	0
93723	180	1	64	3	3.69	64.9	170.1	22.4	82.6	0	0	NA	5.3	54	NA	17	20	12	201	75	4.6	2	NA	1	1.02	124	72	126	78	122	78	124	76	4.81	14	0	0	0	0	0	0	0	0	0	0	0
93726	327	2	67	1	1.85	74.3	154.5	31.1	105.6	0	0	NA	5.8	35	NA	41	42	22	180	221	4.4	1	3	2	2.42	140	52	126	40	128	66	131.33	52.67	4.8	14.2	1	0	1	0	1	1	1	0	1	1	1
93728	286	1	53	4	5	118.1	188.1	33.4	118.4	1	0	NA	5.3	62	NA	12	16	261	141	127	4	2	NA	1	39.78	122	74	124	76	126	74	124	74.67	4.11	12	1	0	1	1	0	0	0	0	1	1	1
93731	286	1	20	1	5	89.2	179.9	27.6	101.7	0	0	5.44	4.9	40	21.33	22	14	19	155	95	7.4	2	NA	1	0.75	114	54	108	56	106	58	109.33	56	5.58	17.3	1	0	0	0	0	0	0	1	0	0	1
93735	363	1	52	2	0.35	76.5	147.7	35.1	104.6	1	0	4.61	5	42	5.14	9	11	13	123	133	6.7	2	NA	1	1.59	154	74	156	72	146	66	152	70.67	3.79	11.9	1	0	1	1	1	0	0	0	0	1	1
93742	332	1	72	4	3.62	107.9	178.3	33.9	115	1	1	5.88	5.5	48	25.83	14	15	26	161	121	5.3	1	3	2	2.03	166	90	170	88	164	92	166.67	90	3.65	11.1	1	1	1	1	1	0	1	1	1	1	1
93743	192	1	61	3	3.87	79.3	187.8	22.5	93.7	1	0	NA	5.9	41	NA	23	25	32	149	106	5.7	1	1	3	0.5	152	86	150	84	158	86	153.33	85.33	4.52	14	0	0	0	1	0	0	1	0	0	1	0
93746	172	2	25	4	3.4	62.1	158.4	24.8	74.4	0	0	NA	5.7	71	NA	13	16	12	169	91	4.3	2	NA	1	4.44	106	64	108	60	108	66	107.33	63.33	3.93	12.5	0	0	0	0	0	0	1	0	1	1	0
93752	208	2	73	3	3.98	60.1	153.6	25.5	88.6	0	0	6.61	5.3	60	4.75	9	14	10	260	208	4.7	1	1	3	0.64	126	60	130	62	128	60	128	60.67	4.73	14.7	1	0	1	0	0	0	1	0	0	1	0
93754	273	1	72	2	0.82	87.2	161.5	33.4	107	1	0	NA	5.7	41	NA	25	25	35	138	195	6.5	1	3	2	1.21	NA	NA	118	82	118	80	118	81	5.27	16.5	1	0	1	1	1	0	1	0	0	1	0
93755	257	2	26	4	2.07	93.8	178.5	29.4	94.2	0	0	6.11	5.7	48	20.41	14	14	16	182	73	4.8	1	3	2	4.86	106	76	100	76	106	80	104	77.33	4.55	13	1	0	1	0	0	1	1	1	1	1	0
93756	242	2	64	4	NA	75.4	160.7	29.2	102.1	0	0	NA	5.5	73	NA	13	21	12	241	155	6.1	2	NA	1	1.32	160	76	148	70	148	66	152	70.67	4.27	13	1	0	1	0	0	0	0	0	0	0	0
93757	400	1	63	3	2.59	106.7	174.9	34.9	116.4	0	0	5.88	5.7	48	29.42	68	46	60	206	189	6.1	1	1	3	4.14	NA	NA	142	82	158	76	150	79	4.6	15.6	1	0	1	1	0	0	1	1	1	1	1
93760	291	2	54	1	NA	85.6	150.6	37.7	103.8	0	0	6.33	6.2	41	19.98	20	21	24	214	201	5.6	2	NA	1	6.75	132	66	134	68	134	72	133.33	68.67	4.86	14.1	1	0	1	0	0	1	1	1	1	1	1
93761	348	1	44	5	1	80.2	166.4	29	102.5	0	0	NA	5.8	53	NA	41	16	42	191	147	4	1	1	3	1.64	132	90	128	90	132	94	130.67	91.33	6.16	16.6	1	0	1	1	0	0	1	0	0	1	1
93762	317	2	74	1	1	60.8	149.8	27.1	99.8	0	1	6.27	6.7	58	15.81	21	22	22	278	168	5.7	2	NA	1	0.52	132	60	128	66	124	62	128	62.67	4.85	14.8	1	1	1	0	1	0	1	1	0	1	1
93763	324	1	40	3	3.25	84.1	181.5	25.5	94.1	1	0	5.88	5.3	33	10.78	13	22	18	223	321	5.3	1	3	2	2.69	120	84	122	86	124	88	122	86	5.28	15.7	1	0	0	1	0	1	1	1	1	1	1
93765	228	1	19	3	2.01	63.1	169.9	21.9	79	0	0	5.38	5.2	41	7.23	15	19	17	134	66	5.4	1	3	2	0.46	NA	NA	92	64	92	64	92	64	5.63	16.4	0	0	0	1	0	0	0	0	0	0	0
93766	255	2	36	2	0.52	66.4	156.6	27.1	87	1	1	4.44	5.7	50	13.25	10	12	16	256	228	4.5	2	NA	1	0.67	148	106	148	106	154	108	150	106.67	4.44	12.8	1	1	0	1	0	0	1	1	0	1	0
93767	340	1	61	2	1.18	86.4	164.7	31.9	106.5	1	1	NA	7.5	40	NA	24	17	21	191	247	3.7	1	3	2	1.38	122	64	124	66	116	66	120.67	65.33	4.37	13.1	1	1	1	1	1	0	0	0	0	1	1
93768	282	1	80	3	3.04	78.5	174.9	25.7	96.2	0	1	NA	6.7	45	NA	14	19	16	159	117	4.5	1	3	2	1.06	116	72	136	68	126	70	126	70	4.64	14.2	1	1	0	0	0	0	0	0	0	0	1
93770	191	1	55	2	0.8	77.1	172.3	26	95.3	0	0	5.66	5.5	44	9.77	17	20	38	150	64	5.3	1	1	3	35.2	130	56	124	68	132	70	128.67	64.67	4.76	14.1	1	0	0	0	0	0	1	0	1	1	0
93772	289	2	55	4	0.7	80.6	161.9	30.7	110.4	1	0	5.55	5.5	41	10.24	25	41	61	96	113	9.9	2	NA	1	1.06	120	62	124	60	122	66	122	62.67	4.06	9.9	1	0	1	1	1	1	1	1	0	1	1
93773	232	1	69	3	0.39	74.6	176	24.1	92.2	0	0	5.27	4.9	59	1.97	22	21	35	147	205	6.3	1	3	2	0.49	122	80	124	76	124	78	123.33	78	4.91	15.8	0	0	0	0	1	0	0	0	0	0	0
93774	288	2	41	3	3.67	70.9	165.5	25.9	90	0	0	NA	5.5	54	NA	14	19	14	194	163	3.1	2	NA	1	3.67	118	72	118	78			118	75	4.76	13.9	1	0	1	1	0	0	0	0	1	1	1
93775	247	2	47	5	3.73	58.5	150.4	25.9	87.5	0	0	5.11	5.4	70	7.36	14	14	21	165	80	5.4	1	3	2	1.95	108	76	114	72	112	74	111.33	74	4.67	12.9	1	0	0	0	0	0	0	0	0	0	0
93776	201	2	32	4	1.18	55.4	157.8	22.2	75.6	1	0	5.5	5.5	89	7.09	20	20	69	193	38	4.6	2	NA	1	1.2	118	76	120	78	122	76	120	76.67	4.78	14.5	0	0	0	1	0	0	0	0	0	0	0
93778	199	2	19	4	5	73.3	163.6	27.4	84.4	0	0	NA	5.5	48	NA	7	14	10	164	47	4.1	2	NA	1	3.47	102	70	104	74	102	74	102.67	72.67	4.19	13	1	0	0	0	0	1	0	0	1	1	0
93780	264	2	46	5	1.22	87.5	161.7	33.5	104.4	1	0	6.05	5.3	46	27.92	26	22	22	190	263	4	1	3	2	14.37	128	90	130	86	134	88	130.67	88	4.83	14.9	1	0	1	1	1	1	1	1	1	1	0
93781	204	1	32	2	1.65	61	154.9	25.4	NA	0	0	NA	5.4	43	NA	30	29	32	173	179	3.5	2	NA	1	0.65	NA	NA	NA	NA	NA	NA	NA	NA	4.45	13.5	1	0	1	1	0	0	0	0	0	1	0
93783	221	2	21	2	0.41	59.9	156.9	24.3	82	0	0	5.38	5.7	54	6.8	10	13	11	178	65	2.8	2	NA	1	0.97	104	66	102	60	106	66	104	64	4.53	13.2	0	0	0	0	0	0	1	0	0	0	0
93785	216	2	80	3	5	73.7	155	30.7	116.5	1	0	NA	5.6	71	NA	16	20	17	179	72	4.3	2	NA	1	0.92	166	0	168	22	170	32	168	18	4.12	12.4	1	0	1	1	1	0	0	0	0	1	0
93788	380	2	66	3	5	112.8	169.5	39.3	125.5	1	1	NA	9.5	32	NA	17	14	25	190	788	7.6	1	3	2	5.31	124	56	114	52	118	62	118.67	56.67	4.29	12.5	1	1	1	1	1	1	0	0	1	1	1
93789	188	2	34	3	5	71	173.4	23.6	79.9	0	0	4.94	4.9	94	6.47	15	21	22	189	63	6.2	2	NA	1	0.79	108	56	104	64	102	56	104.67	58.67	4.56	14.6	0	0	0	0	0	0	0	0	0	0	0
93791	332	1	20	5	2.94	100.6	165.2	36.9	110.5	0	0	NA	5.1	38	NA	52	28	46	228	429	7.8	2	NA	1	1.11	134	100	136	84	128	100	132.67	94.67	4.82	14.8	1	0	1	1	0	1	0	0	0	1	1
93794	238	2	62	5	4.81	59.1	157.1	23.9	85	1	0	5.94	5.9	66	12.38	21	24	53	241	129	5.9	2	NA	1	1.96	132	80	138	80	138	82	136	80.67	4.19	12.7	0	0	0	1	1	0	1	1	0	1	0
93795	230	1	64	4	2.43	44.5	168.6	15.7	65.9	0	0	5.55	5.6	61	6.64	54	49	122	130	89	4.5	1	1	3	0.17	142	88	144	88	144	88	143.33	88	4.86	15.4	0	0	0	1	0	0	1	0	0	1	0
93796	302	1	71	3	1.44	97.4	176.6	31.2	121.9	1	0	NA	5.1	49	NA	14	24	26	191	262	5.1	1	3	2	4	128	62	116	54	108	46	117.33	54	4.74	14.3	1	0	1	1	1	0	0	0	1	1	1
93797	268	2	52	3	4.93	86.3	164.3	32	115.6	1	0	NA	5.8	59	NA	23	25	14	181	87	5.3	2	NA	1	1.49	114	76	112	80	118	74	114.67	76.67	4.58	14.9	1	0	1	1	0	0	1	0	0	1	0
93801	332	1	59	2	5	79	179	24.7	97.3	1	0	7.38	6.2	35	17.09	19	22	22	156	150	9.5	2	NA	1	3.67	114	76	114	72	116	66	114.67	71.33	4.64	14.3	0	0	0	1	1	1	1	1	1	1	1
93805	279	2	64	3	5	89.9	162.9	33.9	108.7	1	0	NA	5.5	41	NA	22	21	14	182	267	6.2	1	3	2	2.88	132	76	130	80	124	78	128.67	78	4.43	13.1	1	0	1	1	1	1	0	0	1	1	1
93806	364	1	44	5	1.35	88.2	176.1	28.4	109.8	0	0	5.88	5.7	35	18.41	36	26	62	242	190	6.2	1	1	3	1.67	100	74	106	74	102	74	102.67	74	5.44	16.5	1	0	1	0	1	1	1	1	0	1	1
93811	237	1	24	5	2.94	79.6	164.2	29.5	90.9	0	0	5.66	5.3	43	10.7	9	21	26	175	115	7.4	1	2	3	1.51	106	76	102	74	104	76	104	75.33	4.91	15	1	0	0	0	0	0	1	1	0	1	0
93812	329	1	67	3	5	94.9	174.8	31.1	113.1	1	1	11.7	7.1	29	20.27	31	23	29	136	249	3.9	1	3	2	0.99	140	100	136	98	154	86	143.33	94.67	4.93	15.1	1	1	1	1	1	1	0	1	0	1	1
93814	212	2	41	4	5	79.3	168.9	27.8	90.7	0	0	5	4.6	50	9.27	8	14	10	131	65	3	2	NA	1	0.86	102	76	102	78	108	78	104	77.33	5.34	10.1	1	0	1	0	0	0	0	0	0	0	0
93815	200	2	32	5	1.12	72.9	161.5	28	93	0	0	5.44	5.4	32	17.31	15	15	21	200	303	4.1	2	NA	1	0.78			108	70	110	68	109	69	4.54	12.9	1	0	1	1	0	1	0	1	0	1	0
93817	278	1	55	5	5	61.3	158.7	24.3	89.3	1	0	NA	5.8	42	NA	24	22	19	144	96	7.1	2	NA	1	0.45	126	90	124	88	126	94	125.33	90.67	4.72	14.8	0	0	0	1	1	0	1	0	0	1	1
93819	196	2	63	4	0.9	57.7	143.7	27.9	89.9	0	0	NA	6	84	NA	17	24	23	241	102	4.3	2	NA	1	4.64	126	74	128	72	128	74	127.33	73.33	4.42	12	1	0	1	0	0	0	1	0	1	1	0
93823	373	2	58	2	NA	85.3	159.8	33.4	104.3	0	0	6	5.9	52	18.69	40	31	28	240	145	6.4	2	NA	1	3.61	138	72	128	80	124	78	130	76.67	5.12	14.2	1	0	1	0	1	0	1	1	1	1	1
93824	256	2	52	2	NA	72.2	159.4	28.4	87.4	0	0	NA	5.6	73	NA	13	16	9	187	105	5.3	2	NA	1	3.14	106	64	106	64	108	66	106.67	64.67	4.86	13.1	1	0	0	0	0	0	0	0	1	0	0
93825	323	1	74	3	1.82	92.7	174.2	30.5	113.9	0	0	NA	5.4	46	NA	14	16	10	155	46	4.4	1	3	2	0.77	154	76	150	72	150	70	151.33	72.67	4.47	14.7	1	0	1	0	1	0	0	0	0	1	1
93827	292	2	68	5	NA	52.3	161.9	20	75.6	0	0	5.88	5	61	4.33	20	20	28	253	172	3.1	2	NA	1	0.11	154	72	158	76	150	74	154	74	4.42	13.5	0	0	0	0	1	0	1	0	0	1	1
93829	229	2	38	4	5	82.5	161.4	31.7	96.8	1	0	NA	5.6	62	NA	10	14	23	175	100	4.3	2	NA	1	7.87			114	76	116	76	115	76	4.29	12.4	1	0	1	1	0	0	0	0	1	1	0
93830	312	1	67	4	5	111.4	186.1	32.2	117.7	1	1	5.16	6.2	88	7.77	16	16	278	183	66	2.6	1	3	2	5.62	NA	NA	152	68	154	70	153	69	3.16	9.8	1	1	1	1	0	0	1	0	1	1	1
93831	253	1	61	2	2.08	74.9	171.9	25.3	100.2	1	1	NA	6.5	51	NA	21	19	35	193	180	8.4	1	3	2	8.18	144	76	138	72	140	74	140.67	74	4.92	15.4	1	1	0	1	1	0	0	0	1	1	0
93832	229	1	63	5	5	80.3	172.3	27	93.6	1	0	NA	5.4	52	NA	18	20	26	149	108	7.8	2	NA	1	0.47	130	52	138	32	132	30	133.33	38	4.62	14.5	1	0	0	1	1	0	0	0	0	1	0
93834	366	2	48	3	0.28	95.4	161.7	36.5	125.7	1	1	18.2	11.5	31	20.81	18	13	92	275	479	4.9	1	3	2	29	136	76	144	84	146	78	142	79.33	4.74	14	1	1	1	1	1	1	0	1	1	1	1
93837	295	2	35	3	1.03	108.7	166.8	39.1	117.4	0	0	5.5	5.2	41	5.46	14	16	21	154	65	4.1	1	2	3	4	118	72	122	76	116	70	118.67	72.67	3.96	12.6	1	0	1	0	0	1	0	0	1	1	1
93839	298	2	50	3	NA	94.6	177.4	30.1	107.2	0	0	NA	5.4	40	NA	20	17	17	258	346	4.9	2	NA	1	7.66	138	86	138	88	138	92	138	88.67	5.13	14.2	1	0	1	1	0	1	0	0	1	1	1
93840	224	1	47	5	5	78.3	180.7	24	86.2	0	0	5.55	5.1	52	7.24	23	18	32	165	64	4.6	1	2	3	0.66	114	86	118	84	116	84	116	84.67	5.31	16	0	0	0	0	0	0	1	0	0	0	0
93841	283	2	48	5	5	96.5	171.5	32.8	108.3	0	0	NA	5.7	67	NA	19	21	17	225	72	4.7	1	2	3	3.19	112	80	112	80	112	80	112	80	4.72	14.3	1	0	1	0	0	0	1	0	1	1	1
93843	190	2	42	2	5	56.3	163.8	21	75	0	0	5.44	5.4	88	3.86	22	24	17	205	70	4.7	2	NA	1	0.55	92	54	92	56	92	58	92	56	4.65	13.5	0	0	0	0	0	0	0	0	0	0	0
93845	195	2	28	3	1.93	67.9	165.3	24.8	89.9	0	0	NA	5.2	54	NA	27	27	36	177	145	2.6	1	1	3	1.24	110	86	108	76	100	82	106	81.33	4.5	14.6	0	0	1	0	0	0	0	0	0	0	0
93846	157	2	29	4	0.87	54.6	165.9	19.8	68	0	0	NA	5.8	65	NA	8	17	6	116	51	3.1	2	NA	1	0.27	104	54	102	64	108	68	104.67	62	3.88	8.9	0	0	0	0	0	0	1	0	0	0	0
93847	240	2	43	1	0.1	100.4	156.6	40.9	111.1	0	0	6.38	5.8	54	11.84	15	15	12	122	63	4.5	2	NA	1	3.44	108	62	114	60	114	60	112	60.67	4.48	12.9	1	0	1	0	0	0	1	1	1	1	0
93848	267	1	62	4	1.08	85	171.1	29	110.5	0	0	NA	6.3	65	NA	24	22	25	184	68	4.5	2	NA	1	0.47	126	82	NA	NA	116	78	121	80	4.98	14.3	1	0	1	1	0	0	1	0	0	1	0
93849	238	2	40	3	5	61.4	164.6	22.7	84.4	0	0	NA	5.2	47	NA	10	16	14	153	155	4.2	1	3	2	8.89	108	70	110	72	110	74	109.33	72	4	12.4	0	0	0	0	0	1	0	0	1	1	0
93850	302	2	74	4	4.86	65.3	155.6	27	89	1	0	NA	6.1	65	NA	10	16	29	198	137	4.3	2	NA	1	3.44	144	66	142	68	140	64	142	66	4.41	13.5	1	0	1	1	0	0	1	0	1	1	1
93852	261	2	45	5	2.9	79.6	171	27.2	94.6	1	0	NA	5.3	70	NA	9	13	13	174	58	4.2	2	NA	1	3.74	128	70	122	80	128	88	126	79.33	4.1	9.4	1	0	1	1	0	0	0	0	1	1	0
93853	252	1	50	1	0.4	71.1	165.4	26	NA	0	0	6.05	6.1	38	10.97	14	17	16	146	139	11.3	1	3	2	10.24	102	72	98	70	94	68	98	70	4.38	13.4	1	0	1	0	0	1	1	1	1	1	0
93855	328	1	71	3	4.12	97.1	165.1	35.6	117.6	1	0	NA	5.7	43	NA	43	28	34	148	127	6.1	2	NA	1	2.35	130	68	126	72	132	74	129.33	71.33	4.78	15.9	1	0	1	1	1	0	1	0	1	1	1
93856	217	1	66	4	2.39	134	176.9	42.8	144.1	1	0	NA	6	54	NA	12	15	43	202	104	5.8	1	3	2	1.21	128	70	130	70	126	68	128	69.33	4.53	14.2	1	0	1	1	1	0	1	0	0	1	0
93858	165	2	19	5	0.33	36.2	147.3	16.7	56.4	0	0	NA	5.2	69	NA	10	15	18	147	66	2.7	2	NA	1	0.57	86	38	88	36	86	42	86.67	38.67	4.82	13.7	0	0	0	0	0	0	0	0	0	0	0
93861	313	1	76	3	3.8	98.1	176.2	31.6	113.5	0	0	NA	5.3	40	NA	30	24	21	194	154	5.9	1	3	2	0.5	136	78	142	74	134	76	137.33	76	4.98	15.1	1	0	1	0	0	0	0	0	0	0	1
93863	303	1	50	5	NA	94.4	172.9	31.6	122.1	0	0	NA	5.6	44	NA	38	25	178	243	643	7.9	1	1	3	1.54	120	74	116	76	114	72	116.67	74	4.6	14.1	1	0	1	0	1	0	0	0	0	1	1
93866	227	1	26	3	NA	64.6	171.4	22	85.7	0	0	4.88	5	36	4.69	24	17	16	152	75	6.4	1	3	2	0.56	110	74	110	78	108	78	109.33	76.67	4.97	14.3	0	0	0	0	0	1	0	0	0	0	0
93868	332	1	68	4	NA	103.9	171.4	35.4	122.3	0	0	NA	4.6	36	NA	14	17	33	186	87	4.2	1	1	3	0.4	154	90	160	92	156	82	156.67	88	4.43	14.9	1	0	1	1	0	1	0	0	0	1	1
93870	163	2	20	3	3.79	47.4	158.1	19	72	0	0	5.33	5	62	8.1	13	15	10	151	51	3.1	2	NA	1	0.3	100	52	94	58	100	56	98	55.33	4.46	13.8	0	0	0	0	0	0	0	0	0	0	0
93871	205	2	55	1	0.67	54	158.8	21.4	80.9	0	0	NA	5.3	89	NA	32	31	13	244	74	3.3	1	1	3	0.51	148	96	154	94	144	94	148.67	94.67	4.59	14	0	0	0	1	0	0	0	0	0	0	0
93875	227	1	37	4	0.58	75.8	174.4	24.9	87.3	0	0	5.88	5.8	66	8.73	26	20	25	219	88	6.8	2	NA	1	3.14	130	98	132	96	132	92	131.33	95.33	4.47	14.5	0	0	0	1	0	0	1	0	1	1	0
93877	262	1	64	3	2.6	79	178.8	24.7	98.2	0	0	NA	5.6	40	NA	16	15	27	213	196	6.7	2	NA	1	1.81	114	70	106	72	108	76	109.33	72.67	5.06	16.5	0	0	0	0	0	0	0	0	0	0	0
93878	213	2	59	4	0.79	63.6	162.5	24.1	90.5	0	0	5.27	5.2	67	10.44	13	19	21	213	96	4.1	1	3	2	0.62	110	62	108	60	114	64	110.67	62	3.69	12	0	0	1	0	0	0	0	0	0	0	0
93883	230	2	30	4	NA	114.5	164.7	42.2	130.2	1	0	5	5.6	67	7.11	9	9	15	137	46	3.4	2	NA	1	2.77	118	82	120	80	114	80	117.33	80.67	4.35	11.4	1	0	1	1	0	0	0	0	1	1	0
93884	183	1	19	3	NA	63.7	172.9	21.3	75.1	0	0	5.44	4.8	56	6.2	24	21	15	161	86	5.5	2	NA	1	0.31	116	48	116	50	112	54	114.67	50.67	5.42	16.3	0	0	0	0	0	0	0	0	0	0	0
93887	369	1	63	3	1.4	78.4	174.2	25.8	100	0	1	10.2	6.9	44	13.01	24	20	32	161	120	4.5	1	3	2	0.62	132	80	132	78	138	76	134	78	4.23	13.3	1	1	0	0	0	0	0	1	0	0	1
93888	208	2	37	3	3.21	59.7	167.6	21.3	80.6	0	0	5.05	5.3	80	2.39	11	15	10	211	78	5.8	2	NA	1	0.37	100	68	96	66	92	64	96	66	4.54	13.5	0	0	0	0	0	0	0	0	0	0	0
93890	227	1	27	5	3.4	74.9	177.5	23.8	83	0	0	5.44	5.4	53	8.8	19	21	23	202	68	4.2	2	NA	1	1.91	110	76	116	74	118	76	114.67	75.33	5.18	14.8	0	0	0	0	0	0	0	0	0	0	0
93891	395	2	56	1	NA	94.2	145.4	44.6	127.3	1	0	5.66	5.8	54	22.08	28	25	22	206	187	4.5	2	NA	1	3.31			174	84	172	84	173	84	4.6	13.8	1	0	1	1	0	0	1	1	1	1	1
93892	300	2	80	3	1.65	100.2	167	35.9	119.3	1	1	NA	6.9	57	NA	12	21	15	248	281	6	2	NA	1	5.69	114	56	114	52	116	50	114.67	52.67	4.99	14.2	1	1	1	1	1	0	0	0	1	1	1
93893	249	1	55	4	3.79	89.4	178	28.2	102.7	1	0	NA	5.6	53	NA	17	25	17	196	192	8.7	1	1	3	1.74	158	104	154	98	158	102	156.67	101.33	4.31	13.6	1	0	1	1	1	0	0	0	0	1	0
93894	259	2	66	3	NA	73.2	162.3	27.8	101.7	1	1	7.38	6.4	54	14.24	12	13	14	175	144	2.8	1	1	3	0.43	116	72	120	74	120	80	118.67	75.33	4.64	15.1	1	1	1	1	1	0	1	1	0	1	0
93895	383	1	40	3	5	112.8	181.9	34.1	123.6	1	0	NA	5.2	48	NA	30	19	32	234	165	5.9	1	3	2	8.34	122	84	120	86	124	88	122	86	5	14.5	1	0	1	1	0	0	0	0	1	1	1
93899	320	1	67	3	1.79	91.5	174.5	30	112.1	1	0	NA	5.5	35	NA	41	24	29	214	184	7.5	1	1	3	11.4	134	78	134	76	128	76	132	76.67	5.11	15.8	1	0	1	1	1	1	0	0	1	1	1
93902	341	2	24	1	NA	68.8	158.2	27.5	92.4	0	0	NA	5.4	35	NA	56	32	24	164	225	3.8	2	NA	1	1.75	104	62	102	60	100	60	102	60.67	4.26	12.9	1	0	1	0	0	1	0	0	0	1	1
93903	312	1	62	3	1.4	89	166.3	32.2	111.4	1	1	NA	7.1	29	NA	57	54	275	152	410	4.8	1	3	2	5.74	138	74	138	74	140	72	138.67	73.33	4.25	13.4	1	1	1	1	1	1	0	0	1	1	1
93909	298	1	41	5	5	68.2	165.9	24.8	88	0	0	NA	5.4	34	NA	67	36	31	217	517	4.5	2	NA	1	1.01	118	72	118	80	120	78	118.67	76.67	5.36	15.4	0	0	0	0	1	1	0	0	0	1	1
93912	232	2	25	4	NA	170	160.2	66.2	143.5	1	0	NA	6	58	NA	8	9	12	171	64	5.1	2	NA	1	7.82									3.85	10.7	1	0	1	1	0	0	1	0	1	1	0
93913	278	2	40	5	NA	63.7	160.3	24.8	96.9	0	0	NA	4.9	96	NA	14	19	24	211	94	3.6	2	NA	1	0.32	118	80	124	76	122	78	121.33	78	4.34	14.2	0	0	1	0	0	0	0	0	0	0	0
93914	284	1	41	5	5	107.9	176.6	34.6	115.1	0	0	NA	5.9	38	NA	18	14	34	167	151	7.9	2	NA	1	5.25	110	60	108	62	108	62	108.67	61.33	6.44	13.9	1	0	1	0	0	1	1	0	1	1	1
93915	218	1	34	3	5	75.8	176.7	24.3	85.7	0	0	NA	5.3	35	NA	18	17	33	166	177	6.5	1	1	3	6.93	108	76	104	78	106	80	106	78	6.08	16.2	0	0	0	0	0	1	0	0	1	1	0
93916	220	1	28	5	NA	70.2	168.5	24.7	80.5	0	0	5.27	5.7	48	8.61	18	23	25	260	116	5.9	1	3	2	1.31	108	68	100	66	102	70	103.33	68	5.59	14.3	0	0	0	0	0	0	1	0	0	0	0
93918	356	1	36	3	1.63	114.6	192.9	30.8	118	0	0	6	5.8	50	10.29	24	16	28	208	109	9.6	1	3	2	1.68	122	74	122	82	116	80	120	78.67	5.14	14.9	1	0	1	0	0	0	1	1	0	1	1
93920	276	2	61	5	5	49.6	154.2	20.9	76.7	0	0	5.77	5.8	67	2.65	25	29	29	192	101	4.2	2	NA	1	0.32	108	72	108	72	112	72	109.33	72	4.59	13.6	0	0	0	0	0	0	1	0	0	0	0
93923	400	1	52	3	NA	107.7	188.5	30.3	106.8	0	0	NA	5.5	30	NA	65	33	27	122	138	5.5	2	NA	1	1.42	138	94	144	92	140	88	140.67	91.33	5.18	17	1	0	1	1	0	1	0	0	0	1	1
93924	232	2	70	3	1.08	58.9	151.8	25.6	97	1	1	NA	5.8	93	NA	11	15	13	206	87	3.3	1	1	3	0.5	184	86	174	92	174	86	177.33	88	4.1	13	1	1	1	1	1	0	1	0	0	1	0
93926	288	1	31	5	2.03	106.9	172.1	36.1	130.2	0	0	5.94	5.3	41	11.66	11	8	18	177	157	6.6	2	NA	1	3.28	108	68	106	64	112	68	108.67	66.67	4.82	14.2	1	0	1	0	0	0	1	1	1	1	1
93927	259	2	54	3	1	59.8	156.1	24.5	88.1	0	0	NA	5.6	72	NA	13	18	16	239	122	4.2	1	1	3	1.15	124	76	120	76	122	76	122	76	4.68	14.1	0	0	1	0	0	0	0	0	0	0	0
93930	316	1	80	2	NA	84.1	168.1	29.8	114.2	1	1	NA	7.4	36	NA	18	20	18	133	243	7.1	2	NA	1	0.51	106	60	102	56	106	60	104.67	58.67	3.95	12.2	1	1	1	1	1	1	0	0	0	1	1
93931	134	1	24	5	1.21	112.4	178.7	35.2	113	0	0	NA	5.1	39	NA	22	19	14	168	81	6.3	2	NA	1	9.04	126	84	128	88	126	90	126.67	87.33	5.35	15.8	1	0	1	0	0	1	0	0	1	1	0
93932	311	2	54	5	5	78.7	158.6	31.3	106.5	1	0	6.33	6.2	53	15.09	43	30	51	242	190	6.3	2	NA	1	2.14	130	68	126	64	122	66	126	66	4.43	13.6	1	0	1	1	0	0	1	1	1	1	1
93937	372	1	30	3	3.94	99.8	175.1	32.6	113.5	0	0	NA	5.4	41	NA	58	30	53	242	263	7.4	1	3	2	3.74	124	74	118	74	124	72	122	73.33	5.29	15.8	1	0	1	0	0	0	0	0	1	1	1
93938	219	2	18	5	3.37	63.1	163.2	23.7	92.1	0	0	NA	5.3	63	NA	11	17	12	176	83	4.4	2	NA	1	8.72	92	62					92	62	4.94	13.5	0	0	1	1	0	0	0	0	1	1	0
93939	233	2	40	4	2.97	67.7	153.3	28.8	91.7	1	0	NA	5.8	44	NA	8	15	12	169	142	4.2	2	NA	1	12.43	116	68	116	66	116	70	116	68	4.29	11.4	1	0	1	1	0	1	1	0	1	1	0
93940	247	1	50	3	3.79	68.5	166.2	24.8	88	0	0	5.55	5.4	42	10.68	45	23	102	287	191	5	2	NA	1	0.71	114	78	116	72	118	74	116	74.67	5.83	17.6	0	0	0	0	1	0	1	1	0	1	0
93941	250	1	42	5	3.21	79.5	167.6	28.3	92.7	0	0	NA	5.6	55	NA	24	30	20	214	123	6.2	2	NA	1	0.47	106	72	114	80	106	78	108.67	76.67	4.92	15	1	0	0	0	0	0	0	0	0	0	0
93942	352	2	52	3	5	97.5	169.4	34	110.5	0	0	3.5	6	39	9.37	12	14	7	154	103	4.8	2	NA	1	0.93									4.26	9.8	1	0	1	1	0	1	1	0	0	1	1
93946	202	1	22	1	1.88	62	169.2	21.7	81.1	0	0	NA	5.6	46	NA	22	18	20	196	203	5.5	2	NA	1	0.86	138	78	134	72	136	78	136	76	5.63	15.5	0	0	0	0	0	0	0	0	0	0	0
93947	265	2	53	5	2.46	55.3	146.7	25.7	91	0	0	NA	5.2	90	NA	7	20	25	251	103	4.4	2	NA	1	0.98	136	82	138	82	132	80	135.33	81.33	4.75	14.7	1	0	1	0	0	0	0	0	0	0	0
93949	357	2	49	5	5	55.9	150.7	24.6	90.5	0	0	NA	8	40	NA	41	25	159	197	329	4	2	NA	1	0.83	128	74	128	72	128	74	128	73.33	4.88	14.9	0	1	1	0	0	1	0	0	0	1	1
93950	260	1	30	2	3.32	88.8	159.5	34.9	101.9	0	0	6.16	5.6	43	19.81	33	17	24	196	93	5.4	1	2	3	4.88	116	78	120	78	114	80	116.67	78.67	5.07	15.1	1	0	0	0	0	0	1	1	1	1	0
93952	271	2	34	3	1.1	98.8	161.7	37.8	117.2	1	0	6.49	6	41	27.42	58	35	26	168	178	6	1	3	2	8.48	106	64	112	68	106	70	108	67.33	4.6	13.3	1	0	1	1	0	1	1	1	1	1	0
93953	400	1	26	5	2.04	118.1	171.4	40.2	122	0	0	NA	9.7	33	NA	175	124	113	194	282	6.9	2	NA	1	12.83	140	64	136	66	138	68	138	66	5.52	15.6	1	1	1	0	0	1	0	0	1	1	1
93957	329	2	41	3	1.99	80.7	166.5	29.1	97.5	1	0	7.16	5.9	36	17.4	32	22	21	216	175	5.7	2	NA	1	3.76	106	76	110	80	110	74	108.67	76.67	4.62	13.3	1	0	1	1	1	1	1	1	1	1	1
93959	222	2	61	4	1.52	74.5	171	25.5	90.6	1	0	NA	5.8	78	NA	17	23	27	264	89	4.3	2	NA	1	4.8	142	94	144	90	144	92	143.33	92	4.99	14.9	1	0	1	1	1	0	1	0	1	1	0
93960	310	1	60	4	0.85	126.9	175.2	41.3	132.6	1	0	7.83	6.9	43	32.28	23	21	38	118	123	8.4	2	NA	1	5.82	118	78	124	80	120	76	120.67	78	5.71	15.8	1	1	1	1	0	0	0	1	1	1	1
93963	319	1	80	3	2.07	99.3	173.8	32.9	115.2	1	0	5.61	6.1	66	3.35	16	24	38	126	37	6.9	1	3	2	1.36	136	74	132	72	140	68	136	71.33	3.93	12.4	1	0	1	1	1	0	1	0	0	1	1
93964	306	1	52	5	4.81	85.5	172	28.9	100.4	1	0	6.05	6.4	42	22.85	25	19	89	183	127	8.8	1	3	2	2.09	120	68	114	68	108	62	114	66	5.93	11.5	1	0	0	1	1	0	1	1	1	1	1
93965	163	2	30	2	4.25	57.5	159.5	22.6	78	0	0	4.88	5.2	72	4.47	11	21	10	225	69	5.2	2	NA	1	3.65	104	62	102	66	102	68	102.67	65.33	4.21	12.8	0	0	0	0	0	0	0	0	1	0	0
93968	190	1	57	4	2.99	77.1	171.8	26.1	98.9	1	0	5.44	6	57	4.09	12	18	38	210	138	7.2	1	1	3	1.35	182	92	188	92	180	96	183.33	93.33	4.07	13.7	1	0	0	1	0	0	1	0	0	1	0
93969	172	2	33	3	0.6	60.3	163.9	22.4	NA	0	0	5.33	5.1	50	4.31	20	23	12	178	74	4.3	2	NA	1	0.68									4.27	12.5	0	0	1	1	0	0	0	0	0	1	0
93970	198	1	33	5	3.66	69.6	166.4	25.1	86.7	0	0	NA	5.2	46	NA	29	16	16	179	191	4.2	2	NA	1	0.93	114	76	112	76	110	78	112	76.67	5.06	15.7	1	0	0	0	0	0	0	0	0	0	0
93971	367	1	40	4	3.82	108.8	168.7	38.2	114.7	0	0	NA	5.9	50	NA	19	21	25	241	71	5.9	2	NA	1	2.04	114	74	106	74	108	66	109.33	71.33	4.83	13.5	1	0	1	0	0	0	1	0	1	1	1
93974	210	1	59	3	1.66	96.8	181.8	29.3	110.7	0	0	6.05	5.1	39	8.81	23	21	31	166	187	6.1	2	NA	1	1.57	128	88	132	86	122	84	127.33	86	5.8	16.4	1	0	1	1	0	1	1	0	0	1	0
93975	306	2	54	3	1.68	70.9	161.4	27.2	97.5	0	0	5.72	5.8	71	6.17	14	17	13	198	48	4.7	2	NA	1	12.22	122	70	118	70	120	70	120	70	5.03	13.6	1	0	1	0	0	0	1	0	1	1	1
93978	269	1	57	5	0.19	59.8	168	21.2	87.6	0	0	NA	5.3	55	NA	21	18	15	231	124	6.5	1	3	2	0.72	168	94	162	90	164	94	164.67	92.67	4.37	14.6	0	0	0	1	0	0	0	0	0	0	0
93980	216	2	29	3	5	58	173.8	19.2	76.7	0	0	5.16	4.8	62	7.09	14	16	19	189	127	5.2	2	NA	1	0.67									4.41	14.1	0	0	0	1	0	0	0	0	0	0	0
93981	337	2	52	5	NA	66.3	157.3	26.8	93.4	0	0	9.27	7.2	45	8.72	14	13	14	242	141	4.3	2	NA	1	1.44	126	62	124	60	126	58	125.33	60	4.68	13.6	1	1	1	0	0	1	0	1	0	1	1
93982	178	2	57	3	0	60.1	171.4	20.5	77.9	0	0	5.16	5.3	80	11.91	13	20	16	182	92	4.4	2	NA	1	0.42	96	64	100	62	100	58	98.67	61.33	4.75	14.7	0	0	0	0	0	0	0	1	0	0	0
93983	307	2	75	5	3.08	67.2	143.6	32.6	97	1	0	NA	5.9	61	NA	27	29	127	221	287	5.3	2	NA	1	1.2	146	66	140	70	152	64	146	66.67	4.34	14.2	1	0	1	1	1	0	1	0	0	1	1
93984	230	2	32	3	2.79	81.9	160.7	31.7	103	0	0	4.5	4.5	39	5.93	16	13	13	142	72	4.7	2	NA	1	0.78	126	82	126	86	126	86	126	84.67	4.89	14.2	1	0	1	0	0	1	0	0	0	1	0
93987	334	1	35	1	1.16	113.4	170	39.2	119.3	0	0	NA	5.4	32	NA	52	21	28	195	205	6.6	1	1	3	0.46	122	78	124	82	NA	NA	123	80	5.7	17.3	1	0	1	1	0	1	0	0	0	1	1
93988	210	2	32	3	0.65	49	163.6	18.3	72.5	0	0	4.88	5.1	64	2.14	10	19	7	137	66	3.3	2	NA	1	0.76	114	54	104	58	116	58	111.33	56.67	4.51	12.9	0	0	0	0	0	0	0	0	0	0	0
93998	174	2	24	3	1.83	51.5	159.1	20.3	78.6	0	0	4.66	5.5	50	3.36	9	17	10	132	81	3	2	NA	1	0.34	100	66	106	64	104	66	103.33	65.33	4.65	13.4	0	0	0	0	0	0	0	0	0	0	0
93999	227	2	23	4	4.98	69.2	166.7	24.9	81.5	0	0	5.33	4.9	59	12.28	9	15	19	134	36	4.8	2	NA	1	0.61	106	70	110	74	112	70	109.33	71.33	4.41	13.7	0	0	0	0	0	0	0	1	0	0	0
94001	167	2	18	1	NA	51.6	158.6	20.5	75.8	0	0	5.16	5.1	50	7.72	7	15	7	121	61	4.1	2	NA	1	0.45	112	76	110	78	110	80	110.67	78	5.11	13.9	0	0	0	0	0	0	0	0	0	0	0
94003	188	2	75	1	2.74	64.1	158.2	25.6	97.7	0	0	NA	5.5	37	NA	7	11	14	220	219	4.3	2	NA	1	10.54	142	74	138	70	148	78	142.67	74	4.88	13.2	1	0	1	0	1	1	0	0	1	1	0
94004	262	2	25	5	3.82	76.3	159.2	30.1	101.6	0	0	NA	5.4	48	NA	18	21	11	152	77	5	2	NA	1	5.8	110	60	106	66	108	70	108	65.33	4.57	11.7	1	0	1	0	0	1	0	0	1	1	0
94007	233	1	79	4	3.73	62.9	162.3	23.9	84.7	1	1	9.94	7	49	2.42	12	15	14	148	84	5.2	2	NA	1	0.29	134	56	128	52	122	50	128	52.67	3.73	11.6	0	1	0	1	1	0	0	0	0	1	0
94008	276	2	46	1	NA	89.5	160.6	34.7	115.2	0	0	NA	5.8	53	NA	30	30	32	156	112	3.8	2	NA	1	3.63									4.71	8.8	1	0	1	1	0	0	1	0	1	1	1
94012	253	2	25	5	2.15	68.4	164.8	25.2	92.5	0	0	5.83	5.4	53	10.61	22	16	37	249	138	4.2	1	1	3	5.2	110	66	114	66	116	74	113.33	68.67	5.02	14.6	1	0	1	0	0	0	1	1	1	1	0
94013	178	1	56	3	3.85	68.1	174.5	22.4	88	0	0	6	5.7	53	11.94	13	16	16	193	110	6.4	1	3	2	1	NA	NA	144	72	134	74	139	73	5.18	16.1	0	0	0	1	0	0	1	1	0	1	0
94015	207	2	30	3	1.18	67	159.8	26.2	91.6	0	0	5.38	4.8	41	10.11	10	11	8	165	60	4.6	2	NA	1	1.23	114	66	114	70	108	62	112	66	4.76	14.9	1	0	1	0	0	1	0	0	0	1	0
94016	176	1	70	5	1.11	65	173.7	21.5	89.3	0	0	NA	5.5	70	NA	25	24	26	197	70	3	1	1	3	0.66	120	72	122	72	124	74	122	72.67	4.41	13.8	0	0	0	0	1	0	0	0	0	0	0
94017	225	1	54	3	5	92.5	170.5	31.8	110	1	0	NA	5.8	49	NA	20	19	17	217	265	8.6	1	3	2	2.26	130	90	134	92	126	90	130	90.67	4.56	14.2	1	0	1	1	1	0	1	0	1	1	0
94019	284	2	64	4	4.57	70.3	163.2	26.4	91.7	0	0	NA	5.5	45	NA	28	20	74	162	144	5	2	NA	1	3	116	76	120	74	114	72	116.67	74	4.35	13.1	1	0	1	0	1	1	0	0	1	1	1
94021	232	2	38	3	0.09	88	159.8	34.5	103	0	0	5.16	4.9	57	6.67	11	15	13	140	54	3.4	1	3	2	6.64	114	76	112	78	106	80	110.67	78	4.05	12.2	1	0	1	0	0	0	0	0	1	1	0
94027	324	1	20	1	NA	77.9	165.9	28.3	91.5	0	0	NA	5.3	25	NA	29	25	25	180	472	6.7	2	NA	1	1.43	100	48	106	62	106	60	104	56.67	5.65	16.2	1	0	0	0	0	1	0	0	0	0	1
94028	190	2	39	2	4.43	60.8	166.8	21.9	82.8	0	0	NA	4.8	77	NA	13	18	25	163	75	3.9	1	3	2	0.78	100	58	102	62	104	60	102	60	4.17	13.6	0	0	0	0	0	0	0	0	0	0	0
94029	259	2	46	3	4.15	68.9	166.2	24.9	85.8	0	0	5.61	5.3	97	4.04	14	18	13	266	70	4.8	1	3	2	0.34	108	60	114	62	104	62	108.67	61.33	4.43	13.3	0	0	0	0	0	0	1	0	0	0	0
94031	245	1	67	4	0.99	78.2	173.9	25.9	100.1	0	0	NA	5.7	49	NA	51	38	71	121	100	5	1	1	3	0.39	138	96	138	102	144	98	140	98.67	4.77	14.7	1	0	0	1	0	0	1	0	0	1	0
94033	315	2	55	2	5	74.4	159.7	29.2	103	0	0	NA	5.7	41	NA	32	27	42	217	264	4.5	1	3	2	7.76	152	96	158	92	146	90	152	92.67	4.75	12.5	1	0	1	1	0	1	1	0	1	1	1
94037	307	1	59	5	5	74.3	167.7	26.4	98.9	0	1	NA	8.1	49	NA	29	24	12	154	212	5.4	2	NA	1	1.42	128	56	128	58	128	58	128	57.33	5.3	15.9	1	1	0	0	1	0	0	0	0	0	1
94038	277	2	59	1	0.91	80	162.5	30.3	103.1	0	0	5.94	5.7	45	16.56	13	13	15	238	181	5.7	1	2	3	2.11	102	74	104	72	102	70	102.67	72	4.96	15.9	1	0	1	0	1	1	1	1	1	1	1
94039	287	1	60	5	5	84.4	169	29.6	100.7	1	0	NA	5.5	49	NA	34	28	35	155	98	7.4	2	NA	1	1.4	144	90	144	92	130	90	139.33	90.67	6.22	15.6	1	0	0	1	1	0	0	0	0	1	1
94040	244	1	28	5	NA	92.4	169.6	32.1	108.1	0	0	6.11	5.4	37	18.57	23	14	15	170	86	5.9	1	1	3	1.46	114	80	114	84	114	86	114	83.33	4.94	14.4	1	0	1	0	0	1	1	1	0	1	0
94041	216	2	60	2	5	62.8	167.2	22.5	79.6	0	0	NA	5.4	85	NA	20	23	10	194	74	2.8	2	NA	1	0.51	126	64	122	62	118	62	122	62.67	4.08	12.4	0	0	0	0	0	0	0	0	0	0	0
94042	207	1	26	5	1.18	75	178.7	23.5	84.3	0	0	5.27	4.8	46	5	20	21	22	173	117	3.5	2	NA	1	0.56	114	78	116	66	116	72	115.33	72	5.53	17.8	0	0	0	0	0	0	0	0	0	0	0
94043	209	1	64	5	5	62.2	167.5	22.2	92.8	0	1	7.88	6.9	41	6.79	17	21	19	98	67	7.2	1	1	3	0.42	134	72	130	76	130	78	131.33	75.33	4.36	13.4	0	1	0	0	0	0	0	0	0	0	0
94044	199	2	34	2	5	54	157.5	21.8	73.3	0	0	5.61	5.1	62	3.52	11	14	12	128	37	4.4	1	3	2	0.19	102	52	96	60	96	58	98	56.67	4.57	13.6	0	0	0	0	0	0	1	0	0	0	0
94045	374	1	62	2	0.89	74.2	168.5	26.1	99	0	1	NA	10.1	30	NA	36	31	56	167	438	5.5	2	NA	1	2.28	130	70	130	68	128	72	129.33	70	4.65	13.8	1	1	0	0	1	1	0	0	1	1	1
94046	268	1	46	2	1.39	82.9	170	28.7	101.1	0	0	NA	5.7	29	NA	18	18	16	229	456	4.7	1	3	2	1.55	114	70	114	72	118	74	115.33	72	4.83	14.8	1	0	0	0	0	1	1	0	0	1	0
94047	322	2	45	1	2.72	93.7	162.3	35.6	109.2	0	0	7.44	6	34	50.05	55	36	20	193	217	3.4	1	2	3	2.75	124	66	120	74	120	74	121.33	71.33	4.51	12.6	1	0	1	0	0	1	1	1	1	1	1
94048	251	1	80	3	2.64	63.3	171	21.6	85.3	0	0	NA	5.8	62	NA	10	20	8	153	55	2.4	1	3	2	0.57	124	86	124	80	126	82	124.67	82.67	4.18	13.8	0	0	0	0	0	0	1	0	0	0	0
94049	339	2	66	4	1.02	121.2	143.7	58.7	125.2	1	0	6.11	5.8	49	11.6	9	13	24	227	137	7.7	2	NA	1	3.64	210	90	194	84	198	84	200.67	86	4.71	13.7	1	0	1	1	0	1	1	1	1	1	1
94051	249	2	80	3	5	70.1	155.3	29.1	102.2	0	0	NA	5.9	57	NA	10	15	15	190	156	4.7	2	NA	1	0.87	128	58	126	60	122	54	125.33	57.33	4.46	13.8	1	0	1	0	0	0	1	0	0	1	0
94054	309	1	50	1	1.19	90.6	172.5	30.4	NA	1	1	NA	8.9	58	NA	138	174	338	155	161	6.1	1	3	2	12.55	NA	NA	NA	NA	78	56	78	56	4.24	13.5	1	1	1	1	0	0	0	0	1	1	1
94057	274	2	62	3	3.15	84	161.5	32.2	106	1	0	5.38	5.7	40	9.89	10	12	17	191	117	3.4	1	2	3	63.32	120	72	120	74	120	72	120	72.67	4.08	12	1	0	1	1	0	1	1	0	1	1	1
94058	368	2	61	3	2.34	112.4	158.4	44.8	131.2	1	0	NA	5.3	39	NA	23	19	14	217	608	5.3	1	3	2	2.16			154	68	156	66	155	67	4.55	13.4	1	0	1	1	0	1	0	0	1	1	1
94060	341	1	59	3	2.2	126.6	175.8	41	138.3	0	0	NA	5.8	33	NA	42	26	35	192	234	6.2	2	NA	1	7.03	134	84	128	80	126	80	129.33	81.33	5.16	14.4	1	0	1	0	1	1	1	0	1	1	1
94061	267	2	36	1	0.87	78.3	154.2	32.9	104.9	0	1	NA	6	39	NA	10	13	26	173	110	5.4	2	NA	1	45.07			104	64	102	60	103	62	4.58	13.5	1	1	1	1	0	1	1	0	1	1	0
94065	180	2	69	4	2.07	62.7	151.4	27.4	91.6	1	0	NA	6.1	76	NA	19	19	17	205	83	4	2	NA	1	0.39	138	70	148	66	144	70	143.33	68.67	4.53	13.4	1	0	1	1	1	0	1	0	0	1	0
94067	285	1	44	1	1.22	98.6	166	35.8	112.8	0	0	6	5.8	48	12.17	17	16	18	216	123	6	1	3	2	1.15	130	86	130	86	132	86	130.67	86	4.71	13.9	1	0	1	1	0	0	1	1	0	1	1
94068	279	1	69	3	4.93	93.3	181.8	28.2	104.4	1	0	5.83	5.1	41	7.68	10	15	12	171	71	5.9	1	3	2	1.52	126	66	126	70	122	66	124.67	67.33	4.96	16.2	1	0	1	1	0	0	1	0	0	1	1
94069	371	1	61	3	2.65	105.5	183.5	31.3	115.3	1	1	7.72	7	41	8.67	14	17	24	239	178	5.8	2	NA	1	12.46	124	76	128	76	132	78	128	76.67	5.29	15	1	1	1	1	1	0	0	1	1	1	1
94073	363	1	69	2	3.78	97.2	166.8	34.9	120	1	1	6.38	6.2	45	32.76	24	23	21	144	145	6.2	1	3	2	5.9	140	96	146	94	148	82	144.67	90.67	5.38	15.5	1	1	1	1	0	0	1	1	1	1	1
94074	247	1	29	3	5	61.9	173.2	20.6	78.5	0	0	5.77	5.2	39	6.29	13	16	13	145	96	5.1	2	NA	1	0.95	110	80	106	74	102	78	106	77.33	4.96	14.4	0	0	0	0	0	1	1	0	0	1	0
94078	268	2	19	3	NA	78.9	173.4	26.2	89.9	0	0	NA	4.6	37	NA	16	21	12	177	110	3.9	2	NA	1	0.4	118	64	114	58	116	66	116	62.67	4.8	13.9	1	0	1	0	0	1	0	0	0	1	0
94080	250	2	79	3	2.46	59.4	163.2	22.3	91.1	1	0	NA	5.6	64	NA	17	31	10	130	68	3.6	2	NA	1	1	110	50	116	54	116	54	114	52.67	4.27	13.2	0	0	1	1	1	0	0	0	0	1	0
94081	371	1	80	5	5	63.3	160.1	24.7	95	0	1	9.33	6.8	70	22.7	22	26	28	206	187	8	2	NA	1	1.76	NA	NA	154	0	156	0	155	0	4.24	13.3	0	1	0	1	1	0	0	1	0	1	1
94082	236	2	69	3	5	55.7	158.1	22.3	78	1	0	NA	5.6	48	NA	15	13	15	201	134	4	2	NA	1	1.07	164	94	146	78	162	86	157.33	86	4.98	15	0	0	0	1	1	1	0	0	0	1	0
94084	276	2	61	5	2.77	64.3	148.8	29	94.7	1	0	5.22	6.2	56	12.51	14	16	23	190	152	6.2	2	NA	1	1.57	116	68	122	70	120	72	119.33	70	4.64	14	1	0	1	1	1	0	1	1	0	1	1
94087	195	1	19	3	0.62	83.4	185.2	24.3	84.7	0	0	5.66	5	62	13.57	12	13	13	135	64	5.9	2	NA	1	0.63	108	52	102	54	110	58	106.67	54.67	4.97	14.8	0	0	0	0	0	0	1	1	0	1	0
94092	226	1	52	1	NA	79.3	171.1	27.1	93.7	1	0	NA	5.4	24	NA	14	19	20	173	273	7.4	2	NA	1	12.89	146	86	148	88	148	86	147.33	86.67	5.49	15.4	1	0	0	1	1	1	0	0	1	1	0
94093	362	1	36	3	5	123	189.1	34.4	116.6	0	1	7.72	6	45	19.59	56	24	42	196	168	9.3	1	3	2	2.86	120	76	128	84	126	84	124.67	81.33	5.62	16.5	1	1	1	0	0	0	1	1	1	1	1
94095	181	2	78	4	1.69	66.7	151.7	29	103.9	1	0	5.22	5.4	54	13.62	7	20	25	134	111	7.8	2	NA	1	3.97	170	74	170	72	172	72	170.67	72.67	4.19	11.6	1	0	1	1	1	0	0	1	1	1	0
94097	323	2	62	3	1.18	91.5	160.1	35.7	125.6	0	0	5.27	5.4	50	9.53	16	18	19	200	129	4.2	1	3	2	1.59	100	68	108	64	104	66	104	66	4.55	14.1	1	0	1	0	0	0	0	0	0	0	1
94098	217	2	23	4	1.54	80.8	163.2	30.3	96.8	0	0	5.33	5.2	51	12.89	13	14	28	179	83	4	2	NA	1	2.66	104	66	108	72	110	70	107.33	69.33	4.86	14	1	0	1	0	0	0	0	1	1	1	0
94101	308	2	64	5	5	74.2	158	29.7	89.5	1	0	6.66	6.3	43	37.63	49	27	89	166	153	6.8	2	NA	1	1.15	144	78	138	70	140	76	140.67	74.67	4.81	14.8	1	0	1	1	1	1	1	1	0	1	1
94105	238	2	46	1	5	74	162.7	28	97.1	0	0	5.33	5.3	65	24.37	11	13	32	206	98	5	1	1	3	12.95	116	78	120	80	120	78	118.67	78.67	4.82	14.8	1	0	1	0	0	0	0	1	1	1	0
94106	240	1	19	1	NA	74.7	180.3	23	83.7	0	0	5.61	4.8	57	10.64	21	17	22	147	112	6.4	2	NA	1	0.53	100	68	98	66	96	64	98	66	5.38	16.9	0	0	0	0	0	0	1	1	0	1	0
94112	208	1	28	1	1.82	74	162.5	28	84.5	0	0	4.94	5.4	63	4.6	17	23	11	207	62	7.7	1	3	2	2.67	106	46	104	48	102	60	104	51.33	5.17	15.9	1	0	0	0	0	0	0	0	1	0	0
94113	249	2	60	3	2.02	59.2	159	23.4	81.3	0	1	12.9	8.6	54	8.74	16	12	52	262	193	4.2	2	NA	1	1.37	124	64	130	66	128	60	127.33	63.33	4.35	12.9	0	1	0	0	1	0	0	1	0	1	0
94116	209	2	60	3	3.65	70.2	167.4	25.1	94.2	1	0	NA	5.3	104	NA	15	26	24	315	105	6.6	2	NA	1	1.41	150	80	146	76	140	76	145.33	77.33	3.48	12.2	1	0	1	1	1	0	0	0	0	1	0
94118	240	2	50	2	NA	71.7	163.7	26.8	84.8	0	0	NA	5.6	48	NA	15	19	19	196	189	3.9	2	NA	1	1.19	130	76	130	78	122	78	127.33	77.33	4.58	14	1	0	0	0	0	1	0	0	0	0	0
94119	322	1	57	4	2.64	70.8	173.5	23.5	92.4	1	0	5.61	6.1	32	29.36	26	21	47	157	252	7	2	NA	1	3.78	158	70	160	74	160	74	159.33	72.67	4.94	13.8	0	0	0	1	1	1	1	1	1	1	1
94122	243	1	33	2	NA	72.8	168.5	25.6	92.1	0	0	NA	5.5	39	NA	18	17	37	166	170	6.8	1	3	2	1.04	100	70	102	68	102	68	101.33	68.67	4.81	15.5	1	0	0	0	0	1	0	0	0	0	0
94124	267	1	55	2	1.1	83.1	173	27.8	93.8	0	0	NA	5.7	31	NA	36	24	37	179	312	7.5	2	NA	1	1.04	110	70	110	70	108	78	109.33	72.67	4.99	15	1	0	0	0	0	1	1	0	0	1	0
94126	316	2	62	4	1.54	80.7	155	33.6	108.7	1	1	11.8	9.4	68	127.91	16	15	24	131	63	2.9	2	NA	1	2.45			140	68	142	68	141	68	4.4	12.4	1	1	1	1	1	0	0	1	1	1	1
94128	346	1	35	4	5	124.1	180	38.3	118.5	0	0	NA	5.8	25	NA	31	23	43	270	786	10	2	NA	1	3.48	122	86	NA	NA	124	86	123	86	5.04	14.8	1	0	1	1	1	1	1	0	1	1	1
94131	332	2	39	3	3.05	129	169.1	45.1	135.5	0	0	NA	6.7	58	NA	11	13	18	178	367	4.4	2	NA	1	6.93	116	72	116	72	116	72	116	72	5.11	13.1	1	1	1	0	0	0	0	0	1	1	1
94133	212	1	28	1	NA	75.1	177.1	23.9	86.5	0	0	5.72	5.3	58	5.98	42	34	171	193	66	4.2	2	NA	1	2.4	106	60	104	52	104	58	104.67	56.67	5.01	14	0	0	0	0	0	0	1	0	1	1	0
94134	325	2	61	2	1.02	70.1	156.2	28.7	100.6	0	0	NA	5.7	39	NA	34	24	17	153	142	3	2	NA	1	8.61			122	78	118	80	120	79	4.95	13.7	1	0	1	1	0	1	1	0	1	1	1
94135	107	2	37	2	3.04	69.3	163.2	26	91.6	1	0	NA	5.6	52	NA	11	14	8	163	71	3.5	1	1	3	1.91									5.45	14.1	1	0	1	1	0	0	0	0	0	1	0
94137	120	2	49	4	4.86	57.5	153.3	24.5	79.8	1	0	NA	5.6	64	NA	11	17	31	181	89	5.3	2	NA	1	1.35	114	74	118	74	114	78	115.33	75.33	4.28	13.1	0	0	0	1	0	0	0	0	0	0	0
94138	238	2	72	5	5	58.8	152.9	25.2	88.8	1	1	6.16	6.5	77	35.54	17	18	27	148	172	6.8	2	NA	1	1.39	142	74	138	72	138	74	139.33	73.33	4.34	11.5	1	1	1	1	1	0	1	1	0	1	0
94139	267	2	49	2	1.15	85.4	163.3	32	113.2	0	0	5.55	5.3	64	7.59	10	13	10	190	79	5.5	1	1	3	5.51	118	70	122	74	122	68	120.67	70.67	4.27	14.2	1	0	1	0	0	0	1	0	1	1	0
94141	287	1	71	4	5	77.6	178.2	24.4	91.1	1	0	6.66	5.8	51	15.48	14	20	12	153	54	3.8	2	NA	1	1.16	144	68	144	70	144	72	144	70	5.31	14.6	0	0	0	1	0	0	1	1	0	1	1
94144	371	1	18	5	1.64	122.6	173.5	40.7	127.4	0	0	NA	5.6	36	NA	21	16	24	137	109	6.5	2	NA	1	6.35	134	54	134	56	134	60	134	56.67	5.78	15.3	1	0	1	0	0	1	0	0	1	1	1
94148	168	2	18	1	1.73	44.7	165.3	16.4	66	0	0	NA	5.3	59	NA	11	13	12	170	89	3.3	2	NA	1	0.21	116	64	116	70			116	67	4.44	12.7	0	0	0	1	0	0	0	0	0	0	0
94150	400	1	68	3	1.75	90.2	162.5	34.2	116.2	1	1	NA	8.7	40	NA	22	31	110	156	231	5.7	2	NA	1	1.33	114	56	114	60	112	56	113.33	57.33	4.07	12.7	1	1	1	1	1	0	0	0	0	1	1
94151	238	1	23	2	5	83.7	173.1	27.9	92	0	0	NA	5.2	48	NA	9	16	11	126	44	4.7	2	NA	1	0.29	114	58	98	56	106	58	106	57.33	5.37	14.4	1	0	0	0	0	0	0	0	0	0	0
94152	197	2	64	3	0.92	55.1	160.8	21.3	80.7	0	0	NA	5.3	66	NA	29	28	32	269	105	5.1	2	NA	1	0.55	120	72	120	70	116	74	118.67	72	4.6	14	0	0	0	0	0	0	0	0	0	0	0
94154	214	2	80	3	5	49.6	145.7	23.4	93	0	0	5.55	5.9	47	4.58	15	20	33	216	152	2.7	2	NA	1	2.79			132	58	130	58	131	58	4.94	15	0	0	1	1	0	1	1	0	1	1	0
94155	355	1	56	5	5	120.5	178	38	129.6	1	1	NA	6	48	NA	22	14	38	120	117	6.7	2	NA	1	2.72	122	66	120	64	122	68	121.33	66	5.35	15	1	1	1	1	1	0	1	0	1	1	1
94156	346	2	63	1	5	65.6	150.9	28.8	94.7	0	0	5.94	5.5	43	16.55	18	21	18	198	168	5.2	1	3	2	1.28	114	76	114	78	116	74	114.67	76	4.93	14.3	1	0	1	0	0	1	1	1	0	1	1
94157	318	2	60	5	5	40.4	148.4	18.3	70.3	0	0	NA	5.7	52	NA	13	18	14	279	145	4.9	2	NA	1	0.67	122	76	118	74	122	80	120.67	76.67	4.6	13.6	0	0	0	0	1	0	1	0	0	1	1
94158	173	1	66	1	NA	94.6	161.8	36.1	127.2	0	1	7.11	7.2	44	10.32	22	21	22	210	109	8.4	1	3	2	5	132	78	132	80	132	76	132	78	4.97	15.7	1	1	1	0	1	0	0	1	1	1	0
94160	192	2	22	3	4.04	72.1	176.7	23.1	82.1	0	0	NA	5	59	NA	20	21	8	194	106	4.5	2	NA	1	1.07	110	66	114	62	112	60	112	62.67	4.43	13.3	0	0	0	0	0	0	0	0	0	0	0
94162	219	1	64	2	0.48	59.2	156.9	24	87.7	0	0	NA	6	65	NA	16	16	21	245	120	6.5	2	NA	1	0.97	120	56	116	58	118	54	118	56	4.3	13.3	0	0	0	0	0	0	1	0	0	0	0
94163	197	1	35	3	1.53	77.3	177.4	24.6	86.4	0	0	NA	5.3	37	NA	17	17	11	154	99	3.2	1	1	3	0.45	104	80	110	84	112	82	108.67	82	4.71	14.5	0	0	0	0	1	1	0	0	0	1	0
94164	240	2	18	5	1.47	53.1	159.4	20.9	74.1	0	0	5.27	5	51	7.47	9	14	11	153	75	5	2	NA	1	0.46	122	68	124	72	120	70	122	70	4.77	14.4	0	0	0	0	0	0	0	0	0	0	0
94166	234	1	28	3	0.99	96.1	174.5	31.6	102.5	0	0	5.38	5.1	48	8.66	11	18	25	248	96	5.6	2	NA	1	0.59	132	86	128	82	136	82	132	83.33	5.6	16.4	1	0	1	1	0	0	0	0	0	1	0
94168	272	2	66	2	0.4	80.8	157.8	32.4	111	1	0	NA	5.2	46	NA	11	21	11	210	162	3.8	1	3	2	2.69	158	78	154	78	156	76	156	77.33	5.07	13.9	1	0	1	1	0	1	0	0	1	1	0
94169	251	1	26	5	5	75.2	170.4	25.9	86.6	0	0	NA	5	48	NA	11	10	24	213	213	8	1	3	2	0.36	128	74	118	70	122	76	122.67	73.33	5.41	16.1	1	0	0	0	0	0	0	0	0	0	0
94173	202	2	68	4	0.74	78.7	153.1	33.6	100	1	0	NA	5.9	60	NA	19	15	88	148	47	5.5	1	3	2	3.45	126	86	128	82	128	70	127.33	79.33	3.34	10.4	1	0	1	1	0	0	1	0	1	1	0
94174	227	2	45	1	NA	57.2	148.8	25.8	83.7	0	0	5.83	5.6	57	9.07	16	13	18	218	89	4.6	2	NA	1	0.63	116	66	120	70	118	72	118	69.33	4.37	14.1	1	0	0	0	0	0	1	0	0	0	0
94175	251	1	77	3	1.46	75.9	170.4	26.1	106.2	1	0	NA	5.3	54	NA	16	17	30	131	155	5.1	1	3	2	1.16	118	64	114	58	114	54	115.33	58.67	4.06	12.3	1	0	1	1	1	0	0	0	0	1	0
94176	219	2	24	3	3.48	72.9	162.1	27.7	90.4	0	0	NA	5.2	58	NA	12	14	13	166	135	4.4	2	NA	1	0.48	110	64	118	64	114	66	114	64.67	4.15	12.2	1	0	1	0	0	0	0	0	0	0	0
94177	191	2	59	1	1.64	54.9	145.7	25.9	85.7	0	0	5.88	5.5	71	9.84	21	18	30	183	87	2.6	2	NA	1	0.73	132	76	120	72	122	74	124.67	74	4.53	13.7	1	0	0	0	0	0	1	1	0	1	0
94181	355	2	36	5	NA	77.7	156.4	31.8	93	1	0	6.22	5.8	55	21.74	31	22	28	210	180	5.3	2	NA	1	9.79	134	80	130	78	134	82	132.67	80	4.86	12.9	1	0	1	1	0	0	1	1	1	1	1
94183	374	1	49	3	5	154.1	186.1	44.5	136.4	0	0	NA	5.9	48	NA	35	21	33	221	126	8.5	2	NA	1	3.28	134	96	144	92	136	98	138	95.33	4.9	15.1	1	0	1	1	0	0	1	0	1	1	1
94187	287	2	54	5	5	62	144.7	29.6	84.8	0	0	5.72	5.4	63	11.47	32	24	74	198	63	4.7	2	NA	1	1.45	148	84	158	88	156	90	154	87.33	4.24	12.7	1	0	0	1	0	0	1	1	0	1	1
94190	198	1	43	5	4.07	78.9	175.3	25.7	92.7	0	0	6.49	5.2	54	8.06	33	19	12	148	81	6.7	1	1	3	0.22	112	78	110	82	110	78	110.67	79.33	5.24	16.5	1	0	0	0	0	0	1	0	0	0	0
94192	380	2	54	3	5	99.1	154	41.8	126.7	0	1	7.27	6.9	44	20.32	25	23	58	151	167	5.5	1	1	3	2.61	122	86	132	84			127	85	5.29	15.2	1	1	1	1	1	1	0	1	1	1	1
94193	292	2	58	4	1.68	117.1	168.8	41.1	128.5	1	0	5.83	6	46	25.06	20	16	37	143	75	5.2	2	NA	1	10.99	146	102	148	102	142	106	145.33	103.33	5.31	14.1	1	0	1	1	0	1	1	1	1	1	1
94198	277	2	63	1	4.93	68.7	155.4	28.4	NA	0	0	NA	5.7	85	NA	12	20	8	232	115	3.9	1	2	3	6.37	122	64	116	64	112	64	116.67	64	4.87	14.8	1	0	1	0	0	0	1	0	1	1	1
94199	280	1	69	5	0	59.7	165.6	21.8	86.9	1	1	NA	6.7	41	NA	14	21	19	162	162	5.9	1	3	2	1.54	124	60	126	62	124	62	124.67	61.33	4.19	13.3	0	1	0	1	1	0	0	0	0	1	1
94200	338	2	26	2	3.59	91.3	155.4	37.8	97.9	0	0	NA	5	54	NA	33	24	10	134	78	5.7	2	NA	1	4.71	116	68	118	72	112	74	115.33	71.33	4.24	14.1	1	0	1	0	0	0	0	0	1	1	1
94201	358	1	77	5	NA	65.3	166.8	23.5	87.3	1	0	NA	6.1	68	NA	25	30	23	257	119	4.9	1	3	2	0.51	150	74	152	78	154	76	152	76	4.98	15.4	0	0	0	1	1	0	1	0	0	1	1
94202	278	1	70	3	5	132.6	189.9	36.8	139.5	0	0	NA	5.7	51	NA	12	15	17	199	189	4.9	2	NA	1	14.76	124	64	112	70	118	64	118	66	4.62	13.9	1	0	1	0	0	0	1	0	1	1	1
94205	343	2	73	3	NA	87.7	153.5	37.2	120.5	1	0	NA	5.5	50	NA	25	20	18	181	207	6.5	2	NA	1	1.74	118	48	110	54	112	50	113.33	50.67	4.4	13.9	1	0	1	1	1	0	0	0	0	1	1
94206	232	1	56	5	3.85	77.9	169.3	27.2	95.2	0	0	NA	5.6	64	NA	21	25	25	250	109	6.2	2	NA	1	0.84	136	82	134	80	128	84	132.67	82	4.56	14	1	0	0	0	0	0	0	0	0	0	0
94207	225	1	62	4	0.76	85.6	166.7	30.8	106.1	0	0	5.27	5.5	57	10.59	14	13	91	208	68	4.3	1	1	3	6.14	138	76	136	68	144	72	139.33	72	4.79	15.5	1	0	1	0	0	0	0	0	1	1	0
94208	275	2	45	4	3.67	118.4	160.4	46	112.1	0	0	5.11	6.1	46	8.28	18	19	21	141	72	6.1	2	NA	1	3.56	112	58	114	58	116	68	114	61.33	4.31	12.2	1	0	1	0	0	1	1	0	1	1	1
94211	190	2	23	3	2.97	49.4	162.8	18.6	67.4	0	0	NA	5.1	66	NA	10	14	10	149	72	5.1	2	NA	1	0.28	96	58	94	58	104	60	98	58.67	4.43	13.5	0	0	0	0	0	0	0	0	0	0	0
94212	266	2	67	5	2.79	48.6	148.5	22	92	0	0	NA	5.6	54	NA	20	18	25	178	173	6.1	2	NA	1	0.32	130	76	124	70	122	74	125.33	73.33	4.52	13.3	0	0	1	0	1	0	0	0	0	1	0
94214	199	2	19	3	4.57	56.4	159.6	22.1	77.8	0	0	NA	5	63	NA	14	17	7	107	66	3.3	2	NA	1	2.13	104	56	108	60	100	56	104	57.33	4.94	15.4	0	0	0	0	0	0	0	0	1	0	0
94216	181	2	67	4	5	79.2	162	30.2	109.6	1	1	6.77	6.7	56	7.3	18	19	19	147	74	5.2	2	NA	1	2.09			172	80	162	82	167	81	4.42	12.2	1	1	1	1	0	0	1	0	1	1	0
94217	245	1	18	5	5	91.3	186.5	26.2	90	0	0	NA	5.2	50	NA	10	18	23	176	145	6.5	2	NA	1	6.24	NA	NA	NA	NA	NA	NA	NA	NA	5.2	15.2	1	0	0	1	0	0	0	0	1	1	0
94219	250	2	23	1	NA	55	155.6	22.7	67.7	0	0	NA	4.9	55	NA	20	15	7	156	135	3.6	2	NA	1	2.71	96	52	96	54	92	50	94.67	52	3.99	12.4	0	0	0	0	0	0	0	0	1	0	0
94221	210	2	27	4	0	56.1	154	23.7	71.5	0	0	NA	5.1	58	NA	9	16	15	217	53	3.8	2	NA	1	0.63	106	68	104	64	104	70	104.67	67.33	4.46	14.8	0	0	0	0	0	0	0	0	0	0	0
94223	230	2	43	2	0.94	81.8	167	29.3	92.8	0	0	6.83	5.6	35	15.58	10	13	18	207	280	5.8	1	3	2	9.43	100	68	104	72	98	70	100.67	70	4.64	13.3	1	0	1	0	1	1	1	1	1	1	0
94224	282	1	23	2	4.74	110.9	175.4	36	NA	0	0	6.05	5.2	44	67.61	69	31	60	207	214	5.3	1	3	2	3.84	124	56	120	56	NA	NA	122	56	5.85	16.7	1	0	1	1	0	0	1	1	1	1	1
94227	330	1	80	3	5	91.6	168.3	32.3	111.7	1	0	NA	5.5	76	NA	20	20	14	189	89	7.1	2	NA	1	1.02	112	66	114	70	116	64	114	66.67	4.99	15.2	1	0	1	1	0	0	0	0	0	1	1
94229	260	2	69	4	NA	93.6	152.3	40.4	120.6	1	1	6.27	6.5	48	23.55	10	12	38	181	202	7.4	1	3	2	18.11	124	68	118	70	120	68	120.67	68.67	4.65	12	1	1	1	1	1	1	1	1	1	1	0
94233	327	1	62	1	2.45	76.4	175.9	24.7	97	0	0	NA	5.9	49	NA	20	22	22	182	105	6.5	1	3	2	0.68	NA	NA	126	70	126	72	126	71	5.1	15.9	0	0	0	1	0	0	1	0	0	1	1
94235	236	2	18	3	0.17	63.2	164	23.5	80.5	0	0	NA	5	59	NA	21	26	21	127	73	4.7	2	NA	1	2.4	120	56	124	62	116	58	120	58.67	4.42	12.6	0	0	0	0	0	0	0	0	1	0	0
94237	333	1	63	3	5	123	183.7	36.4	128.9	1	0	7.22	5.4	36	13.26	31	24	19	110	104	5.7	2	NA	1	0.87	116	60	112	64	118	68	115.33	64	5.44	15.8	1	0	1	1	1	1	0	1	0	1	1
94245	169	2	31	3	2.88	72.1	164.6	26.6	86	0	0	NA	4.8	73	NA	12	20	13	146	57	4.8	1	2	3	0.74	116	58	110	64	110	66	112	62.67	3.78	13	1	0	0	0	0	0	0	0	0	0	0
94247	268	1	27	3	2.13	135.5	172.1	45.7	127.4	0	0	6.11	5.4	30	23.46	23	22	22	130	100	7	1	3	2	5.69	114	80	108	78	110	82	110.67	80	5.51	16.4	1	0	1	0	0	1	1	1	1	1	0
94248	281	2	38	4	0.87	83.9	161.8	32	95.5	0	0	NA	5.4	79	NA	14	18	9	197	119	3.7	2	NA	1	13.98	116	68	118	70	118	78	117.33	72	4.98	13.5	1	0	1	0	0	0	0	0	1	1	1
94249	289	2	66	4	1.85	90.8	163.6	33.9	117.3	0	0	NA	6.2	78	NA	38	20	61	192	94	3.8	2	NA	1	1.28									4.79	13.2	1	0	1	1	0	0	1	0	0	1	1
94250	100	2	23	3	3.37	117.7	166.7	42.4	118.3	0	0	5.38	5.1	55	16.28	16	15	25	164	66	5	1	3	2	7.07	118	60	116	54	120	58	118	57.33	4.47	13.2	1	0	1	0	0	0	0	1	1	1	0
94251	165	2	22	3	2.79	65.1	162	24.8	81.9	0	0	4.94	5.1	48	11.43	13	15	14	187	134	4.8	1	1	3	12.39	106	60	104	56	106	64	105.33	60	4.57	14.1	0	0	0	0	0	1	0	1	1	1	0
94253	342	2	70	5	1.03	94.3	160	36.8	113.7	0	0	NA	6.1	44	NA	36	31	19	160	92	6.3	2	NA	1	5.1	134	66	140	66	144	66	139.33	66	4.97	13.8	1	0	1	0	0	1	1	0	1	1	1
94255	400	1	43	1	3.88	99.1	177	31.6	111	0	0	NA	5.2	35	NA	43	23	126	237	396	6.1	2	NA	1	1.31	126	86	124	88	124	86	124.67	86.67	5.85	17.5	1	0	1	0	1	1	0	0	0	1	1
94258	324	1	51	3	2.57	95.6	182.6	28.7	105.2	0	0	NA	5.8	37	NA	47	27	49	190	262	6.9	2	NA	1	0.66	NA	NA	126	84	120	86	123	85	5.26	16.4	1	0	1	1	1	1	1	0	0	1	1
94259	231	2	50	5	2.09	63.8	166.6	23	83.9	0	0	5.55	5.8	100	4.63	14	19	18	214	50	4.6	2	NA	1	0.8	118	86	114	84	118	86	116.67	85.33	4.86	14	0	0	0	0	0	0	1	0	0	0	0
94260	259	2	48	5	0.32	74.6	147	34.5	105.2	0	0	NA	6.3	45	NA	13	16	11	174	150	4.8	2	NA	1	5.91									4.24	11	1	0	1	1	0	1	1	0	1	1	0
94261	269	2	63	5	3.39	62.3	164.6	23	90.2	0	0	15.9	7.1	48	13.07	14	16	17	131	155	3.7	2	NA	1	1.59	114	76	112	74	110	74	112	74.67	4.77	15.8	0	1	1	0	1	1	0	1	0	1	0
94262	260	1	22	1	1.37	65.1	183.3	19.4	76.2	0	0	5.38	5.3	61	4.05	16	17	16	115	36	4.5	2	NA	1	0.24	106	54	108	62	106	58	106.67	58	5.25	14.9	0	0	0	0	0	0	0	0	0	0	0
94265	400	1	75	5	NA	117.5	171	40.2	139.4	1	1	9.55	7.6	35	10.66	21	15	24	135	171	7.7	1	3	2	1.41	NA	NA	NA	NA	NA	NA	NA	NA	4.52	12.9	1	1	1	1	1	1	0	1	0	1	1
94266	286	1	43	2	1.29	67.7	159.1	26.7	93.5	0	0	NA	5.1	36	NA	20	18	24	163	236	4.9	1	3	2	1.51	NA	NA	110	66	110	68	110	67	5.24	15.7	1	0	0	1	0	1	0	0	0	1	1
94270	297	1	33	1	0.41	65.4	162.1	24.9	85.6	0	0	6.38	5.4	41	17.15	33	25	44	198	128	6.4	2	NA	1	1.21	114	68	116	72	110	66	113.33	68.67	5.45	15.8	0	0	0	0	0	0	1	1	0	1	1
94271	396	1	18	3	0.86	128.8	170.5	44.3	133	0	0	6.22	5	40	45.15	41	24	42	136	82	8.8	2	NA	1	5.04	132	60	124	62	124	62	126.67	61.33	5.8	16	1	0	1	0	0	0	1	1	1	1	1
94273	308	1	63	1	NA	78.7	161.6	30.1	NA	1	1	NA	6.4	52	NA	29	21	30	181	129	5.5	2	NA	1	0.68	122	66	128	66	126	64	125.33	65.33	4.68	14.4	1	1	1	1	1	0	1	0	0	1	1
94274	218	2	58	2	5	98.8	173.3	32.9	117.7	0	0	6.27	5.7	57	12.61	16	17	13	190	169	5.1	2	NA	1	1.25	128	90	126	76	126	84	126.67	83.33	5.18	14.3	1	0	1	0	0	0	1	1	0	1	0
94275	375	1	54	1	3.85	101.2	180.6	31	115.9	1	0	5.16	5.1	73	19.75	54	34	50	157	82	5.5	2	NA	1	1.7	138	88	134	92	132	90	134.67	90	4.93	15.4	1	0	1	1	1	0	0	1	0	1	1
94276	355	1	80	5	2.59	57.7	153.7	24.4	88.5	1	0	6.44	6.2	37	6.13	57	43	109	247	410	10	2	NA	1	3.01	186	110	194	106	186	98	188.67	104.67	6.44	18.4	0	0	0	1	1	1	1	0	1	1	1
94277	247	2	41	2	0.62	64.6	151.2	28.3	103.2	0	0	5.11	5.2	43	4.72	14	15	24	213	137	5.3	2	NA	1	1.12									4.82	13.8	1	0	1	1	0	1	0	0	0	1	0
94278	296	1	62	5	NA	68.5	162.9	25.8	94.8	1	1	NA	6.6	53	NA	23	27	23	117	97	7.6	1	3	2	0.36	118	56	108	60	112	58	112.67	58	4.19	13.3	1	1	0	1	1	0	0	0	0	1	1
94279	215	1	39	5	4.81	68.5	168.3	24.2	85.2	0	0	NA	5.4	38	NA	14	23	13	157	335	6.7	2	NA	1	0.44	98	70	92	68	96	68	95.33	68.67	4.59	14.1	0	0	0	0	0	1	0	0	0	0	0
94281	249	2	31	5	0.28	115.7	171.1	39.5	123.6	0	0	NA	5.6	32	NA	6	8	9	174	218	5.6	1	2	3	6.06									3.91	9.3	1	0	1	1	0	1	0	0	1	1	0
94283	264	2	60	4	0.31	119.8	162.5	45.4	123.2	1	0	16.8	11.1	41	7.78	22	12	30	188	152	3.8	1	3	2	5.36	122	74	122	74	120	78	121.33	75.33	4.94	14.7	1	1	1	1	0	1	0	1	1	1	0
94284	207	2	58	4	2.73	77.4	172.7	26	89.5	0	0	NA	5.7	66	NA	35	29	137	259	177	3.6	2	NA	1	2.29	136	86	134	84	130	88	133.33	86	4.95	13.5	1	0	1	1	0	0	1	0	1	1	0
94285	346	1	43	2	2.04	133.3	174.6	43.7	137.9	1	1	17.5	12	30	24.07	28	25	130	224	1531	7.1	1	1	3	7	116	74	126	70	128	76	123.33	73.33	5.7	17.9	1	1	1	1	1	1	0	1	1	1	1
94287	205	1	20	3	5	112.2	178.2	35.3	106.6	0	0	NA	4.6	35	NA	33	39	7	169	66	6.2	2	NA	1	1.44	114	64	110	62	100	64	108	63.33	5.27	14.7	1	0	1	0	0	1	0	0	0	1	0
94290	290	2	35	5	3.03	79.5	154.5	33.3	89.9	0	0	5.55	5.2	68	10.47	28	24	23	249	76	4.1	2	NA	1	2.05	106	70	104	72	104	70	104.67	70.67	4.92	14.8	1	0	1	0	0	0	1	1	1	1	1
94291	292	2	27	1	1.71	60.2	147.2	27.8	85	0	0	NA	5.2	54	NA	15	19	10	136	122	4.4	2	NA	1	1.09	124	86	122	78	122	82	122.67	82	4.54	12.4	1	0	0	0	0	0	0	0	0	0	1
94293	296	1	64	3	5	93	176.2	30	109.2	0	0	NA	5.8	50	NA	26	15	46	173	112	5.1	2	NA	1	3.13	140	80	138	86	156	88	144.67	84.67	5.61	15.9	1	0	1	1	0	0	1	0	1	1	1
94298	343	1	80	5	2.46	105.1	179.9	32.5	111.1	1	0	6.22	6	57	6.74	14	14	58	126	47	8.2	2	NA	1	2.17	130	52	146	50	150	54	142	52	5.09	12.6	1	0	1	1	1	0	1	0	1	1	1
94300	226	2	69	3	3.87	99	166.2	35.8	113	1	0	6.49	5.4	44	15.41	23	17	34	174	154	5.7	2	NA	1	3.87	128	70	124	68	130	68	127.33	68.67	4.27	13.4	1	0	1	1	1	1	1	1	1	1	0
94301	265	2	64	5	1.79	59.8	151.7	26	85.1	0	0	5.22	5.6	106	3.87	13	20	6	257	85	4.6	2	NA	1	0.51	150	82	154	88	152	76	152	82	4.5	13.6	1	0	0	1	0	0	0	0	0	0	0
94303	242	1	65	2	0.7	67.9	179.7	21	87.6	0	1	NA	8.5	38	NA	13	10	16	147	181	4.1	1	3	2	0.46	128	76	126	80	134	74	129.33	76.67	4.53	14.6	0	1	0	0	1	1	0	0	0	1	0
94305	169	2	18	3	3.71	60.4	152.2	26.1	82.5	0	0	NA	4.9	55	NA	9	12	10	144	73	3.7	2	NA	1	0.82	98	42	100	54	100	50	99.33	48.67	4.44	14.4	1	0	0	0	0	0	0	0	0	0	0
94306	182	2	22	3	1.73	53.7	170.2	18.5	75.7	0	0	NA	5.1	74	NA	19	22	16	155	47	4.8	2	NA	1	0.47	112	56	112	58	108	68	110.67	60.67	4.37	12.5	0	0	0	0	0	0	0	0	0	0	0
94311	186	2	41	4	3.28	85.7	173.1	28.6	NA	0	0	NA	5.5	66	NA	7	11	19	198	129	4.4	1	1	3	0.69	128	82	124	80	126	84	126	82	4.14	12.3	1	0	1	0	0	0	0	0	0	0	0
94314	239	1	48	5	1.79	70	171.8	23.7	88.6	0	0	5.55	5.5	50	10.97	21	18	21	127	132	7.8	1	1	3	0.48	128	90	116	86	NA	NA	122	88	5.18	15.7	0	0	0	1	0	0	1	1	0	1	0
94319	241	1	44	3	5	78.6	172.4	26.4	96.3	0	0	5.83	5.1	52	8.69	24	22	24	271	219	5.1	1	3	2	0.84	116	70	110	76	108	68	111.33	71.33	5.04	15.8	1	0	0	0	0	0	1	0	0	0	0
94320	186	1	33	4	1.18	64.2	179.3	20	69.5	1	0	4.77	5.4	69	2.3	25	35	13	179	42	6.8	1	1	3	1.64	140	92	138	94	144	96	140.67	94	4.38	14.4	0	0	0	1	0	0	0	0	0	0	0
94321	265	1	60	4	0.74	89.2	163.9	33.2	103.9	0	0	NA	6.2	59	NA	8	14	40	130	86	7.8	1	3	2	5.23	118	66	114	72	112	74	114.67	70.67	4.14	10.6	1	0	1	0	0	0	1	0	1	1	0
94322	280	1	20	2	NA	74	159.6	29.1	94.4	0	0	NA	5.5	35	NA	70	45	31	149	203	6.8	1	3	2	2.5	110	66	108	68	108	72	108.67	68.67	5.22	15.4	1	0	0	0	0	1	0	0	1	1	1
94323	377	1	60	5	5	74.3	160.7	28.8	111	1	0	5.38	4.9	44	41.57	70	44	23	208	124	8.8	2	NA	1	3.8	132	60	118	64	124	64	124.67	62.67	4.95	14.6	1	0	1	1	0	0	0	1	1	1	1
94324	273	2	50	3	5	79.4	159	31.4	102.5	1	0	5.55	5.5	51	6.34	35	19	55	172	171	4.3	1	3	2	0.51	132	94	142	94	138	90	137.33	92.67	4.5	13.9	1	0	1	1	1	0	1	0	0	1	0
94325	321	2	62	5	1.11	96.3	147	44.6	123.1	0	0	NA	5.6	67	NA	13	24	28	141	73	4.3	2	NA	1	0.64	106	56	102	56	108	58	105.33	56.67	4.43	14.3	1	0	1	0	1	0	0	0	0	1	1
94326	293	1	55	3	5	95.9	169.6	33.3	116.4	0	0	NA	6.1	41	NA	14	15	18	172	191	6.3	1	3	2	4.55	116	68	110	66	114	68	113.33	67.33	4.82	14.4	1	0	1	0	1	0	1	0	1	1	1
94328	173	2	29	5	2.38	46.7	156.1	19.2	72	0	0	NA	5.1	96	NA	10	15	10	155	53	3.2	2	NA	1	0.44									4.33	12.7	0	0	0	1	0	0	0	0	0	0	0
94330	378	2	57	3	2.65	89	154.5	37.3	121.8	1	1	10.3	7.5	56	8.05	20	18	16	215	120	5.3	2	NA	1	2.09			158	74	146	78	152	76	4.97	15.2	1	1	1	1	0	0	0	1	1	1	1
94335	371	1	69	5	2.24	73.2	160.9	28.3	101.2	1	0	5.66	5.9	51	19.32	23	20	17	276	253	5.9	1	3	2	0.58	172	96	174	98	170	102	172	98.67	4.67	15	1	0	0	1	1	0	1	1	0	1	1
94336	333	1	74	2	1.73	78.5	166.6	28.3	103.8	1	1	8.49	7.9	50	18.51	100	55	55	189	101	7.2	2	NA	1	1.81	110	68	118	64	112	64	113.33	65.33	4.89	15.1	1	1	1	1	0	0	0	1	0	1	1
94337	400	1	44	5	1.13	138.2	172.9	46.2	133.8	0	0	6.11	5.8	48	56.69	70	44	42	206	229	8.2	2	NA	1	4.64	164	108	160	110	170	112	164.67	110	5.54	16.7	1	0	1	1	0	0	1	1	1	1	1
94339	112	1	37	2	2.28	83.4	162.5	31.6	100.7	0	0	NA	5.6	35	NA	25	18	48	231	222	6.3	2	NA	1	3.69	138	86	128	82	134	84	133.33	84	6.45	16.8	1	0	0	1	0	1	0	0	1	1	0
94340	346	1	25	3	4.68	121.1	187.7	34.4	122.9	0	0	NA	5.1	42	NA	58	32	80	184	217	7.6	1	2	3	1.48	122	58	126	64	122	66	123.33	62.67	5.61	17	1	0	1	0	0	0	0	0	0	0	1
94341	142	1	24	1	1.7	94.9	178.7	29.7	103.2	0	0	5.5	5.7	57	13.03	47	28	57	221	118	6.1	2	NA	1	1.18	128	68	130	68	130	70	129.33	68.67	5.46	16	1	0	1	0	1	0	1	1	0	1	0
94342	287	2	57	4	5	89	160.3	34.6	99	0	0	NA	5.7	52	NA	20	21	16	203	178	3.4	2	NA	1	1.26	126	82	130	82	132	82	129.33	82	4.06	12.1	1	0	1	0	1	0	1	0	0	1	1
94343	342	1	71	1	2.73	100.6	172.1	34	116.8	0	1	8.99	8	51	28.24	25	18	22	104	70	6.1	1	3	2	0.45	106	0	104	52	108	54	106	35.33	4.59	13.8	1	1	1	0	1	0	0	1	0	1	1
94345	393	1	65	3	1.69	133.5	174.9	43.6	137	1	1	10.7	8.4	45	30.5	20	12	27	187	209	9.7	1	3	2	10.94	NA	NA	172	78	168	68	170	73	4.63	14.1	1	1	1	1	1	0	0	1	1	1	1
94350	314	1	54	5	3.66	83.6	171.4	28.5	100.2	0	0	NA	5.8	49	NA	27	20	31	261	186	6.3	2	NA	1	0.51	104	80	104	76	110	76	106	77.33	5.46	16.1	1	0	0	0	0	0	1	0	0	0	1
94352	376	2	70	2	2.04	76.8	163.5	28.7	108.4	0	1	NA	7.7	35	NA	15	20	17	219	397	5.3	1	3	2	2.02									4.62	14	1	1	1	1	1	1	0	0	1	1	1
94356	251	1	58	4	2.24	91.3	182.1	27.5	105.1	0	0	NA	5	89	NA	15	23	36	249	80	5	1	1	3	5.69	124	58	118	66	120	64	120.67	62.67	4.4	13.9	1	0	1	0	0	0	0	0	1	1	0
94359	227	1	36	1	0.87	83.8	164.7	30.9	106	0	0	NA	5.7	41	NA	34	26	70	304	1058	5.8	1	2	3	0.97	NA	NA	140	98	146	98	143	98	5.38	15.5	1	0	1	1	0	0	1	0	0	1	0
94361	243	2	38	1	NA	78.2	153.5	33.2	99.9	0	0	NA	5.4	48	NA	13	14	25	156	111	2.9	2	NA	1	6.71	106	66	104	66	106	68	105.33	66.67	4.21	13.3	1	0	1	0	0	1	0	0	1	1	0
94362	345	1	79	3	2.79	69.4	157.9	27.8	99.9	1	1	10.4	7.7	28	8.17	60	47	113	183	1557	6.4	1	3	2	1.07	NA	NA	186	80	158	70	172	75	4.31	15.7	1	1	0	1	1	1	0	1	0	1	1
94364	210	2	19	3	0.96	75.9	166.3	27.4	90	0	0	NA	5.3	74	NA	14	17	11	206	121	6.3	2	NA	1	12.07									4.77	13.9	1	0	1	1	0	0	0	0	1	1	0
94365	105	1	22	4	0.24	54.5	164.1	20.2	70.5	0	0	NA	4.5	44	NA	19	22	25	148	93	5	1	1	3	0.43	126	64	122	78	130	70	126	70.67	4.33	13.5	0	0	0	0	0	0	0	0	0	0	0
94366	268	1	25	5	1.32	78.9	176.6	25.3	87.5	0	0	5.88	5.1	59	4.12	19	16	11	193	48	7.4	2	NA	1	0.57	NA	NA	NA	NA	NA	NA	NA	NA	4.44	14.2	1	0	0	1	0	0	1	0	0	1	0
94372	320	1	68	4	3.87	113.8	175.8	36.8	120.4	1	0	12.3	8.3	39	17.66	27	21	22	192	131	8.3	2	NA	1	2.67	118	84	128	86	130	82	125.33	84	5.06	14.6	1	1	1	1	1	1	0	1	1	1	1
94374	116	2	52	1	2.47	84.3	156.3	34.5	NA	0	0	5.05	5.4	53	13.55	30	26	14	316	108	5.9	2	NA	1	4.02	128	60	124	74	130	74	127.33	69.33	4.91	15.1	1	0	1	0	0	0	0	1	1	1	0
94375	187	2	30	5	3.18	55.4	159.7	21.7	77.5	0	0	5.33	5.1	71	4.83	12	18	15	225	81	3.5	2	NA	1	5.12	126	80	136	80	122	74	128	78	4.6	14.6	0	0	0	0	0	0	0	0	1	0	0
94377	359	1	33	3	2.24	165.1	181.7	50	159.6	0	0	NA	5.9	61	NA	22	26	42	209	168	5.8	1	1	3	6.35	150	66	152	74	156	76	152.67	72	5.12	15.2	1	0	1	0	0	0	1	0	1	1	1
94379	220	2	24	3	2.55	71.8	157.9	28.8	101.5	0	0	5.16	5.4	41	14.69	12	14	13	185	126	4.2	1	3	2	4.3	106	62	108	66	110	70	108	66	4.66	13.9	1	0	1	0	0	1	0	1	1	1	0
94380	153	1	63	4	0.15	86.4	173.9	28.6	107.5	0	0	6	5.9	37	22.44	15	16	14	171	63	6	2	NA	1	2.17	160	78	154	78	160	84	158	80	6.13	13.5	1	0	1	0	0	1	1	1	1	1	0
94382	191	2	32	3	1	51.7	165.1	19	70.5	0	0	NA	4.8	79	NA	9	15	13	200	62	4.6	2	NA	1	1.22			92	62	98	60	95	61	4.37	14.8	0	0	0	1	0	0	0	0	0	0	0
94385	258	2	48	5	2.45	72.5	165.6	26.4	87.2	0	0	NA	5.4	52	NA	13	14	10	178	103	4.2	2	NA	1	1.14	96	72	102	68	94	68	97.33	69.33	4.33	12.4	1	0	0	0	0	0	0	0	0	0	0
94386	394	2	71	3	1.65	100	161.4	38.4	124.7	1	0	NA	7	47	NA	22	18	32	237	218	8.6	2	NA	1	13.04					168	82	168	82	5.02	15.2	1	1	1	1	1	1	0	0	1	1	1
94387	291	2	39	4	4.12	131.9	163.5	49.3	146.3	0	0	6.55	5.8	54	20.65	13	16	26	206	114	6.3	2	NA	1	8.37	136	78	130	80	134	76	133.33	78	4.66	13.5	1	0	1	0	0	0	1	1	1	1	1
94390	266	2	72	5	1.15	84.6	155	35.2	116.3	1	0	6.88	7	40	14.38	20	24	22	135	130	7.3	2	NA	1	0.86	156	64	164	56	154	52	158	57.33	4	12.3	1	1	1	1	1	1	1	1	0	1	0
94392	188	1	25	4	3.23	83.3	182	25.1	85.4	0	0	5.66	5.2	49	4.2	19	20	18	147	63	4.4	2	NA	1	0.73	110	54	110	50	108	58	109.33	54	4.59	14.1	1	0	0	0	0	0	1	0	0	0	0
94393	274	1	36	2	NA	81.5	166.4	29.4	92.7	0	0	5.33	5.7	11	4.96	25	24	8	272	178	3.1	2	NA	1	0.58	122	64	124	72	124	62	123.33	66	5.14	15	1	0	0	0	0	1	1	0	0	1	1
94398	276	2	39	4	0.81	84.7	167.2	30.3	92.1	0	0	NA	6.1	48	NA	14	18	14	152	61	4.8	1	1	3	3.13	154	110	168	106	152	108	158	108	4.14	8.9	1	0	1	1	0	1	1	0	1	1	1
94399	287	2	62	2	3.09	79.9	152.1	34.5	105.8	0	1	NA	10	44	NA	43	34	47	254	395	4	1	3	2	3.92	130	66	130	66	122	58	127.33	63.33	4.94	15	1	1	1	0	1	1	0	0	1	1	1
94401	258	1	57	3	3.43	67.5	162.8	25.5	93.2	0	0	NA	5.9	47	NA	27	24	48	252	288	6.7	2	NA	1	1.67	130	82	136	80	134	92	133.33	84.67	4.88	14.2	1	0	0	1	0	0	1	0	0	1	0
94404	294	2	80	3	2.07	54.6	156.6	22.3	87.4	1	0	NA	5.7	49	NA	16	20	13	233	215	5.8	1	3	2	0.92	130	76	134	74	122	72	128.67	74	4.23	13.3	0	0	0	1	1	1	1	0	0	1	1
94405	270	2	39	3	0.78	78.6	159.1	31.1	94.3	0	1	NA	4.7	50	NA	65	41	24	163	83	3.7	1	1	3	2.47	104	70	104	64	104	64	104	66	4.32	15	1	1	1	0	0	0	0	0	1	1	0
94407	276	2	76	3	5	81.7	161.5	31.3	111.5	1	0	NA	5.8	53	NA	10	19	15	196	166	4.5	2	NA	1	2.44	112	56	112	56	114	58	112.67	56.67	4.42	13.3	1	0	1	1	0	0	1	0	1	1	1
94408	208	1	72	3	2.59	58.9	173.4	19.6	78.8	0	0	6.16	6	53	9.53	15	19	14	148	64	5.5	1	1	3	1.03	138	80	136	76	144	80	139.33	78.67	4.63	14.6	0	0	0	0	0	0	1	1	0	1	0
94409	187	1	23	2	0.41	59	173.8	19.5	70.5	0	0	NA	5.2	50	NA	8	13	13	126	36	6.3	2	NA	1	0.2	102	80	104	80	100	80	102	80	4.78	13.8	0	0	0	0	0	0	0	0	0	0	0
94410	246	2	80	4	NA	70.2	151.6	30.5	101.7	1	0	5.16	5.3	64	8.85	8	14	8	180	65	5.2	2	NA	1	1.89	152	64	158	70	162	74	157.33	69.33	3.47	10	1	0	1	1	1	0	0	0	0	1	0
94414	223	1	32	4	0.12	118.1	169.8	41	118.4	0	0	NA	6.3	42	NA	31	21	17	229	135	7.4	1	1	3	4.76	126	78	126	76	120	70	124	74.67	4.88	14.8	1	0	1	0	0	0	1	0	1	1	0
94415	151	1	37	2	1.22	65.3	168	23.1	85	0	0	NA	5.5	42	NA	16	21	11	152	279	5.2	1	1	3	0.57	126	82	124	80	124	82	124.67	81.33	4.95	15.6	0	0	0	0	0	0	0	0	0	0	0
94416	293	2	28	3	1.96	105.4	177.7	33.4	119.7	1	0	NA	5.1	34	NA	58	60	164	198	239	3.9	1	1	3	8.56	126	74	116	82	116	82	119.33	79.33	5.25	13.2	1	0	1	1	0	1	0	0	1	1	1
94418	307	2	76	3	2.59	84.2	153.6	35.7	117.4	1	0	NA	6.3	42	NA	36	25	35	241	314	7.2	1	3	2	4.48	152	56	152	58	146	56	150	56.67	4.95	14.8	1	0	1	1	1	1	1	0	1	1	1
94420	230	2	80	3	1.33	80.2	162.9	30.2	107.2	1	0	NA	6	45	NA	13	17	19	148	164	5.2	2	NA	1	0.96	128	34	130	32	134	34	130.67	33.33	4.14	12.5	1	0	1	1	1	1	1	0	0	1	0
94421	250	2	75	5	4.62	53	143.6	25.7	87.2	1	0	6.77	6.4	58	8.32	15	19	32	151	118	5.3	2	NA	1	2.63	136	74	134	72	140	70	136.67	72	4.84	15.1	1	0	0	1	1	0	1	1	1	1	0
94423	261	1	18	5	0.41	61	167	21.9	79.3	0	0	NA	5.1	36	NA	44	22	34	195	138	4.8	2	NA	1	0.31	124	86	122	80	122	80	122.67	82	5.51	16.1	0	0	0	0	0	1	0	0	0	0	0
94424	172	2	75	4	NA	68.1	159.3	26.8	89.2	1	0	5.16	5.3	72	6.17	18	21	12	233	87	4.8	2	NA	1	0.48			174	86	176	74	175	80	4.86	14.6	1	0	1	1	0	0	0	0	0	1	0
94425	307	2	75	3	3.08	74.9	157.7	30.1	106.4	1	0	NA	6.3	54	NA	23	22	81	171	232	8.4	2	NA	1	2.26	98	60	94	60	90	60	94	60	4.12	13.2	1	0	1	1	1	0	1	0	1	1	1
94427	353	2	49	5	1.94	89.8	155.2	37.3	102.8	0	0	NA	5.5	34	NA	37	26	129	153	148	5.6	2	NA	1	5.9	114	68	112	72	114	70	113.33	70	4.29	12.7	1	0	1	0	0	1	0	0	1	1	1
94428	268	1	60	2	2.07	113.2	164.2	42	135	1	1	18.1	12.8	45	18.26	32	23	92	177	191	5.1	2	NA	1	9.11	210	92	208	98	204	98	207.33	96	5.5	17.3	1	1	1	1	0	0	0	1	1	1	0
94429	329	1	61	4	5	126	178.5	39.5	132.9	1	0	NA	6.1	47	NA	19	13	37	106	58	6.2	2	NA	1	8.49	148	88	146	90	146	88	146.67	88.67	4.71	12.6	1	0	1	1	1	0	1	0	1	1	1
94430	360	2	25	5	2.2	155.4	172.1	52.5	142	0	0	NA	6.9	30	NA	20	22	26	150	190	7	2	NA	1	12.49	126	80	118	78	122	72	122	76.67	4.77	12.7	1	1	1	0	0	1	0	0	1	1	1
94431	372	1	47	3	2.55	163	171.7	55.3	151.9	1	1	12.7	7.6	42	29.05	25	18	25	136	197	9.2	1	3	2	10.42	NA	NA	NA	NA	NA	NA	NA	NA	5.02	15.8	1	1	1	1	1	0	0	1	1	1	1
94432	400	2	71	1	4.48	94.5	161.8	36.1	118.9	1	0	NA	7.4	53	NA	19	20	17	212	167	5.3	1	1	3	2.2	124	64	124	66	120	70	122.67	66.67	5.73	16.9	1	1	1	1	0	0	0	0	1	1	1
94433	273	1	46	4	1.06	118.1	180.5	36.2	121.6	1	1	NA	9.2	43	NA	18	14	35	194	230	5.6	2	NA	1	2.4	178	76	172	74	174	72	174.67	74	4.79	14.1	1	1	1	1	0	0	0	0	1	1	0
94434	271	2	26	5	2.43	68.6	158.6	27.3	90.7	0	0	NA	5.2	52	NA	38	29	33	168	105	3.4	2	NA	1	0.48	104	52	96	60	98	62	99.33	58	4.43	11.3	1	0	1	0	0	0	0	0	0	0	0
94436	199	2	31	4	0.82	94.5	174.9	30.9	111.3	0	0	6	5.4	47	18.94	9	11	15	176	92	6	1	1	3	1.45	114	74	114	76	118	76	115.33	75.33	4.85	13.3	1	0	1	0	0	1	1	1	0	1	0
94443	238	1	32	1	2.39	75	157.5	30.2	94.6	0	0	5.5	5.4	55	6.21	22	22	20	195	52	6.4	1	2	3	1.69	94	72	100	68	100	70	98	70	4.83	14.3	1	0	0	0	0	0	0	0	0	0	0
94444	281	2	78	4	1.68	123.5	173.6	41	139.9	1	1	6.33	6.3	59	16.01	15	17	17	172	96	6.2	1	3	2	0.73									4.93	13.8	1	1	1	1	0	0	1	1	0	1	1
94445	265	1	53	3	2.47	74.6	174	24.6	92.7	0	0	NA	5.3	44	NA	19	18	54	205	143	5.7	1	3	2	2.2	118	86	NA	NA	114	86	116	86	5.13	15.1	0	0	0	1	0	0	0	0	1	1	0
94446	235	2	28	2	0.73	87.4	165.7	31.8	115	0	0	4.77	5.3	51	9.08	21	14	20	215	90	5.1	2	NA	1	2.1	126	74	124	68	126	64	125.33	68.67	4.5	13.7	1	0	1	0	0	0	0	0	1	1	0
94448	365	1	41	3	3.06	105.1	175.8	34	116.6	1	0	NA	5.8	27	NA	31	16	23	129	343	4.9	2	NA	1	6.36	122	84	NA	NA	118	88	120	86	5.29	15.8	1	0	1	1	1	1	1	0	1	1	1
94450	314	1	30	1	1.36	105.1	179.6	32.6	113.8	0	0	NA	5.8	21	NA	39	26	20	184	834	6	2	NA	1	3.47	122	90	124	88	124	86	123.33	88	5.88	16	1	0	1	0	1	1	1	0	1	1	1
94453	212	2	20	3	1.77	85.8	166.4	31	97.7	0	0	5.72	5	44	15.68	12	12	12	156	124	4.9	1	1	3	2.18	98	50	96	58	98	52	97.33	53.33	4.82	14.5	1	0	1	0	0	1	1	1	1	1	0
94457	206	2	46	3	4.81	67.7	164.6	25	85.9	0	0	NA	5.6	67	NA	47	38	12	164	72	3.7	2	NA	1	0.7	100	60	100	62	104	68	101.33	63.33	4.32	13	1	0	0	0	0	0	0	0	0	0	0
94458	358	1	56	5	5	107.2	177.9	33.9	NA	1	1	NA	8.1	41	NA	12	15	28	172	240	5.4	2	NA	1	4.28	118	72	114	70	118	68	116.67	70	4.35	13	1	1	1	1	1	0	0	0	1	1	1
94459	395	2	52	4	1.09	130	160.6	50.4	144.2	1	0	NA	6.8	34	NA	24	25	21	208	200	8.4	1	3	2	3.67			146	84	154	92	150	88	4.64	14.2	1	1	1	1	1	1	0	0	1	1	1
94460	140	2	61	4	5	67.6	153.7	28.6	87.5	0	0	NA	5.4	58	NA	13	22	37	181	90	3.4	2	NA	1	2.28	108	66	112	66	102	58	107.33	63.33	3.92	12	1	0	0	0	0	0	0	0	1	0	0
94461	207	2	19	1	0.82	65.7	156.1	27	89.7	0	0	NA	4.8	60	NA	62	78	9	153	82	3.6	2	NA	1	1.66	98	64	96	68	94	68	96	66.67	4.57	14.2	1	0	1	0	0	0	0	0	0	0	0
94463	251	2	26	4	NA	111.9	162.1	42.6	117.2	0	0	5.83	6.1	49	16.33	10	13	14	142	97	5.2	1	1	3	0.76	116	64	114	66	118	68	116	66	5.07	14.2	1	0	1	0	0	1	1	1	0	1	0
94465	274	1	31	5	4.31	106.2	185.4	30.9	104.7	0	0	NA	5.3	69	NA	18	16	20	238	134	5.2	1	3	2	0.57	124	60	126	48	132	50	127.33	52.67	5.09	14.9	1	0	1	0	0	0	0	0	0	0	1
94467	231	2	18	5	0.93	56.3	161.6	21.6	75.3	0	0	NA	4.8	72	NA	31	25	10	163	52	4.2	2	NA	1	0.36	100	62	102	76	100	72	100.67	70	4.52	13.5	0	0	0	0	0	0	0	0	0	0	0
94469	229	2	37	5	5	103.3	163.3	38.7	95.6	0	0	5.33	5.4	59	8.54	13	15	12	184	67	4.5	2	NA	1	1.48	124	78			122	80	123	79	4.96	12.9	1	0	1	1	0	0	0	0	0	1	0
94470	386	1	64	3	NA	84.7	170.1	29.3	111.7	1	0	NA	5.8	33	NA	24	20	25	131	166	7.1	1	1	3	5.47	154	84	158	78	152	84	154.67	82	5.04	16.7	1	0	1	1	1	1	1	0	1	1	1
94471	299	2	42	2	NA	76.5	161.3	29.4	101.6	1	0	NA	5.6	43	NA	13	20	20	193	164	4.6	2	NA	1	1.84	188	82	176	82	186	86	183.33	83.33	4.67	12.8	1	0	1	1	0	1	0	0	0	1	1
94473	222	2	73	3	1.92	81.1	162.4	30.8	105.2	0	0	NA	5.6	47	NA	16	20	8	259	246	4.8	2	NA	1	0.52	124	68	122	78	118	64	121.33	70	4.61	14.6	1	0	1	0	1	1	0	0	0	1	0
94474	297	1	55	3	3.66	77.4	183.6	23	90.5	1	1	19	10	37	8.84	19	17	14	135	228	4.3	2	NA	1	2.65	130	82	138	84	140	82	136	82.67	4.93	14.4	0	1	0	1	0	1	0	1	1	1	1
94477	211	2	58	4	3.92	39.4	151.7	17.1	57.9	0	0	NA	5.7	NA	NA	23	28	27	204	52	3.4	2	NA	1		136	84	124	74	130	74	130	77.33	4.6	13.3	0	0	0	0	0	0	1	0	0	0	0
94478	195	2	37	4	0.91	60.6	163.6	22.6	76.1	0	0	5.27	5.6	85	6.75	11	14	10	152	43	4.7	2	NA	1	0.6	114	66	106	62	112	68	110.67	65.33	4.44	9	0	0	0	0	0	0	0	0	0	0	0
94479	343	2	64	3	0.91	79.7	155.5	33	116.3	1	0	NA	5.3	46	NA	11	16	20	221	226	5.8	1	3	2	7.46	126	82	122	76	118	78	122	78.67	5.67	19.1	1	0	1	1	0	1	0	0	1	1	1
94481	216	2	31	5	1.7	86.9	162	33.1	111	0	0	NA	6	47	NA	15	19	34	193	155	5.6	1	1	3	10.36	124	78	122	76	120	80	122	78	4.78	13	1	0	1	0	0	1	1	0	1	1	0
94483	280	2	74	5	5	80.3	160.1	31.3	106.7	1	0	6	5.2	91	9.82	11	16	30	235	92	6.8	2	NA	1	1.24	150	74	150	70	144	78	148	74	4.25	13.8	1	0	1	1	1	0	1	1	0	1	1
94486	259	2	44	4	0.77	97.4	176.7	31.2	112	1	1	NA	6.6	35	NA	18	21	23	136	156	3.7	1	1	3	1.11			110	76	112	72	111	74	4.81	14.1	1	1	1	1	1	1	0	0	0	1	0
94487	273	1	29	4	1.05	96.9	179.2	30.2	97.7	0	0	NA	5.3	62	NA	39	23	17	150	133	6	2	NA	1	1.52	110	66	108	64	110	66	109.33	65.33	4.89	15	1	0	0	0	0	0	0	0	0	0	0
94488	314	2	38	2	0.68	67.1	159.3	26.4	93.5	0	0	6.05	5.8	45	7.31	10	11	13	178	109	4	2	NA	1	1.71	104	72	104	76	108	72	105.33	73.33	4.15	12.5	1	0	1	0	1	1	1	0	0	1	1
94490	297	2	64	3	1.17	59.5	157.3	24	86.8	1	0	6.55	5.5	72	5.45	14	17	17	241	116	4.5	1	3	2	0.72	104	64	112	64	112	62	109.33	63.33	3.96	12.4	0	0	0	1	1	0	1	0	0	1	1
94491	286	2	19	4	0.99	109.4	165.3	40	121.3	1	0	4.88	6.8	45	39.26	23	29	33	213	194	7.9	2	NA	1	1.43	128	74	132	76	134	80	131.33	76.67	4.89	13.1	1	1	1	1	0	1	0	1	0	1	1
94493	226	1	63	1	2.19	78.4	168.2	27.7	106.5	0	0	NA	6.2	50	NA	29	23	16	207	230	6.1	2	NA	1	2.32	126	82	118	78	120	78	121.33	79.33	5.5	16	1	0	1	0	0	0	1	0	1	1	0
94499	180	1	62	4	2.65	57.7	160.6	22.4	82.3	1	0	5.72	5.1	67	7.04	18	25	92	184	139	5.6	2	NA	1	2.69	166	64	164	64	154	76	161.33	68	5.11	13.7	0	0	0	1	1	0	1	0	1	1	0
94500	264	2	60	4	1.32	101.1	168.7	35.5	114.9	1	0	6.44	6.6	43	19.5	13	16	10	126	92	7.5	2	NA	1	6.76			142	74			142	74	4	11.6	1	1	1	1	0	1	1	1	1	1	0
94501	291	2	41	5	4.08	93.5	162.8	35.3	101.1	0	0	NA	6	55	NA	15	15	25	180	167	4.9	2	NA	1	4.11	120	74	128	76	126	78	124.67	76	4.82	11.4	1	0	1	0	0	0	1	0	1	1	1
94503	199	2	52	4	2.16	57.9	173.6	19.2	75.9	0	0	NA	5.3	84	NA	16	20	20	226	48	2.6	1	2	3	1.08	124	56	120	54	122	58	122	56	4.29	13.3	0	0	0	0	0	0	0	0	0	0	0
94504	178	1	28	4	1.63	88.8	191.1	24.3	87.2	0	0	NA	4.6	46	NA	18	23	2	182	168	5.6	2	NA	1	0.61	130	90	128	90	122	88	126.67	89.33	5.31	15	0	0	0	1	0	0	0	0	0	0	0
94506	400	2	69	4	NA	83.9	152.3	36.2	109.7	1	0	NA	4.9	75	NA	15	19	20	231	80	5.3	2	NA	1	1.41	124	70	122	68	126	72	124	70	4.61	14.1	1	0	1	1	1	0	0	0	0	1	1
94507	364	1	34	4	1.26	127.4	167.6	45.4	138.6	0	0	NA	5.3	40	NA	39	28	26	208	149	6.9	2	NA	1	14.87	NA	NA	136	74	130	68	133	71	4.71	13.8	1	0	1	1	0	0	0	0	1	1	1
94508	233	2	34	4	4.86	70.8	151.7	30.8	91.3	0	0	NA	5.6	60	NA	9	17	18	184	49	3.9	2	NA	1	2.44	114	68	112	68	106	70	110.67	68.67	4.32	13.1	1	0	1	0	0	0	0	0	1	1	0
94509	213	2	53	3	4.78	74.5	168.2	26.3	102.2	0	0	5.66	5.6	63	14.84	24	21	17	282	131	5	2	NA	1	1.04	108	74	114	72	114	78	112	74.67	4.56	13.5	1	0	1	0	0	0	1	1	0	1	0
94510	289	2	49	3	5	81.6	158.2	32.6	97.9	0	0	NA	5.6	50	NA	13	15	24	184	296	5.3	2	NA	1	1.6	114	60	110	62	112	60	112	60.67	4.63	13.4	1	0	1	0	0	0	0	0	0	0	1
94512	302	2	43	1	1.22	61.2	155.4	25.3	83.7	1	1	9.38	7.9	60	16.52	40	20	54	184	173	3	2	NA	1	5.32	110	70	104	66	114	58	109.33	64.67	5.81	8.9	1	1	0	1	1	0	0	1	1	1	1
94515	348	2	58	2	1.82	98	148.3	44.6	120.6	1	0	NA	9.4	55	NA	26	17	26	195	193	5.2	2	NA	1	7.86	160	86	164	88	168	86	164	86.67	4.67	12.9	1	1	1	1	1	0	0	0	1	1	1
94516	178	2	19	4	0.17	62.3	158.9	24.7	83.9	0	0	4.88	5.4	57	6.57	6	15	18	193	53	3.8	2	NA	1	1.24	102	50	98	50	106	62	102	54	4.2	12.2	0	0	0	0	0	0	0	0	0	0	0
94517	301	1	19	5	2.17	84.2	169	29.5	102.9	0	0	NA	5	36	NA	53	30	16	183	333	6.2	2	NA	1	3.12	116	58	124	50	120	56	120	54.67	5.19	16.3	1	0	1	0	0	1	0	0	1	1	1
94519	373	1	59	3	3.67	94.2	178.3	29.6	103.3	0	0	NA	5.8	45	NA	31	23	24	216	154	6.9	2	NA	1	1.4	126	92	NA	NA	NA	NA	126	92	5.09	15	1	0	1	1	0	0	1	0	0	1	1
94522	304	1	60	4	0.62	97.6	175.2	31.8	113	1	0	5.66	5.6	63	6.95	24	24	119	225	70	6.7	1	1	3	10.46	NA	NA	NA	NA	NA	NA	NA	NA	5.16	15	1	0	1	1	1	0	1	0	1	1	1
94523	265	2	65	4	2.46	66.2	158.2	26.5	99.3	1	0	5.44	5.8	48	8.47	17	22	19	188	77	5	2	NA	1	2.43	140	72	136	78	140	76	138.67	75.33	5.38	13.9	1	0	1	1	0	1	1	0	1	1	0
94525	230	2	66	3	1.52	83.2	157.9	33.4	105.5	1	0	5.88	5.5	68	7	8	12	13	178	63	5.7	1	3	2	33.59									3.73	11.6	1	0	1	1	1	0	1	0	1	1	0
94526	371	1	37	4	0.2	104.2	180.7	31.9	110.7	0	0	5.22	5.4	86	8.64	101	88	240	235	115	6.4	1	2	3	2.16	NA	NA	NA	NA	NA	NA	NA	NA	5.31	15.6	1	0	1	1	0	0	0	0	1	1	1
94528	267	1	34	5	1.02	159.6	162.3	60.6	152.2	1	0	4.77	5	41	12.25	38	26	31	172	96	9	2	NA	1	8.42	146	100	140	94	150	92	145.33	95.33	5.3	14.7	1	0	1	1	0	0	0	1	1	1	0
94530	187	1	22	4	3.4	64.9	157.7	26.1	77.4	0	0	5.33	5.1	49	4.29	10	15	21	150	64	4.7	2	NA	1	0.44	112	68	112	72	108	68	110.67	69.33	4.67	14.8	1	0	0	0	0	0	0	0	0	0	0
94531	269	2	34	1	1.52	73.6	157.6	29.6	101.7	0	0	6.05	5.7	47	21.06	19	17	20	193	79	4.4	2	NA	1	1.57	126	64	110	64	110	66	115.33	64.67	4.88	13.8	1	0	1	0	0	1	1	1	0	1	0
94532	198	2	36	1	0.8	72.6	155.1	30.2	99.7	0	0	NA	5	43	NA	9	10	11	200	278	3.5	2	NA	1	1.65	108	70	110	62	108	64	108.67	65.33	4.2	13	1	0	1	0	0	1	0	0	0	1	0
94534	286	1	80	3	1.35	73	160.7	28.3	105.7	0	0	NA	6.6	46	NA	12	24	15	192	119	5.9	2	NA	1	12.95	134	54	132	58	130	48	132	53.33	4.33	13.2	1	1	1	0	0	0	0	0	1	1	1
94539	259	2	55	3	0.09	83.6	165.8	30.4	89.7	0	0	NA	5.5	54	NA	20	25	21	191	95	3.7	1	1	3	10.74	124	76	126	70	122	76	124	74	3.86	13	1	0	1	0	0	0	0	0	1	1	0
94541	221	2	79	4	4.56	58.9	164.8	21.7	77.3	1	0	NA	5.7	62	NA	16	27	23	124	91	3.3	2	NA	1	0.37	118	60	114	62	116	58	116	60	4.08	12.3	0	0	0	1	0	0	1	0	0	1	0
94545	214	1	18	5	NA	90.2	180	27.8	97.8	0	0	NA	5.5	33	NA	13	18	19	131	117	3.7	2	NA	1	2.11	106	60	104	56	96	58	102	58	4.99	14.7	1	0	0	0	0	1	0	0	1	1	0
94546	148	2	19	5	0.37	66.1	164	24.6	76.9	0	0	NA	5.5	60	NA	9	14	13	173	54	5.1	2	NA	1	0.61	94	62	98	60	100	64	97.33	62	4.59	13.9	0	0	0	0	0	0	0	0	0	0	0
94547	218	2	67	4	1.81	46.4	151.3	20.3	76.1	0	0	5.72	6.1	86	5.51	12	20	61	157	46	3.4	1	1	3	0.93	134	72	148	68	130	66	137.33	68.67	4.09	14.1	0	0	0	0	0	0	1	0	0	0	0
94549	299	1	80	3	1.75	82.1	170.6	28.2	105.8	1	0	NA	5.9	66	NA	11	20	11	164	91	6.3	1	3	2	1.47	138	68	136	70	130	72	134.67	70	3.98	12.6	1	0	1	1	1	0	1	0	0	1	1
94552	288	2	56	5	3.69	59.5	156.4	24.3	94	0	0	NA	6.1	42	NA	21	23	14	195	129	4	2	NA	1	6.03	148	88	138	86	132	86	139.33	86.67	5.26	12	0	0	1	1	0	1	1	0	1	1	1
94553	195	2	72	3	NA	65.7	150.6	29	93.6	0	0	6.61	6.5	68	8.87	12	16	14	209	76	5.6	2	NA	1	18.16	104	62	106	64	104	64	104.67	63.33	5.5	13.7	1	1	1	0	0	0	1	1	1	1	0
94554	305	1	69	1	4.07	81.8	174.2	27	96.7	1	1	6.72	6.9	54	10.27	39	25	81	157	98	5.5	1	3	2	1.31	148	76	150	74	144	70	147.33	73.33	4.83	14.7	1	1	0	1	1	0	1	1	0	1	1
94555	182	1	19	1	0.96	64.4	164.4	23.8	83.7	0	0	NA	5.1	49	NA	15	16	21	147	71	6	1	2	3	0.58	120	58	118	56	114	64	117.33	59.33	4.89	14.6	0	0	0	0	0	0	0	0	0	0	0
94557	212	2	35	4	1.71	85.4	156.8	34.7	102.7	0	0	5.27	5.5	48	8.31	19	19	15	130	46	4.7	2	NA	1	4.14	138	88	142	92	134	86	138	88.67	4.27	12.7	1	0	1	1	0	1	0	0	1	1	0
94560	270	2	24	3	2.13	104.9	171.1	35.8	125.7	0	0	6.33	5.9	36	39.65	39	28	36	135	62	6	2	NA	1	11.63	106	78	110	80	102	78	106	78.67	5	14.8	1	0	1	0	0	1	1	1	1	1	0
94564	251	2	80	2	2.07	60	154.6	25.1	89	1	0	5.72	5.6	69	9.1	16	15	18	150	155	4.7	2	NA	1	0.99	134	46	140	46	138	40	137.33	44	4.18	13.6	1	0	1	1	1	0	1	0	0	1	0
94565	333	2	45	2	0.1	94.3	168.4	33.3	111.1	1	0	5.38	5.1	52	25.78	21	19	17	233	160	6.2	2	NA	1	2.85	144	90	146	88	152	96	147.33	91.33	4.52	12.4	1	0	1	1	0	0	0	1	1	1	1
94568	328	2	60	1	0.57	77.3	161.1	29.8	103	1	0	6	6	43	15.74	25	25	28	239	159	4.8	2	NA	1	4.31	136	74	134	76	134	78	134.67	76	4.22	13.2	1	0	1	1	0	1	1	1	1	1	1
94569	209	2	27	3	4.04	58.7	152.7	25.2	84	0	0	4.83	4.7	56	8.83	18	21	13	174	90	4.9	2	NA	1	0.42	110	74	112	74	112	68	111.33	72	4.44	14	1	0	0	0	0	0	0	0	0	0	0
94570	316	1	48	3	1.15	93.4	166.6	33.7	109.4	0	1	NA	8.9	23	NA	17	23	32	432	434	4.4	1	2	3	8.05	118	74	116	76	116	78	116.67	76	4.99	17	1	1	1	0	1	1	0	0	1	1	1
94571	191	2	80	3	3.4	71.6	167.4	25.6	97.1	1	0	5.33	5.6	69	26.68	16	16	21	224	136	5	1	3	2	1.13	128	0	128	44	124	60	126.67	34.67	5.19	15.6	1	0	1	1	0	0	0	1	0	1	0
94573	106	2	62	1	NA	63.5	153.5	26.9	NA	0	0	NA	5.4	50	NA	18	18	8	219	359	3.3	2	NA	1	1.06	126	46	120	58	114	58	120	54	4.43	13.9	1	0	1	0	1	0	0	0	0	1	0
94574	399	1	18	4	2.02	166.3	184.7	48.7	143.2	0	0	9.1	6.2	38	131.22	19	11	30	130	89	5.2	2	NA	1	39.42	128	72	126	64	130	68	128	68	5.5	14.6	1	0	1	0	0	1	1	1	1	1	1
94575	314	2	80	3	NA	54.9	161.4	21.1	80	0	0	NA	5.3	90	NA	16	19	9	252	81	4	2	NA	1	0.75	156	54	156	54	150	56	154	54.67	4.78	14.9	0	0	0	0	0	0	0	0	0	0	0
94576	400	2	33	1	0.58	93.8	159	37.1	115.6	0	0	5.27	5.3	50	19.12	27	22	22	136	54	6	2	NA	1	13.4	116	78	114	80	116	82	115.33	80	4.34	12.4	1	0	1	0	0	0	0	1	1	1	1
94577	225	2	30	3	5	60.7	175.9	19.6	81.6	0	0	5.77	4.8	67	4.37	13	16	10	292	68	4.9	2	NA	1	0.39	96	62	108	66	110	66	104.67	64.67	4.58	14.5	0	0	0	0	0	0	1	0	0	0	0
94578	293	1	71	3	1.73	75.2	168.1	26.6	94.3	1	1	6.33	5.5	41	30.77	21	18	11	159	117	7.1	1	3	2	2.02	132	62	124	58	124	54	126.67	58	4.87	15.3	1	1	0	1	1	0	1	1	1	1	1
94579	293	1	52	4	0.62	82.1	171.7	27.8	101	0	0	7.05	6.3	41	22.64	21	16	19	195	86	6.3	2	NA	1	1.87	NA	NA	104	76	120	80	112	78	4.82	13.6	1	0	0	1	0	0	1	1	0	1	1
94586	243	2	74	3	5	54.6	165.1	20	81.9	1	0	NA	4.9	82	NA	12	16	20	251	93	2.9	1	3	2	2.34	124	66	124	62	120	60	122.67	62.67	5.02	16.2	0	0	0	1	0	0	0	0	1	1	0
94587	237	2	19	3	3.1	50.7	158.6	20.2	69.5	0	0	5.61	5.3	65	4.2	11	16	13	150	36	4.7	2	NA	1	0.31			124	62	126	66	125	64	4.9	12.9	0	0	0	1	0	0	1	0	0	1	0
94589	282	1	33	3	2.85	102.1	183.2	30.4	103.1	0	0	5.5	5.5	35	12.54	35	21	43	193	386	5.8	2	NA	1	1.39	120	72	124	82	126	80	123.33	78	5.31	14.8	1	0	1	0	0	1	0	1	0	1	1
94590	251	2	65	2	0.23	73.5	146.8	34.1	106.4	1	0	NA	5.7	45	NA	16	18	28	224	272	4.9	2	NA	1	3.58	154	72	150	68	150	74	151.33	71.33	4.33	13.2	1	0	1	1	0	1	1	0	1	1	0
94595	221	1	28	5	1.24	73.5	184.2	21.7	81.4	0	0	NA	5	43	NA	9	18	7	107	67	5.4	1	3	2	2.22	116	64	114	54	118	52	116	56.67	4.83	14.5	0	0	0	0	0	0	0	0	1	0	0
94596	374	1	45	3	3.1	74.6	175.8	24.1	93.5	0	0	6.11	5.3	53	3.55	16	19	17	164	89	6.6	2	NA	1	2.87	120	80	116	78	120	80	118.67	79.33	5.59	16	0	0	0	0	0	0	1	0	1	1	1
94605	303	1	42	4	3.08	92.5	170.6	31.8	108.9	1	0	NA	6.3	42	NA	25	25	23	175	116	5.6	2	NA	1	2.86	132	84	140	80	136	84	136	82.67	5.69	13.8	1	0	1	1	0	0	1	0	1	1	1
94607	278	1	38	3	4.25	100.1	183.4	29.8	108.8	1	0	NA	5.1	59	NA	20	17	17	179	92	5.9	1	3	2	2.45	124	96	128	96	132	104	128	98.67	5.09	15	1	0	1	1	0	0	0	0	1	1	1
94608	203	1	24	1	NA	81.7	182.9	24.4	89.4	0	0	5.5	5.5	37	4.35	12	18	14	141	99	5.5	2	NA	1	2.94	136	76	128	72	128	74	130.67	74	6.08	16	0	0	0	0	0	1	0	0	1	1	0
94609	328	2	70	5	5	65.1	161.9	24.8	85.8	1	1	8.38	7	60	10.92	38	31	45	182	170	5.5	2	NA	1	1.85	128	74	130	68	124	60	127.33	67.33	4.63	13	0	1	0	1	1	0	0	1	0	1	1
94615	309	2	47	2	5	101.8	165	37.4	121.9	1	1	6.05	5.5	38	30.97	26	21	45	177	158	5.7	1	3	2	13.66	108	70	108	62	110	64	108.67	65.33	4.4	13.8	1	1	1	1	0	1	1	1	1	1	1
94616	355	1	62	1	0.7	99.7	162.2	37.9	125.1	1	0	NA	6.7	38	NA	16	14	21	163	176	4.5	2	NA	1	0.87	152	96	152	96	148	100	150.67	97.33	5.19	15	1	1	1	1	1	1	0	0	0	1	1
94618	319	1	49	3	4.94	101.8	176.5	32.7	119.2	1	0	5.77	5.4	42	12.23	28	17	24	171	142	6.3	1	3	2	1.06	114	88	128	84	126	86	122.67	86	5.36	16.2	1	0	1	1	0	0	1	1	0	1	1
94619	211	1	61	4	4.04	80.9	174.3	26.6	99.9	0	0	5.83	5.8	65	9.37	19	23	59	232	107	7.3	2	NA	1	1.89	NA	NA	188	104	180	100	184	102	5.1	14.5	1	0	0	1	0	0	1	0	0	1	0
94623	247	2	48	3	5	66.2	166.5	23.9	95.7	0	0	NA	5.4	77	NA	18	20	18	177	69	4.2	2	NA	1	0.86	124	76	126	72	124	70	124.67	72.67	4.56	13.6	0	0	1	0	0	0	0	0	0	0	0
94624	337	1	38	5	4.62	65.3	159.4	25.7	87.1	0	0	6	6	46	7.46	68	29	78	188	246	9.4	2	NA	1	1.64	116	72	114	76	114	76	114.67	74.67	5.64	16.9	1	0	0	0	0	0	1	0	0	0	1
94625	196	1	22	4	1.2	66.7	173.4	22.2	71.6	0	0	4.88	5.6	52	6.4	16	16	21	192	116	6.6	1	1	3	0.73	128	68	126	58	134	62	129.33	62.67	4.79	14.9	0	0	0	0	0	0	0	0	0	0	0
94627	331	1	59	2	1.72	92.1	157	37.4	119.4	1	1	12.8	7.5	41	114.5	29	20	72	176	189	5.3	2	NA	1	29.64	164	84	158	88	150	92	157.33	88	6.07	15.6	1	1	1	1	1	0	0	1	1	1	1
94631	179	2	21	4	2.37	69.4	163.8	25.9	79	0	0	5.16	5.4	69	4.33	10	18	9	158	44	3.9	2	NA	1	6.88	104	68	102	62	98	66	101.33	65.33	4.7	13	1	0	0	0	0	0	0	0	1	0	0
94632	327	2	70	3	2.06	76.6	165.8	27.9	95.5	1	0	6.27	5.9	55	9.46	11	13	17	190	113	10.6	2	NA	1	7.3	96	56	98	48	100	56	98	53.33	4.27	12.8	1	0	1	1	0	0	1	1	1	1	1
94633	230	2	68	3	5	60.9	153.8	25.7	87.8	0	0	4.77	5.7	77	5.05	49	35	34	215	77	3.9	1	3	2	0.56	112	70	110	72	112	72	111.33	71.33	4.75	14.2	1	0	0	0	1	0	1	0	0	1	0
94641	254	1	70	5	NA	63.8	171.6	21.7	90.7	1	1	8.88	7.4	50	7.34	24	28	34	140	78	7.4	2	NA	1	0.93	134	86	132	80	142	84	136	83.33	5.2	15.7	0	1	0	1	1	0	0	1	0	1	0
94642	267	2	62	3	2.04	92.8	160.3	36.1	126.2	1	1	9.38	7.7	50	6.82	13	12	36	183	123	6	1	2	3	1.45	120	70	126	74	118	70	121.33	71.33	5.39	15.9	1	1	1	1	1	0	0	1	0	1	0
94644	146	1	24	3	1.2	58.9	176.4	18.9	68.5	0	0	5.27	4.7	39	6.52	18	19	15	147	66	5.3	2	NA	1	0.6	122	66	116	74	118	62	118.67	67.33	4.95	15.3	0	0	0	0	0	1	0	0	0	0	0
94647	243	2	38	5	3.47	60.7	163.3	22.8	NA	0	0	NA	5	45	NA	8	12	10	147	94	4	2	NA	1	0.38	96	66	98	66	90	64	94.67	65.33	3.86	13.2	0	0	1	0	0	1	0	0	0	1	0
94649	299	1	67	3	2.47	104.7	174.3	34.5	124	0	0	7.55	6	53	70.1	15	17	14	120	231	6.6	1	3	2	3.97	116	54	114	56	112	56	114	55.33	4.58	14.9	1	0	1	0	0	0	1	1	1	1	1
94650	219	2	65	4	4.31	71.8	157.9	28.8	96.4	1	0	NA	5.7	68	NA	15	18	32	191	90	4	1	3	2	6.86	132	82	132	80	142	82	135.33	81.33	4.86	12.8	1	0	1	1	1	0	1	0	1	1	0
94651	321	2	57	3	1.27	99.2	155.5	41	120.8	0	0	6.94	5.8	35	5.13	17	18	14	189	147	5.6	1	3	2	8.97	132	76	132	72	126	76	130	74.67	4.19	13.4	1	0	1	0	0	1	1	0	1	1	1
94652	217	2	74	3	3.19	57.1	142.9	28	86.4	1	0	5.66	5.4	104	6.92	24	22	15	212	90	2.4	2	NA	1	1.7	110	60	110	62	110	64	110	62	4.99	14.3	1	0	0	1	1	0	1	0	0	1	0
94654	264	2	61	3	4.19	71	164	26.4	90.3	1	0	5.5	5.1	58	5.19	21	24	35	174	119	7	2	NA	1	4.08	130	74	130	74	126	72	128.67	73.33	4.05	13.1	1	0	1	1	1	0	0	0	1	1	0
94659	247	1	18	5	NA	77.5	170.7	26.6	87	0	0	4.61	5.6	63	13.07	21	17	16	178	54	4.1	2	NA	1	0.72	114	72	106	64	110	62	110	66	5.77	14.1	1	0	0	0	0	0	0	1	0	0	0
94664	215	1	41	5	4.55	59.4	165.5	21.7	76.5	0	0	5.77	5.7	61	8.29	21	23	35	285	126	6.7	2	NA	1	0.29	130	88	134	86	130	84	131.33	86	5.42	15.6	0	0	0	1	1	0	1	0	0	1	0
94666	260	2	38	4	1.14	98.6	176.8	31.5	101.2	0	0	NA	6	36	NA	16	16	18	200	130	3.2	2	NA	1	0.93	118	62	122	48	124	56	121.33	55.33	4.82	11	1	0	1	0	0	1	1	0	0	1	0
94669	205	1	38	3	5	89.7	189.3	25	92.8	0	0	NA	5	51	NA	21	19	12	190	71	6.1	1	3	2	0.21	104	78	108	72	106	74	106	74.67	5.06	14.9	1	0	0	0	0	0	0	0	0	0	0
94670	258	1	60	4	0.81	83.9	169.9	29.1	106.9	1	0	7.94	6.2	33	13.23	9	13	24	145	93	7.5	1	3	2	6.34	112	66	110	70	116	66	112.67	67.33	4.48	13.7	1	0	1	1	0	1	1	1	1	1	0
94672	395	2	29	3	5	88.5	157.4	35.7	107.8	0	0	NA	5.5	53	NA	31	26	29	254	278	5.7	2	NA	1	2.39	116	74	116	72	118	76	116.67	74	4.74	13.7	1	0	1	0	0	0	0	0	1	1	1
94673	225	2	23	4	NA	60.8	165.3	22.3	74.6	0	0	5.11	4.6	47	9.18	19	28	21	155	77	3.7	2	NA	1	0.43	104	72	110	78	100	72	104.67	74	4.1	11.1	0	0	0	0	0	1	0	0	0	0	0
94677	307	2	25	3	1.91	96.4	165.3	35.3	106.1	0	0	5.16	5.4	52	21.93	18	16	17	158	97	5.7	2	NA	1	7.48	106	70	106	74	108	68	106.67	70.67	4.71	13.5	1	0	1	0	0	0	0	1	1	1	1
94678	200	2	58	3	5	71.4	171.9	24.2	82.7	0	0	NA	5.4	88	NA	25	30	14	211	79	3.4	2	NA	1	0.64	128	82	116	74	124	72	122.67	76	4.18	13.3	0	0	0	0	0	0	0	0	0	0	0
94679	282	1	63	1	4.31	94.5	173.9	31.2	106.8	0	0	NA	5.7	54	NA	25	23	19	253	141	5.7	1	3	2	0.46	114	76	112	76	114	76	113.33	76	4.78	15.7	1	0	1	0	1	0	1	0	0	1	1
94681	322	1	60	3	1.47	127.6	172.2	43	141.9	0	0	NA	5.4	36	NA	16	14	21	217	103	4.9	2	NA	1	5.42	136	48	130	44	124	52	130	48	4.91	14.7	1	0	1	0	0	1	0	0	1	1	1
94684	248	2	38	3	1.02	79.2	164.7	29.2	99.2	0	0	NA	6	50	NA	21	23	15	188	101	6.1	2	NA	1	7.06	110	76	106	72	110	66	108.67	71.33	5.33	13.8	1	0	1	0	0	0	1	0	1	1	0
94685	217	2	47	4	2.02	103.8	164.2	38.5	111.5	1	0	NA	5.4	46	NA	9	15	12	160	80	5.5	1	1	3	4.2	122	78	120	84	128	86	123.33	82.67	4.43	8.8	1	0	1	1	1	1	0	0	1	1	0
94686	316	2	33	3	3.48	76.2	172.5	25.6	97.7	0	0	6.16	5	53	15.4	53	77	14	232	153	3.3	1	2	3	3.58	122	76	124	84	122	86	122.67	82	4.15	13.1	1	0	1	0	0	0	1	1	1	1	1
94687	246	2	35	5	0.58	55.3	158	22.2	85.1	0	0	NA	5.4	68	NA	14	25	12	163	57	4.9	2	NA	1	0.37	118	84	112	80	114	84	114.67	82.67	4.47	13.2	0	0	0	0	0	0	0	0	0	0	0
94688	254	1	61	3	5	90.5	168.9	31.7	110.6	0	0	6.33	5.3	49	8.8	13	14	11	182	98	6.9	2	NA	1	1.22	106	76	110	70	112	80	109.33	75.33	5.02	16.5	1	0	1	0	0	0	1	0	0	1	0
94689	316	1	22	2	0.41	81	161.9	30.9	96.6	0	0	NA	5	34	NA	20	15	33	185	214	6.2	2	NA	1	0.62	NA	NA	110	80	108	82	109	81	5.13	14.8	1	0	0	1	0	1	0	0	0	1	1
94693	265	1	59	3	1.25	112.5	175.3	36.6	125.5	1	0	NA	5.3	106	NA	16	23	43	220	58	6.4	2	NA	1	7.04	NA	NA	NA	NA	NA	NA	NA	NA	4.23	13.3	1	0	1	1	0	0	0	0	1	1	0
94695	214	2	56	3	3.4	49.1	165.4	17.9	74.4	0	0	5.83	5.7	53	4.53	16	19	17	281	207	3.4	1	1	3	0.69	126	74	114	76	116	68	118.67	72.67	4.48	14.1	0	0	0	0	1	0	1	0	0	1	0
94696	175	2	43	3	2.06	55.6	158.4	22.2	79.2	0	0	5.05	5.2	48	5.2	12	14	10	156	68	3.4	2	NA	1	0.48	98	62	96	66	94	68	96	65.33	4.4	13.5	0	0	0	0	0	1	0	0	0	0	0
94697	188	2	23	3	3.34	52.6	169.1	18.4	72	0	0	NA	5.4	60	NA	14	15	10	150	70	4.3	2	NA	1	0.29	116	66					116	66	4.38	13.2	0	0	0	1	0	0	0	0	0	0	0
94698	270	2	59	4	NA	52.3	159.7	20.5	85.5	1	0	NA	5.7	63	NA	15	20	50	260	253	5	1	1	3	0.9	154	82	136	82	138	70	142.67	78	4.57	12.8	0	0	0	1	1	0	1	0	0	1	0
94704	198	2	80	4	1.27	69.9	168.5	24.6	98	1	1	8.44	7.1	40	7.35	9	17	15	148	137	7.5	1	3	2	5.16	158	66	154	62	160	66	157.33	64.67	3.94	11.9	0	1	1	1	1	1	0	1	1	1	0
94705	195	2	62	5	5	79.8	147.8	36.5	98.2	0	0	NA	5.8	89	NA	16	18	14	207	89	4.6	2	NA	1	1.62	134	72	142	70	144	70	140	70.67	3.58	11.8	1	0	1	0	1	0	1	0	0	1	0
94706	197	2	43	5	3.73	70.8	161.6	27.1	95.2	0	0	NA	5.5	64	NA	14	26	9	178	146	3.4	2	NA	1	0.68	134	80	134	82	136	80	134.67	80.67	4.01	9.4	1	0	1	0	0	0	0	0	0	0	0
94708	309	1	41	3	5	102.2	181.9	30.9	108.8	0	0	5.77	5.7	46	8.18	9	13	28	212	72	6.1	2	NA	1	2.64	118	84	112	88	118	86	116	86	5.09	14.9	1	0	1	0	1	0	1	0	1	1	1
94710	217	1	35	4	1.44	86	183	25.7	96.5	0	0	NA	6	45	NA	18	14	30	137	96	5.6	1	1	3	1.78	132	78	132	74	128	76	130.67	76	5.52	17	1	0	0	0	0	0	1	0	0	0	0
94711	338	2	64	3	2.17	105.4	159.6	41.4	127.3	1	1	9.05	6.7	40	11.35	23	25	18	214	220	6.5	1	3	2	7.35	156	58	146	64	152	66	151.33	62.67	4.74	16.1	1	1	1	1	1	1	0	1	1	1	1
94713	203	2	56	4	NA	68.2	159.4	26.8	91.6	1	0	5.27	5.6	61	2.12	10	18	14	182	59	4	1	1	3	48.61	122	72	124	62	124	66	123.33	66.67	4.8	13.8	1	0	1	1	0	0	0	0	1	1	0
94716	208	2	76	3	1.73	83.1	165	30.5	107	0	0	NA	5.2	73	NA	14	20	14	249	107	5.4	2	NA	1	1.59	128	70	120	72	120	70	122.67	70.67	4.47	14.4	1	0	1	0	1	0	0	0	0	1	0
94720	254	1	22	4	0.61	93.7	166.3	33.9	107.2	0	0	NA	4.7	38	NA	25	18	25	125	166	5.6	2	NA	1	0.51	128	56	126	62	130	60	128	59.33	5.22	15.3	1	0	1	0	0	1	0	0	0	1	0
94721	383	1	30	2	1.7	131.6	171.7	44.6	127.8	0	0	NA	5.3	29	NA	49	29	28	209	405	8.2	2	NA	1	2.39	138	74	140	76	140	78	139.33	76	4.98	14.9	1	0	1	0	0	1	0	0	1	1	1
94723	181	2	18	3	1.15	59.1	174.3	19.5	75.9	0	0	NA	5.5	56	NA	13	18	10	165	68	3.3	2	NA	1	0.35	112	68	120	66	120	68	117.33	67.33	4.82	12.2	0	0	0	0	0	0	0	0	0	0	0
94725	313	1	56	3	NA	102	169.2	35.6	118.2	0	0	NA	6	38	NA	27	17	24	129	144	5.4	1	3	2	1.86	118	74	118	72	120	70	118.67	72	4.98	13.6	1	0	1	0	1	1	1	0	0	1	1
94726	330	2	46	3	5	84	169	29.4	101.7	1	1	10.4	8.1	60	12.51	15	15	38	199	212	3.2	2	NA	1	2.67			108	66	100	64	104	65	4.25	13.2	1	1	1	1	0	0	0	1	1	1	1
94729	302	1	37	4	2.31	113.2	184.3	33.3	123	1	0	NA	5.8	51	NA	20	23	68	214	144	5.5	1	1	3	8.94	NA	NA	110	82	112	84	111	83	4.79	13.4	1	0	1	1	0	0	1	0	1	1	1
94730	245	2	62	1	NA	63.8	153	27.3	90.6	0	1	NA	8	59	NA	11	13	19	152	85	2.9	2	NA	1	1.07	124	80	126	68	130	78	126.67	75.33	4.4	13.4	1	1	1	0	1	0	0	0	0	1	0
94731	253	2	44	4	2.03	79.2	172.6	26.6	98.9	0	0	NA	5	42	NA	11	17	22	147	110	4.7	2	NA	1	0.63	138	68	136	74	136	74	136.67	72	4.43	9	1	0	1	0	0	1	0	0	0	1	0
94736	284	1	51	5	3.88	71.8	167.4	25.6	75	0	1	10.8	7.2	41	6.54	15	13	20	212	144	5.8	2	NA	1	2.3	116	72	120	78	118	76	118	75.33	5.97	16.2	1	1	0	0	0	0	0	1	1	1	1
94740	201	2	46	5	2.49	52.7	155.3	21.9	78.2	0	0	NA	5.6	41	NA	13	13	24	217	222	5.1	1	3	2	0.52	108	70	108	70	104	68	106.67	69.33	4.4	14.7	0	0	0	0	0	1	0	0	0	0	0
94744	275	1	43	4	1.14	98.3	190.1	27.2	101.2	0	0	NA	7.7	41	NA	37	25	35	226	169	4.9	2	NA	1	9.25	124	60	118	68	124	62	122	63.33	5.39	14.6	1	1	0	0	0	0	0	0	1	0	1
94745	243	1	19	3	0.95	100.4	179.2	31.3	106	1	0	5.5	4.7	49	12.11	20	25	37	138	69	4.4	2	NA	1	77.62	118	58	116	58	114	64	116	60	4.98	14.5	1	0	1	1	0	0	0	1	1	1	0
94747	311	2	59	3	NA	62.8	158.8	24.9	93.3	0	0	NA	5.6	75	NA	28	27	34	274	120	4.9	1	2	3	1.28	168	88	166	86	166	84	166.67	86	4.5	13.4	0	0	1	1	0	0	0	0	0	1	1
94748	219	2	51	4	0	63.3	160.8	24.5	94.7	0	0	5.33	6	57	7.28	12	20	31	306	204	5.7	2	NA	1	2.5	142	76	148	78	150	74	146.67	76	4.67	12.9	0	0	1	0	0	0	1	0	1	1	0
94750	358	1	80	3	1.1	88.6	160.4	34.4	119.8	1	1	15.7	9	36	17.59	15	21	29	179	292	6.6	1	3	2	1.72	120	66	122	70	128	64	123.33	66.67	5.1	13.3	1	1	1	1	1	1	0	1	0	1	1
94752	171	1	73	3	2.99	77.9	173.4	25.9	104.2	1	0	6.66	5.6	56	18.5	19	15	24	129	62	4.8	2	NA	1	1.7	136	64	138	70	144	66	139.33	66.67	4.9	14.7	1	0	1	1	1	0	1	1	0	1	0
94753	295	2	74	5	5	69	154.2	29	99.1	1	1	NA	6.5	61	NA	11	17	18	179	206	5.1	2	NA	1	0.96	132	72	132	70	132	74	132	72	4.28	12.9	1	1	1	1	1	0	0	0	0	1	1
94754	388	2	65	3	5	84.7	155.6	35	112.5	1	0	7.27	6.6	44	23.06	17	16	32	310	265	6.9	2	NA	1	8.51			164	88	162	90	163	89	4.91	14.4	1	1	1	1	0	1	0	1	1	1	1
94757	201	1	19	2	0.46	52.2	177	16.7	65.8	0	0	NA	4.9	48	NA	9	16	10	157	89	6.7	2	NA	1	0.31	NA	NA	NA	NA	96	60	96	60	5.31	15.4	0	0	0	1	0	0	0	0	0	0	0
94760	154	2	74	4	0.91	50.4	160.1	19.7	79	1	0	4.77	5.6	82	2.87	11	20	15	224	91	4.9	1	3	2	0.35			164	96	162	100	163	98	4.66	13.8	0	0	0	1	0	0	0	0	0	0	0
94761	273	1	24	5	2.41	74.4	164.3	27.6	95.3	0	0	NA	5.8	41	NA	33	22	36	198	452	6.4	1	1	3	0.76	126	78	124	72	120	70	123.33	73.33	5.96	15.1	1	0	0	0	0	0	1	0	0	0	0
94763	151	1	43	4	4.85	125.3	187.4	35.7	120.8	1	1	NA	5.2	56	NA	12	17	25	191	88	5.9	1	3	2	1.36	126	72	124	66	118	68	122.67	68.67	5.35	15.3	1	1	1	1	0	0	0	0	0	1	0
94764	295	2	43	4	3.4	119.3	169.5	41.5	119.2	0	0	NA	5.9	28	NA	14	16	16	211	161	4.9	1	1	3	2.85	122	72	124	74	118	70	121.33	72	4.2	12.4	1	0	1	0	0	1	1	0	1	1	1
94765	184	1	55	3	0.8	77.4	172	26.2	98.5	1	0	NA	5.4	54	NA	189	82	215	156	90	5.2	1	1	3	2.95	122	72	114	72	120	74	118.67	72.67	4.85	14.9	1	0	0	1	0	0	0	0	1	1	0
94766	265	1	42	4	5	103.2	176.7	33.1	107.7	0	0	5.55	5.8	48	8.3	17	20	23	188	62	6	2	NA	1	4.48	106	74	104	66	110	64	106.67	68	4.89	14.7	1	0	1	0	0	0	1	0	1	1	0
94767	334	1	69	5	1.29	141.9	171.3	48.4	144.5	1	0	NA	5.7	58	NA	19	24	18	160	62	8.5	1	3	2	1.76	116	68	126	76	120	68	120.67	70.67	4.81	14.7	1	0	1	1	1	0	1	0	0	1	1
94768	188	1	80	3	3.34	98.3	168.4	34.7	119.8	1	0	NA	5.5	53	NA	21	28	20	171	126	5.8	1	3	2	2.86	124	70	122	78	134	88	126.67	78.67	5.9	17.1	1	0	1	1	0	0	0	0	1	1	0
94771	225	2	42	3	3.23	69.3	164.9	25.5	86.3	0	0	NA	5.3	79	NA	13	14	12	202	64	4.9	1	1	3	8.93	122	76	116	70	122	76	120	74	4.64	14.8	1	0	0	0	0	0	0	0	1	0	0
94773	302	1	32	1	5	85.6	166.7	30.8	99.4	0	0	5.11	5.1	51	20.47	16	17	33	196	177	7.6	2	NA	1	2.4	126	86	124	86	126	86	125.33	86	5.25	16.1	1	0	0	0	0	0	0	1	1	1	1
94775	215	2	26	4	1.22	81.1	159.3	32	100.5	0	0	5.27	5	48	16.19	10	13	12	159	61	3.9	2	NA	1	0.25	96	60	106	64	102	68	101.33	64	4.4	11.6	1	0	1	0	0	1	0	1	0	1	0
94776	262	1	72	2	1.08	71.3	167.4	25.4	NA	1	1	NA	6.9	27	NA	15	15	17	169	467	6.1	1	3	2	8.46	NA	NA	NA	NA	NA	NA	NA	NA	4.63	14.1	1	1	1	1	1	1	0	0	1	1	0
94777	222	2	80	3	2.94	54.8	155.5	22.7	75.4	1	0	NA	5.7	70	NA	14	21	16	255	115	4.3	2	NA	1	3.96	178	56	178	54	174	68	176.67	59.33	4.75	11.9	0	0	0	1	1	0	1	0	1	1	0
94779	250	1	80	3	2.84	87.7	171.4	29.9	111.1	1	1	10.9	7.4	36	13.21	47	35	61	141	160	9.4	1	3	2	2.1	128	68	130	64	126	60	128	64	5.14	16.3	1	1	1	1	1	1	0	1	1	1	0
94780	295	1	74	1	5	82.4	165.4	30.1	102.3	1	0	6.27	5.7	51	18.53	24	22	19	177	112	5.8	1	3	2	0.31	124	74	122	72	130	76	125.33	74	4.57	14.7	1	0	1	1	1	0	1	1	0	1	1
94785	184	1	55	5	3.08	72.5	165	26.6	94.7	0	0	5.44	5.7	44	3.71	24	24	16	110	60	5.4	2	NA	1	0.83	112	72	114	76	110	68	112	72	5.14	15.8	1	0	0	0	0	0	1	0	0	0	0
94786	290	2	24	3	2.79	86.7	164.7	32	102.3	0	0	5.88	5.4	51	13.56	17	15	18	217	119	5.1	2	NA	1	5.71	120	76	114	68	124	70	119.33	71.33	4.84	13.3	1	0	1	0	0	0	1	1	1	1	1
94787	297	1	19	1	0.96	79.8	173.2	26.6	96.9	0	0	NA	4.6	43	NA	53	36	15	146	77	5.2	2	NA	1	0.59	114	76	114	76	112	78	113.33	76.67	5.22	16	1	0	0	0	0	0	0	0	0	0	1
94788	255	2	53	5	5	53.8	158.2	21.5	76.4	0	0	5.77	5.6	72	5.9	11	16	13	195	74	4.1	2	NA	1	1.66	94	64	92	62	94	66	93.33	64	4.5	13.4	0	0	0	0	1	0	1	0	0	1	0
94792	278	1	66	5	2.94	66.1	164	24.6	87.7	1	1	NA	5.1	47	NA	6	12	7	172	85	4.2	2	NA	1	1.11	216	76	214	86	216	84	215.33	82	4.13	12.9	0	1	0	1	0	0	0	0	0	0	1
94793	272	1	40	1	1.91	92.6	167.8	32.9	105	0	0	NA	5.1	42	NA	35	20	17	201	348	3.9	2	NA	1	0.58	114	80	106	74	110	76	110	76.67	4.93	15.8	1	0	1	0	0	0	0	0	0	0	0
94795	212	2	27	1	5	53.8	160	21	72.2	0	0	NA	5.3	81	NA	14	19	9	177	64	3.3	2	NA	1	0.49			84	64			84	64	4.32	12.7	0	0	0	1	0	0	0	0	0	0	0
94797	100	2	66	5	1.16	60	153.3	25.5	92.3	1	0	NA	5.9	70	NA	14	15	14	192	98	4.1	2	NA	1	0.25	112	64	114	74	114	66	113.33	68	4.08	12.4	1	0	1	1	0	0	1	0	0	1	0
94801	204	1	45	4	4.32	96.1	176.4	30.9	95.1	1	0	NA	5.1	36	NA	23	18	43	147	414	6.8	2	NA	1	2.11	108	70	106	70	104	72	106	70.67	4.8	14.3	1	0	0	1	0	1	0	0	1	1	0
94802	283	1	22	2	3.29	86.4	166.4	31.2	98	0	0	NA	5.5	66	NA	31	23	37	196	109	5	2	NA	1	0.91	108	58	110	56	102	54	106.67	56	4.88	15.8	1	0	0	0	0	0	0	0	0	0	1
94805	323	1	62	5	0.46	129.8	176.4	41.7	NA	1	1	NA	4.1	35	NA	19	36	42	86	108	4.7	2	NA	1	0.73	NA	NA	NA	NA	NA	NA	NA	NA	3.49	12.6	1	1	1	1	0	1	0	0	0	1	1
94806	308	1	55	2	1.82	76.2	161.1	29.4	100.3	0	0	NA	5.3	41	NA	26	23	41	236	285	5.2	1	3	2	2.3	NA	NA	NA	NA	NA	NA	NA	NA	5.42	15.7	1	0	0	1	0	0	0	0	1	1	1
94808	301	2	41	4	1.46	86.7	163.5	32.4	102.7	0	0	NA	6.1	44	NA	18	17	36	212	139	6.7	2	NA	1	9.26									4.24	11.8	1	0	1	1	0	1	1	0	1	1	1
94811	253	1	68	4	0.57	89.1	175.2	29	NA	0	0	NA	5.9	40	NA	15	18	22	195	174	7.2	2	NA	1	6.34	NA	NA	NA	NA	NA	NA	NA	NA	5.73	14.2	1	0	1	1	0	0	1	0	1	1	0
94812	308	1	46	5	4.58	77.9	168	27.6	95.6	0	0	5.94	5.7	45	16.48	40	29	22	226	254	5.2	1	2	3	1.14	116	88	124	88	126	84	122	86.67	5.18	15.9	1	0	0	0	0	0	1	1	0	1	1
94813	315	2	62	5	2.39	62.8	153.5	26.7	94.6	1	0	NA	5.3	55	NA	22	25	25	252	275	3.6	2	NA	1	0.46	142	66	134	60	120	54	132	60	4.28	13.5	1	0	1	1	0	0	0	0	0	1	1
94819	248	2	32	1	1.14	56.1	153	24	84.3	0	0	5.05	5.1	76	4.11	14	18	9	167	64	3.1	2	NA	1	6.64	102	58	94	54	96	56	97.33	56	4.46	13.6	0	0	0	0	0	0	0	0	1	0	0
94826	245	2	66	4	NA	82.5	166.3	29.8	101.4	1	0	NA	5.5	60	NA	17	18	13	224	74	8.6	1	2	3	3.81	108	70	106	70	106	64	106.67	68	3.99	12.3	1	0	1	1	0	0	0	0	1	1	0
94829	281	2	80	3	4.25	64	145.6	30.2	91.3	1	0	NA	6.6	45	NA	11	19	15	137	145	4	2	NA	1	4.91	164	72	170	66	162	68	165.33	68.67	4.6	13.9	1	1	1	1	1	1	0	0	1	1	1
94831	248	2	64	3	2.65	56.7	167	20.3	84.8	0	0	NA	5.1	54	NA	10	15	16	232	109	4.6	1	1	3	0.84	168	96	166	94	170	96	168	95.33	5	16	0	0	0	1	0	0	0	0	0	0	0
94832	291	2	71	3	4.93	74.4	160.1	29	108.9	1	0	NA	5.6	67	NA	31	27	23	172	91	7.3	2	NA	1	3.58	118	70	132	70	126	72	125.33	70.67	4.53	13.9	1	0	1	1	1	0	0	0	1	1	1
94834	285	2	62	3	5	89	157.1	36.1	106.1	1	1	7.22	6	66	13.34	16	16	13	151	148	7.5	2	NA	1	0.4	108	52	110	40	106	0	108	30.67	4.17	12.8	1	1	1	1	0	0	1	1	0	1	1
94835	344	2	59	3	0.74	85.1	162.5	32.2	118.5	0	0	5.83	5.9	58	11.57	14	15	34	222	131	5.1	1	3	2	3.9	126	76	134	80	132	76	130.67	77.33	4.68	14.7	1	0	1	0	0	0	1	1	1	1	1
94836	300	2	71	3	NA	74.4	156.1	30.5	100	1	0	6.38	5.6	60	8.85	21	23	14	136	70	4	2	NA	1	1.92	132	68	124	66	128	66	128	66.67	4.41	13.5	1	0	1	1	1	0	1	1	0	1	1
94837	213	2	33	1	0.63	54.5	154	23	NA	0	0	6.16	5.4	60	18.72	11	10	9	163	68	3.3	1	2	3	0.58	100	76	104	74	100	74	101.33	74.67	4.48	13.4	0	0	1	0	0	0	1	1	0	1	0
94844	286	1	36	3	5	87.1	177	27.8	97.2	0	0	6.11	5	47	7.84	32	25	24	183	125	6	2	NA	1	0.61	104	68	100	64	108	66	104	66	4.74	15.2	1	0	0	0	0	0	1	0	0	0	1
94847	285	2	80	4	1.17	115.5	165.8	42	118	1	1	6.27	6.6	97	4.55	13	15	54	197	76	9.7	1	3	2	6.22	180	68	176	70	178	66	178	68	2.87	9.6	1	1	1	1	0	0	1	0	1	1	1
94848	236	2	32	2	2.65	74.2	160	29	93.2	0	0	NA	5	41	NA	31	18	30	135	201	4.7	2	NA	1	4.26	104	56	104	58	102	56	103.33	56.67	4.45	13.8	1	0	1	0	0	1	0	0	1	1	0
94850	363	1	46	3	1.75	57.7	165.1	21.2	77.7	0	0	NA	5.4	54	NA	69	82	223	186	129	4.9	1	1	3	11.62	96	64	94	62	96	62	95.33	62.67	4.12	13.4	0	0	0	0	0	0	0	0	1	0	0
94852	312	1	33	1	0.49	108	173.6	35.8	127.2	0	0	NA	5.2	37	NA	20	18	25	184	170	6.6	2	NA	1	4.5	114	72	100	70	100	68	104.67	70	4.93	14.2	1	0	1	0	0	1	0	0	1	1	1
94854	245	2	52	3	NA	69.5	154.1	29.3	89.2	1	0	NA	6	54	NA	18	18	16	170	240	3.7	1	2	3	1.21	102	72	96	70	104	74	100.67	72	4.75	14.1	1	0	1	1	1	0	1	0	0	1	0
94855	270	1	54	4	NA	54.7	168.7	19.2	82.3	1	0	6	5.4	121	4.57	39	42	134	206	83	6.4	1	2	3	1	NA	NA	174	98	176	100	175	99	4.69	16.2	0	0	0	1	0	0	1	0	0	1	0
94856	240	2	77	3	NA	58.8	159	23.3	93.8	0	0	6.55	5.5	121	11.69	11	15	14	263	73	3.8	1	3	2	1.26	132	66	124	68	120	66	125.33	66.67	4.53	13.5	0	0	1	0	1	0	1	1	0	1	0
94858	275	2	44	3	0.78	100.5	161	38.8	119.8	0	0	NA	5.5	76	NA	26	24	29	227	186	7.1	1	3	2	2.19	124	76	114	76	120	74	119.33	75.33	4.52	14.3	1	0	1	0	0	0	0	0	1	1	1
94860	268	2	33	4	1.26	106	168.7	37.2	123.2	0	0	NA	5	60	NA	10	15	20	176	110	3.1	2	NA	1	4.48	132	68	126	66	122	64	126.67	66	5.28	11.7	1	0	1	0	0	0	0	0	1	1	0
94861	347	2	56	4	1.79	86.8	151.9	37.6	115.3	0	0	5.55	6	54	8.12	29	16	25	176	122	8.3	1	1	3	11.8	148	78	144	76	152	76	148	76.67	4.18	12.8	1	0	1	0	0	0	1	0	1	1	1
94862	225	2	53	5	5	52.3	163.3	19.6	78.5	0	0	NA	5.1	83	NA	17	20	18	236	91	3.8	2	NA	1	0.51	134	98	136	96	128	92	132.67	95.33	4.2	13.4	0	0	0	1	0	0	0	0	0	0	0
94863	304	1	51	2	0.83	92.6	167.8	32.9	118.8	1	1	NA	7.3	39	NA	10	15	18	185	272	6.9	1	3	2	2.56	136	64	132	66	130	72	132.67	67.33	4.16	10.1	1	1	1	1	1	1	0	0	1	1	1
94867	303	1	55	3	5	109.2	185.1	31.9	119.7	0	0	NA	5.6	52	NA	29	22	42	207	143	5.8	2	NA	1	1.61	120	64	116	72	116	70	117.33	68.67	4.65	14.6	1	0	1	0	1	0	0	0	0	1	1
94868	282	1	59	2	4.31	129	187	36.9	126.8	1	0	5.38	5.4	43	18.64	19	25	21	193	107	7.1	2	NA	1	4.59	180	90	180	86	NA	NA	180	88	4.59	14.5	1	0	1	1	1	0	0	1	1	1	1
94872	226	1	80	3	1.82	72.3	178.5	22.7	95.9	0	1	NA	6.1	49	NA	12	18	22	175	121	5.8	1	3	2	1.79	128	70	NA	NA	NA	NA	128	70	4.32	13.8	0	1	0	1	0	0	1	0	0	1	0
94873	293	1	21	1	NA	134.9	172.5	45.3	136.9	0	0	NA	5.3	40	NA	24	16	32	241	390	5.4	2	NA	1	2.77	NA	NA	NA	NA	NA	NA	NA	NA	5.47	16.2	1	0	1	1	0	0	0	0	1	1	1
94874	172	1	18	3	5	65.3	165.6	23.8	75.2	0	0	NA	5.2	41	NA	64	52	11	102	35	8.5	2	NA	1	1.03	116	54	116	62	118	64	116.67	60	5.15	15.5	0	0	0	0	0	0	0	0	0	0	0
94877	327	1	71	1	0.96	106.1	171.9	35.9	116.4	1	0	NA	6.8	43	NA	17	20	30	184	171	6.5	1	3	2	4.73	138	62	134	66	130	58	134	62	5.52	16.1	1	1	1	1	0	0	0	0	1	1	1
94878	202	2	37	4	0.74	95.6	171.5	32.5	103.2	0	0	NA	5.5	63	NA	13	17	16	163	81	5.8	2	NA	1	13.9	112	64	112	60	110	62	111.33	62	4.39	13	1	0	1	0	0	0	0	0	1	1	0
94879	292	2	48	5	4.08	99.1	175.1	32.3	107.2	0	0	4.94	5.4	53	7.53	15	16	10	177	71	4.5	1	3	2	0.41	114	72	116	78	118	72	116	74	4.79	13.7	1	0	1	0	0	0	0	0	0	0	1
94882	276	2	55	5	1.1	60.6	158.3	24.2	82.7	0	1	8.49	8.6	77	5.82	64	42	59	167	43	5.5	2	NA	1	0.48	116	74	124	78	124	72	121.33	74.67	4.81	13.4	0	1	0	0	0	0	0	0	0	0	1
94883	237	1	59	4	3.92	85	186	24.6	96.8	1	0	NA	5.5	45	NA	24	24	13	151	191	5.3	1	3	2	1.14	134	62	136	66	132	70	134	66	4.21	11.9	0	0	0	1	1	0	0	0	0	1	0
94885	355	1	64	4	2.64	121.9	182.2	36.7	130.3	1	1	6.77	5.4	32	34	33	23	32	150	169	5.9	1	3	2	4.55	108	78	114	78	108	80	110	78.67	5.36	15.9	1	1	1	1	1	1	1	1	1	1	1
94886	296	1	19	1	0.33	75	171.6	25.5	92.3	0	0	4.61	5.1	41	72.59	23	17	14	132	88	7.2	2	NA	1	2.98	122	88	122	84	124	80	122.67	84	5.2	15.1	1	0	0	0	0	0	0	1	1	1	1
94889	233	2	41	1	2.72	82.2	148.5	37.3	102.1	0	0	NA	5.4	54	NA	13	15	13	170	74	4.4	2	NA	1	6.09	126	88	130	82	126	78	127.33	82.67	4.3	13	1	0	1	0	0	0	0	0	1	1	0
94890	272	1	57	3	1.22	74.1	171.5	25.2	94.8	0	0	5.66	5.6	35	13.94	12	19	119	221	351	5.8	1	3	2	1.04	140	76	142	72	134	74	138.67	74	5.42	15.9	1	0	0	0	1	1	1	1	0	1	0
94891	238	2	40	4	3.32	71.8	162.5	27.2	95.7	1	0	NA	5.5	58	NA	19	16	22	222	71	5.3	2	NA	1	11.6	124	66	122	68	128	74	124.67	69.33	4.4	13.1	1	0	1	1	0	0	0	0	1	1	0
94892	157	1	61	3	1.04	65.2	184.3	19.2	85.8	0	0	NA	5.3	57	NA	13	15	22	161	84	4.1	1	1	3	0.98	94	60	92	56	96	58	94	58	4.35	13.9	0	0	0	0	0	0	0	0	0	0	0
94893	236	2	48	5	3.92	88.3	165	32.4	NA	0	0	NA	5.3	59	NA	15	14	14	233	90	5.5	2	NA	1	1.03	122	80	122	80	122	84	122	81.33	6.44	13.9	1	0	1	0	0	0	0	0	0	0	0
94894	346	1	50	3	5	126.5	181.3	38.5	132.9	0	0	6	5.1	56	33.6	32	25	40	148	66	5.8	2	NA	1	5.86	116	80	122	80	116	76	118	78.67	5.19	16	1	0	1	0	1	0	1	1	1	1	1
94896	228	2	50	4	0.6	93.5	165.3	34.2	110.4	0	0	5.94	5.5	57	17.9	13	15	20	169	109	3.3	2	NA	1	9	112	68	110	68	112	64	111.33	66.67	4.27	11.7	1	0	1	0	0	0	1	1	1	1	0
94898	400	2	74	3	2.48	96.2	153.9	40.6	120.1	1	1	NA	6.8	43	NA	11	11	17	203	128	5.6	2	NA	1	7.41	152	68	152	68	152	64	152	66.67	4.78	14.4	1	1	1	1	0	1	0	0	1	1	1
94899	170	2	32	4	1.74	81.5	161	31.4	97.3	0	0	5.72	5.2	57	7.81	11	14	12	143	42	2.2	2	NA	1	2.37	116	60	112	58	110	52	112.67	56.67	4.2	13.2	1	0	1	0	0	0	1	0	1	1	0
94902	233	2	67	5	4.07	50.3	152.1	21.7	85.4	0	0	7.27	6.2	42	13.99	37	35	38	133	184	4.6	2	NA	1	1.15									4.34	13.9	0	0	0	1	1	1	1	1	0	1	0
94905	232	2	19	3	5	51.3	161	19.8	72.4	0	0	5	4.9	43	10.62	37	56	8	132	61	4.6	2	NA	1	0.76	110	72	112	68	114	70	112	70	4.3	12.6	0	0	0	0	0	1	0	0	0	0	0
94906	286	1	46	3	3.23	74.8	164.4	27.7	96.3	0	0	NA	5.3	38	NA	121	62	170	280	454	8.5	1	3	2	2.25	138	94	140	92	134	86	137.33	90.67	4.92	14.7	1	0	0	1	0	1	0	0	1	1	1
94907	315	2	80	3	5	74.5	151.3	32.5	106.4	1	1	NA	8.4	48	NA	11	20	16	167	169	5.3	2	NA	1	12.1			144	64	144	58	144	61	4.39	12.2	1	1	1	1	1	1	0	0	1	1	1
94908	386	2	56	4	2.49	112.4	171.1	38.4	131.2	1	0	NA	6.6	39	NA	15	14	20	260	216	5.7	2	NA	1	4.75	154	78	154	78	158	84	155.33	80	4.08	11.7	1	1	1	1	1	1	0	0	1	1	1
94909	368	1	59	3	NA	105.4	180.4	32.4	110.3	1	0	6.16	5.5	31	14.84	25	23	26	247	534	8.1	1	3	2	1.62	122	68	126	68	124	72	124	69.33	5.93	17.3	1	0	1	1	1	1	1	1	0	1	1
94910	197	1	18	3	4.81	68.3	176.4	21.9	77	0	0	5.11	4.9	38	7.09	11	23	9	118	44	6	2	NA	1	0.7	106	74	110	76	110	74	108.67	74.67	5.02	14.8	0	0	0	0	0	1	0	0	0	0	0
94916	175	2	26	4	0.64	86	161.1	33.1	91.5	1	0	NA	5.2	49	NA	8	17	11	150	187	5	2	NA	1	11.77	106	60	108	58	104	56	106	58	3.87	12.5	1	0	1	1	0	1	0	0	1	1	0
94918	368	1	71	2	0.66	109.2	180.7	33.4	113.8	0	1	6.33	5.9	78	17.64	38	32	326	203	147	7.3	1	3	2	1.03	130	68	124	78	128	76	127.33	74	5.4	16.2	1	1	1	0	0	0	1	1	0	1	1
94920	350	2	58	4	3.69	87.8	152.5	37.8	107.8	1	0	NA	6.3	50	NA	21	20	29	259	227	7.6	1	3	2	8.34			144	74	136	74	140	74	5.27	13	1	0	1	1	1	0	1	0	1	1	1
94921	323	2	61	5	4.72	63.7	151.1	27.9	97	1	0	5.61	5.9	52	26.34	20	19	16	165	119	4.5	2	NA	1	1.55			148	76	146	84	147	80	4.62	13.7	1	0	1	1	1	0	1	1	0	1	1
94922	245	1	66	4	2.07	66.8	169.8	23.2	89.7	0	0	NA	6	61	NA	9	15	19	224	94	4.6	1	3	2	0.37	130	66	128	68	134	70	130.67	68	4.89	14.1	0	0	0	0	0	0	1	0	0	0	0
94924	300	2	29	3	1.2	79.3	158.1	31.7	110	0	0	NA	5.3	41	NA	47	33	145	206	286	5.9	1	1	3	5.27									4.3	14.2	1	0	1	1	0	1	0	0	1	1	1
94926	227	1	37	3	0.73	64.2	171.8	21.8	75	0	0	NA	5.4	41	NA	11	15	18	155	84	4.6	1	1	3	1.17	104	68	108	72	106	66	106	68.67	4.1	14.8	0	0	0	0	0	0	0	0	0	0	0
94927	278	2	28	5	NA	101.9	154.4	42.7	108.4	1	0	5.05	5.6	35	41.29	8	16	16	164	141	8.3	2	NA	1	2.44	140	98	134	94	126	98	133.33	96.67	4.92	14.5	1	0	1	1	1	1	0	1	1	1	1
94929	243	1	78	3	5	67.7	170.5	23.3	97	1	0	NA	5.3	53	NA	15	19	15	175	146	6.4	1	3	2	1.1	126	66	120	66	128	72	124.67	68	4.74	15.9	0	0	0	1	1	0	0	0	0	1	0
94930	382	2	50	4	NA	117	155.9	48.1	136.2	1	1	NA	6.3	50	NA	7	14	10	113	136	8.1	2	NA	1	17.46	150	76	146	82	148	82	148	80	3.95	11.6	1	1	1	1	0	0	1	0	1	1	1
94933	381	2	54	1	0.41	103.2	159.1	40.8	125.3	0	0	NA	7.2	66	NA	30	26	53	204	93	4.7	2	NA	1	10.13	110	72	110	68	114	70	111.33	70	4.55	14.7	1	1	1	0	0	0	0	0	1	1	1
94935	391	2	41	5	2.29	77.2	163.6	28.8	100	0	0	NA	5.4	37	NA	30	23	54	201	187	3.8	1	3	2	1.95	112	66	106	68	104	68	107.33	67.33	4.51	14	1	0	1	0	0	1	0	0	0	1	1
94936	231	2	25	4	1.02	87	156.5	35.5	105.5	0	0	NA	5.5	60	NA	13	14	12	200	143	3.5	2	NA	1	2.18	110	58	108	60	108	64	108.67	60.67	4.32	12.5	1	0	1	0	0	0	0	0	1	1	0
94938	290	1	61	4	2.31	75.4	154.1	31.8	109.7	0	0	NA	5.2	41	NA	28	23	26	167	103	8.1	1	3	2	5.18	154	94	154	98	154	96	154	96	5.37	14.5	1	0	1	1	0	0	0	0	1	1	1
94939	219	1	31	5	1.69	71.6	185.5	20.8	82.1	0	0	NA	4.7	50	NA	19	26	59	192	126	6.6	1	1	3	0.87	118	64	114	66	112	68	114.67	66	4.69	15.3	0	0	0	0	0	0	0	0	0	0	0
94940	265	2	80	5	1.1	75.2	149.3	33.7	NA	1	0	5.55	5.7	67	10.68	13	21	15	182	78	5.7	1	3	2	1.15	174	110					174	110	3.78	12	1	0	1	1	1	0	1	1	0	1	0
94941	241	1	28	4	2.83	107.5	179.2	33.5	101.1	0	0	5.27	5.7	61	5.33	13	17	25	176	71	4.4	2	NA	1	2.92	122	64	120	70	124	66	122	66.67	5.03	13.9	1	0	0	0	0	0	1	0	1	1	0
94945	277	1	29	1	0.15	127.3	181.3	38.7	131.4	0	0	5.77	5.7	38	31.65	24	21	25	193	119	10	2	NA	1	7.96	128	96	132	96	124	96	128	96	5.32	15	1	0	1	1	0	1	1	1	1	1	1
94946	363	1	23	3	1	127	188.5	35.7	132.5	0	0	12.2	10.2	33	41.78	100	38	56	171	216	3.9	1	1	3	6.57	NA	NA	122	66	NA	NA	122	66	5.12	16.1	1	1	1	1	0	1	0	1	1	1	1
94950	260	2	80	3	2.11	43.5	141.4	21.8	79.2	0	0	NA	5.5	76	NA	33	33	166	202	60	4.7	2	NA	1	0.63	138	78	136	72			137	75	4.26	13.1	0	0	0	1	0	0	0	0	0	0	0
94952	291	2	63	3	5	92.4	155.6	38.2	107	1	0	NA	6	93	NA	14	13	16	160	61	4.7	2	NA	1	2.53	126	56	124	58	132	58	127.33	57.33	3.86	11.9	1	0	1	1	1	0	1	0	1	1	1
94953	358	2	59	3	0	125.5	155.3	52	NA	0	0	NA	5.7	57	NA	12	12	26	279	162	6.5	1	3	2	33.95			122	88	126	74	124	81	3.75	11.9	1	0	1	1	0	0	1	0	1	1	1
94954	213	1	34	4	4.56	76.7	171.7	26	78.8	0	0	NA	5.7	93	NA	38	48	23	262	74	6.7	2	NA	1	0.28	136	80	136	78	134	84	135.33	80.67	4.66	15.1	1	0	0	0	0	0	1	0	0	0	0
94957	234	1	43	3	2.99	101.3	175.3	33	112.4	0	0	5.66	5.4	53	9.36	35	24	38	232	172	6.7	1	3	2	1.25	NA	NA	122	86	118	82	120	84	5.42	17	1	0	1	1	0	0	1	0	0	1	0
94958	219	2	58	5	5	50.9	155.1	21.2	83.7	1	0	NA	5.5	67	NA	14	19	14	185	89	2.3	2	NA	1	0.58			170	88	160	90	165	89	4.61	12.4	0	0	0	1	0	0	0	0	0	0	0
94959	320	1	48	4	5	94.4	174	31.2	107.1	1	0	NA	5	44	NA	21	18	59	128	99	5.8	2	NA	1	3.54	NA	NA	124	82	120	82	122	82	5.01	14	1	0	1	1	0	0	0	0	1	1	1
94960	182	1	26	3	1.24	73.9	186.5	21.2	79.8	0	0	NA	4.9	58	NA	41	31	17	157	67	6.3	1	1	3	5.15	112	60	114	62	114	62	113.33	61.33	5.12	15.2	0	0	0	0	0	0	0	0	1	0	0
94962	187	2	57	5	5	49.2	157.2	19.9	73.4	1	0	NA	5.6	91	NA	10	16	8	207	70	4.4	2	NA	1	2.16	124	78	124	76	126	76	124.67	76.67	4.33	13.4	0	0	0	1	0	0	0	0	1	1	0
94964	258	1	48	1	1.47	76.6	161.3	29.4	101.6	0	0	NA	5.8	57	NA	27	18	18	166	72	4.9	1	1	3	0.59	104	54	114	54	108	52	108.67	53.33	5.42	11.4	1	0	0	0	0	0	1	0	0	0	0
94966	271	1	44	5	1.22	93.8	184.8	27.5	100.1	1	1	9.44	7.3	29	8.89	39	26	28	146	294	4.4	1	3	2	1.49	116	80	114	84	116	84	115.33	82.67	5.41	15.7	1	1	0	1	1	1	0	1	0	1	0
94967	268	2	40	4	5	93	163.5	34.8	97.6	0	0	NA	5.1	60	NA	8	15	11	166	68	4.4	2	NA	1	6.53	130	94	134	88	134	90	132.67	90.67	4.26	12.9	1	0	1	1	0	0	0	0	1	1	0
94968	158	1	24	4	NA	82.4	195	21.7	79	0	0	4.39	5.7	58	12.72	23	23	21	122	38	5.6	2	NA	1	0.37	NA	NA	NA	NA	NA	NA	NA	NA	6.37	16.4	0	0	0	1	0	0	1	0	0	1	0
94969	294	1	80	3	1.11	98.6	182.4	29.6	111.2	0	0	NA	5.3	32	NA	19	18	38	206	166	8.2	2	NA	1	4.22	140	66	132	72	126	74	132.67	70.67	5.46	15.9	1	0	1	0	0	1	0	0	1	1	1
94970	323	1	55	1	1.98	82.1	168.4	29	100.1	0	0	6.27	5	48	9.78	34	30	127	226	409	5.7	1	2	3	4.19	166	114	178	106	176	106	173.33	108.67	5.17	16.6	1	0	0	1	0	0	1	1	1	1	1
94972	305	2	39	3	1.5	90.6	171.6	30.8	104.8	0	0	5.55	5.2	34	9.24	14	16	14	149	131	4.8	1	1	3	7.53	122	68	118	72	122	72	120.67	70.67	4.44	12.3	1	0	1	0	0	1	1	0	1	1	1
94975	242	1	56	4	3.92	62.8	161.9	24	81.7	0	0	NA	5.9	60	NA	27	23	22	220	73	5.3	2	NA	1	1.07	126	84	128	88	122	80	125.33	84	5.12	15.9	0	0	0	0	0	0	1	0	0	0	0
94977	331	2	75	3	NA	76.1	159	30.1	106.7	1	0	6.05	5.1	70	22.09	25	22	69	204	190	4.6	2	NA	1	4.02	144	84	126	86			135	85	4.67	15.5	1	0	1	1	1	0	1	1	1	1	1
94979	391	1	66	4	2.54	104.8	165.8	38.1	123.4	1	0	NA	6	34	NA	50	36	36	135	245	5.7	2	NA	1	1.48	NA	NA	146	98	NA	NA	146	98	4.81	15	1	0	1	1	1	1	1	0	0	1	1
94982	160	2	32	4	1.82	58.9	168.3	20.8	71.2	0	0	NA	5.4	37	NA	11	19	17	152	63	3.1	2	NA	1	0.27	98	66	102	62	102	56	100.67	61.33	4.26	13	0	0	0	0	0	1	0	0	0	0	0
94983	198	2	18	5	0.79	48.3	165.6	17.6	66.1	0	0	NA	5.7	41	NA	13	17	10	133	115	3.7	2	NA	1	0.11	116	52	110	54	108	62	111.33	56	4.91	10.1	0	0	0	0	0	1	1	0	0	1	0
94986	345	1	62	3	5	88.8	158.7	35.3	111.5	1	0	5.83	5.7	41	12.02	20	19	23	235	352	8.2	2	NA	1	0.76	140	86	138	84	138	86	138.67	85.33	5.07	15.1	1	0	1	1	1	0	1	1	0	1	1
94987	347	2	63	3	2.19	130.9	163.3	49.1	142.4	1	1	9.16	7.1	36	67.1	14	13	15	159	240	11.1	2	NA	1	33.2	96	64	94	62	92	66	94	64	3.85	11.5	1	1	1	1	1	1	0	1	1	1	1
94989	246	1	35	5	1.68	77.7	175.9	25.1	97.2	0	0	NA	5.5	50	NA	8	16	35	241	153	5.8	1	1	3	1.95	106	70	108	66	108	72	107.33	69.33	4.77	15	1	0	0	0	0	0	0	0	0	0	0
94990	219	1	56	4	NA	95.9	179	29.9	109.2	0	0	NA	6.5	64	NA	19	17	26	161	67	4.7	1	2	3	1.96	NA	NA	116	88	116	78	116	83	5.44	16.3	1	1	1	1	0	0	0	0	0	1	0
94995	279	1	58	5	4.93	84.2	170	29.1	99.3	0	0	NA	6.7	51	NA	20	20	24	249	138	6	2	NA	1	1.11	132	70	134	68	124	68	130	68.67	5.51	16.2	1	1	0	0	0	0	0	0	0	0	1
94997	100	2	44	2	0.25	49.6	159.1	19.6	73.6	0	0	NA	5.8	72	NA	20	26	14	191	75	3.2	2	NA	1	0.77			116	76	114	72	115	74	4.38	13.1	0	0	0	1	0	0	1	0	0	1	0
94998	305	1	45	3	0.66	84.6	175.9	27.3	100.3	0	0	5.11	5.2	41	10.94	26	20	69	201	101	6.8	2	NA	1	2.34	NA	NA	108	78	106	78	107	78	4.95	15.8	1	0	0	1	0	0	0	0	1	1	1
95000	269	2	76	5	0.87	76.7	150.6	33.8	111.2	1	0	7.05	6.9	31	25.09	13	18	31	205	210	6.9	2	NA	1	12.52	154	72	150	64	152	60	152	65.33	4.04	11.5	1	1	1	1	1	1	0	1	1	1	0
95002	297	1	26	1	1.46	84.2	170.8	28.9	99	0	0	NA	5.2	36	NA	28	21	54	185	182	6.4	1	1	3	1.44	110	72	112	68	114	66	112	68.67	5.03	15.4	1	0	0	0	0	1	0	0	0	0	1
95004	376	1	80	3	5	93.9	185.8	27.2	114.7	1	0	6.11	5.7	72	4.69	13	17	29	170	78	7	1	3	2	1.88	138	90	160	86	164	84	154	86.67	4.34	14.2	1	0	1	1	1	0	1	0	0	1	1
95007	224	1	79	3	1.58	64.1	162.1	24.4	90.3	0	0	5.5	5.1	64	2.59	14	19	21	169	81	4.8	1	3	2	1.78	106	52	100	52	102	54	102.67	52.67	4.52	15.4	0	0	0	0	1	0	0	0	0	0	0
95011	264	2	65	3	NA	98	162	37.3	123.5	1	1	NA	6.2	40	NA	11	13	18	119	135	4.4	1	1	3	3.59	100	60	108	48	106	46	104.67	51.33	4.54	13.6	1	1	1	1	1	1	1	0	1	1	0
95014	313	1	35	1	3.65	105.2	177.1	33.5	107.2	0	0	NA	5.5	38	NA	40	17	23	233	326	7.6	2	NA	1	0.58	134	90	142	92	136	86	137.33	89.33	5.15	13.9	1	0	1	1	0	1	0	0	0	1	1
95016	264	1	73	3	NA	105	175.5	34.1	121.8	1	0	7.77	6	39	26.78	21	19	25	136	144	6.6	1	3	2	4.64	136	90	132	88	136	84	134.67	87.33	5.67	16.1	1	0	1	1	0	1	1	1	1	1	0
95019	245	1	40	3	0.88	77.2	178.3	24.3	91.7	0	0	NA	5.3	77	NA	26	21	26	195	104	5.6	1	1	3	0.55	NA	NA	126	94	118	90	122	92	5.54	18.6	0	0	0	1	0	0	0	0	0	0	0
95020	241	2	80	4	2.47	56.8	147.6	26.1	95.7	1	1	NA	6.9	35	NA	9	13	15	107	150	6.7	1	3	2	1.61	168	58	158	60	162	68	162.67	62	4.4	11.6	1	1	1	1	0	1	0	0	0	1	0
95024	192	1	19	3	5	80.7	176.2	26	85.9	0	0	5.5	4.9	58	6.26	22	28	17	122	97	5.6	2	NA	1	1.64	118	64	120	62	118	60	118.67	62	5.44	17.1	1	0	0	0	0	0	0	0	0	0	0
95025	323	1	57	3	5	126.1	183.7	37.4	121.3	1	0	6.44	5.8	46	7.22	38	27	52	158	117	8.5	2	NA	1	10.3	136	90	134	92	136	88	135.33	90	4.7	13.9	1	0	1	1	0	0	1	0	1	1	1
95026	246	1	20	4	0.25	83	185.1	24.2	77.5	0	0	4.94	5.8	59	4.75	22	24	20	188	70	4.5	2	NA	1	0.42	110	66	108	76	116	62	111.33	68	6.64	13.5	0	0	0	0	0	0	1	0	0	0	0
95027	262	2	76	5	0.04	50.3	149.3	22.6	78.6	0	0	NA	6	41	NA	15	19	20	329	369	5	1	3	2	7.79	172	80	172	78	170	74	171.33	77.33	4.43	13.3	0	0	0	0	1	1	1	0	1	1	0
95028	359	1	30	3	0.98	96.9	178.5	30.4	113.3	0	0	NA	4.3	42	NA	29	19	71	235	360	8.4	1	3	2	0.78	104	70	106	72	104	74	104.67	72	4.59	14.8	1	0	1	0	0	0	0	0	0	0	1
95030	260	1	63	5	1.3	75.9	173.9	25.1	97.7	1	0	6.49	5.8	38	9.54	8	15	21	232	116	6.2	1	3	2	5.92	170	104	168	100	174	104	170.67	102.67	5.21	14.3	1	0	0	1	0	1	1	1	1	1	0
95031	400	2	54	3	5	125.3	169.1	43.8	134	1	1	6.77	6.6	54	16.18	25	27	37	169	241	4.9	1	3	2	38.64	122	72	132	76	130	74	128	74	4.13	12.7	1	1	1	1	1	0	1	1	1	1	1
95035	343	1	42	5	NA	148	188.4	41.7	142.7	0	1	NA	5.7	35	NA	61	24	28	102	114	4.5	1	3	2	1.57	132	74	130	78	138	82	133.33	78	5.34	15	1	1	1	0	0	1	1	0	0	1	1
95036	399	1	80	3	3.33	121.1	181.8	36.6	130	1	0	NA	6.1	35	NA	17	26	31	183	354	6.4	1	3	2	2.42	122	64	126	64	116	66	121.33	64.67	4.59	15.2	1	0	1	1	1	1	1	0	1	1	1
95041	385	2	60	2	NA	50.5	144.1	24.3	82.9	0	1	21.6	14.2	45	128.67	23	15	27	302	327	6.3	2	NA	1	1.8	192	74	186	58	172	70	183.33	67.33	4.39	13	0	1	0	0	1	1	0	1	0	1	1
95042	243	2	65	2	0.93	75.8	153.9	32	105.2	1	1	NA	8.1	45	NA	59	55	42	169	128	3.6	2	NA	1	3.09									4.5	13.7	1	1	1	1	0	1	0	0	1	1	0
95043	196	1	64	5	1.92	60.4	164.8	22.2	77.8	0	0	NA	5.5	70	NA	23	28	12	189	61	3.5	1	1	3	0.37	138	66	142	68	130	62	136.67	65.33	5.24	11.6	0	0	0	0	0	0	0	0	0	0	0
95044	382	2	67	3	4.56	101	158.9	40	122.3	1	0	6.77	6.1	49	12.85	12	13	60	315	239	8.2	1	3	2	5.14	194	72	188	72	186	76	189.33	73.33	4.61	14.7	1	0	1	1	0	1	1	1	1	1	1
95045	218	2	69	3	5	75.2	162.3	28.5	106	1	0	6.83	5.8	60	18.57	20	22	22	226	125	7.1	2	NA	1	4.73	128	84	134	76	126	82	129.33	80.67	4.93	15.6	1	0	1	1	0	0	1	1	1	1	0
95046	270	2	63	4	0.92	69.3	163.7	25.9	NA	1	0	NA	5.9	95	NA	11	20	29	193	148	5.6	1	3	2	1.12			206	94	204	78	205	86	3.94	11.8	1	0	1	1	1	0	1	0	0	1	0
95047	358	1	74	3	NA	109.7	187.4	31.2	119.2	0	1	8.22	8	41	14.32	23	27	45	164	226	7.2	1	3	2	0.74	120	60	114	66	114	68	116	64.67	4.09	13.2	1	1	1	0	1	0	0	1	0	1	1
95048	304	1	23	3	4.62	82.7	176.8	26.5	87.8	0	0	6.05	5.2	41	6.51	7	16	16	177	206	7.1	1	3	2	0.4	108	58	108	58	110	56	108.67	57.33	5.18	15.6	1	0	0	0	0	0	1	0	0	0	1
95051	392	1	52	4	3.34	159.2	184.1	47	145.4	1	1	13	9.4	28	17.99	47	26	71	210	203	5.3	1	1	3	12.92	NA	NA	162	90	154	94	158	92	5.46	16.1	1	1	1	1	1	1	0	1	1	1	1
95055	400	1	40	1	NA	180.8	182.3	54.4	161.3	0	0	NA	5.8	41	NA	21	17	23	136	207	6.5	1	3	2	3.58	140	94	144	96	142	98	142	96	5.49	15.8	1	0	1	1	0	0	1	0	1	1	1
95056	265	2	34	5	0.98	120.7	171.3	41.1	127.1	0	0	5.66	5.4	48	10.26	14	16	21	200	81	4	1	1	3	4.25	126	80	130	80	134	78	130	79.33	4.44	13	1	0	1	0	0	1	1	1	1	1	0
95057	308	1	71	3	4.56	85	171.4	28.9	104.5	0	1	NA	6.2	39	NA	26	30	28	171	291	5.7	2	NA	1	1.29	134	64	126	68	124	66	128	66	4.43	14.9	1	1	1	0	1	1	1	0	0	1	1
95059	338	1	53	3	0	104.6	177.9	33.1	122.8	1	0	NA	5.1	65	NA	37	50	153	216	176	7.3	2	NA	1	2.71	NA	NA	236	106	232	102	234	104	3.85	13.3	1	0	1	1	0	0	0	0	1	1	1
95060	174	2	44	5	1.96	51	144.9	24.3	82.4	1	0	6	5	62	11.33	12	17	14	166	77	6.1	2	NA	1	1.62			132	78	124	80	128	79	4.44	13.2	0	0	0	1	0	0	1	1	0	1	0
95061	285	1	45	1	2.79	75.2	172.4	25.3	101.8	0	0	NA	6.2	59	NA	25	19	27	260	194	6.4	1	1	3	1.4	116	76	114	78	114	78	114.67	77.33	4.81	14.7	1	0	0	0	0	0	1	0	0	0	1
95062	240	1	61	4	0.74	65.1	164.7	24	83	1	0	NA	5.9	53	NA	27	25	30	161	80	3.7	2	NA	1	1.66	132	84	132	82	130	86	131.33	84	5.7	14.9	0	0	0	1	1	0	1	0	0	1	0
95063	216	2	46	3	0.29	83.4	168.2	29.5	94.2	0	0	NA	5.1	48	NA	7	13	13	218	142	5.5	2	NA	1	1.53	100	74	106	76	104	78	103.33	76	4.3	13.4	1	0	1	0	0	1	0	0	0	1	0
95064	234	1	27	4	NA	70.3	167.5	25.1	78.5	0	0	5	5.4	77	41.33	13	23	23	157	50	5.9	1	1	3	2.38	126	64	128	68	130	70	128	67.33	5.03	13.2	1	0	0	0	0	0	0	1	1	1	0
95066	233	2	73	2	0.17	55.9	158	22.4	83.4	1	0	NA	5.7	79	NA	10	21	19	194	69	4.4	2	NA	1	1.35	130	64	124	60	122	66	125.33	63.33	4.14	12.6	0	0	0	1	0	0	1	0	0	1	0
95067	367	2	55	4	2.79	132.9	161.1	51.2	133	0	0	NA	6	60	NA	20	18	22	151	75	5.5	2	NA	1	9.42	138	92	134	88	134	88	135.33	89.33	4.25	12.4	1	0	1	1	0	0	1	0	1	1	1
95068	340	2	80	3	2.9	65.8	158.3	26.3	98.9	1	1	12.9	8.1	37	39.82	26	26	16	123	162	8.4	1	3	2	0.67	134	52	136	48	134	44	134.67	48	5.54	14.7	1	1	1	1	1	1	0	1	0	1	1
95069	215	1	26	3	1.96	72.9	172.9	24.4	89.5	0	0	NA	5.4	47	NA	24	21	17	164	186	6.2	1	1	3	2.32	110	64	114	64	108	68	110.67	65.33	4.94	15.3	0	0	0	0	0	0	0	0	1	0	0
95070	383	1	61	2	NA	112.5	173	37.6	132	0	1	6.33	6.2	29	25.63	15	11	28	139	143	4.7	1	1	3	8.02	106	66	108	74	106	70	106.67	70	4.73	14.1	1	1	1	0	0	1	1	1	1	1	1
95071	268	2	38	3	0.35	62.6	149.2	28.1	87.4	1	0	5.16	4.9	47	4.27	19	16	5	189	104	4.9	2	NA	1	2.72									4.42	12.5	1	0	0	1	0	1	0	0	1	1	0
95073	310	2	71	1	4.13	115.7	163.3	43.4	125	0	1	6.27	6.2	51	12.08	17	20	33	218	220	8.6	1	3	2	9.49	132	74	136	72	138	74	135.33	73.33	4.55	13.8	1	1	1	0	1	0	1	1	1	1	1
95077	233	1	47	5	3.86	75	173.1	25	90.9	0	0	5.88	5.7	42	8.13	21	17	21	218	146	8.3	1	1	3	0.65	120	80	120	82	116	84	118.67	82	4.94	15	1	0	0	0	1	0	1	0	0	1	0
95080	365	1	28	2	NA	83.7	164.3	31	97	0	0	NA	5.6	54	NA	51	110	26	164	110	4.9	1	3	2	0.85	122	66	120	72	122	66	121.33	68	4.9	13.8	1	0	0	0	0	0	0	0	0	0	1
95088	305	2	50	1	2.43	73.3	148.9	33.1	100.6	0	0	5.72	5.9	36	23.58	28	23	32	183	253	4.4	2	NA	1	0.84	128	62	126	70	128	68	127.33	66.67	4.62	13.4	1	0	1	0	0	1	1	1	0	1	1
95089	230	2	31	4	1.43	98.2	173	32.8	114	1	0	NA	6.6	36	NA	9	13	30	185	216	3.2	1	1	3	4.32			156	98	162	96	159	97	4.64	10.6	1	1	1	1	0	1	0	0	1	1	0
95090	268	1	18	5	0.32	104.5	171.1	35.7	113.9	0	0	NA	5.8	28	NA	39	22	18	188	233	8.6	2	NA	1	4.92	116	42	120	48	120	48	118.67	46	5.03	13.7	1	0	1	0	0	1	1	0	1	1	0
95091	215	1	62	4	0.95	67.9	167.5	24.2	94	0	0	4.77	4.9	79	15.47	40	45	341	255	162	7.2	1	1	3	0.37	130	70	136	66	132	66	132.67	67.33	4.71	14.9	0	0	0	0	0	0	0	1	0	0	0
95093	321	2	51	1	0.96	77.6	163.9	28.9	100.5	0	0	NA	5.8	65	NA	12	17	9	258	202	4.2	2	NA	1	1.33	126	86	122	88	122	84	123.33	86	4.65	12.2	1	0	1	0	0	0	1	0	0	1	1
95094	278	2	37	2	0.48	58.4	143.3	28.4	88.1	0	0	NA	6	43	NA	17	18	12	187	157	4.9	2	NA	1	1.07									4.52	13.9	1	0	1	1	0	1	1	0	0	1	1
95095	258	2	80	3	1.94	79.1	151.5	34.5	105	1	0	NA	5.7	62	NA	17	19	20	199	96	3.5	1	3	2	3.03			170	80	162	76	166	78	4.87	14.9	1	0	1	1	1	0	1	0	1	1	0
95096	362	1	21	1	2	119.5	179.9	36.9	119.4	0	0	5.38	5.3	41	25.11	27	19	22	163	74	6.7	2	NA	1	3.55	120	64	120	64	116	66	118.67	64.67	5	15.2	1	0	1	0	0	0	0	1	1	1	1
95097	305	2	66	3	5	71.2	161.4	27.3	100.6	0	0	6.61	5.7	78	8.04	13	14	13	210	113	5.4	2	NA	1	0.73	120	74	128	78	120	66	122.67	72.67	4.91	14.1	1	0	1	0	0	0	1	0	0	1	1
95098	306	1	68	2	NA	110.9	177.7	35.1	121.4	1	0	5.77	5.3	41	7.55	17	17	37	221	314	10.4	1	3	2	3.17	136	72	122	70	118	70	125.33	70.67	5.04	15.6	1	0	1	1	0	0	1	0	1	1	1
95099	219	2	70	5	3.86	44.8	150.6	19.8	74.6	0	0	6.38	5.9	60	11.96	18	17	25	220	123	5.8	2	NA	1	0.45	134	74	136	74	130	78	133.33	75.33	4.17	13.3	0	0	0	0	1	0	1	1	0	1	0
95102	317	2	61	5	2.44	71	156.5	29	101.7	0	0	5.77	5.5	56	9.11	13	17	20	204	111	6.7	2	NA	1	3.22									4.66	13.6	1	0	1	1	0	0	1	0	1	1	1
95103	228	1	39	2	5	92.7	179.2	28.9	101.5	0	0	NA	5.2	48	NA	24	18	20	193	131	6	2	NA	1	0.71	128	76	NA	NA	NA	NA	128	76	5.16	15.1	1	0	0	1	0	0	0	0	0	0	0
95105	289	1	67	3	2.61	84.4	171.8	28.6	101.8	1	1	NA	6.2	52	NA	30	26	20	184	156	5.6	1	3	2	1.08	108	66	112	70	112	68	110.67	68	4.88	15.3	1	1	0	1	1	0	1	0	0	1	1
95110	276	2	67	1	5	72.5	161.1	27.9	102	1	0	NA	4.8	55	NA	41	37	54	162	170	8	1	3	2	0.48	170	82	172	82	174	76	172	80	4.14	13.2	1	0	1	1	1	0	0	0	0	1	1
95113	100	2	20	1	3.25	84.3	160.7	32.6	105.7	0	0	NA	5	55	NA	19	17	12	135	46	4.9	2	NA	1	2.65	110	52	108	48	108	50	108.67	50	4.56	13.6	1	0	1	0	0	0	0	0	1	1	0
95114	388	1	34	1	3.52	103.3	170.1	35.7	115.9	0	0	5.88	5.7	24	35.76	64	33	40	243	423	6	2	NA	1	2.48	116	68	114	64	114	66	114.67	66	5.27	15.4	1	0	1	0	0	1	1	1	1	1	1
95115	170	2	33	4	1.63	51.5	157.1	20.9	76.5	0	0	NA	5.2	63	NA	12	17	10	164	60	3.1	2	NA	1	0.7	106	70	108	66	108	72	107.33	69.33	4.57	13.6	0	0	0	0	0	0	0	0	0	0	0
95118	324	1	57	5	5	76	170	26.3	91.6	1	0	NA	6.2	42	NA	20	20	33	254	565	8.1	2	NA	1	1.02	166	92	154	96	158	96	159.33	94.67	5.23	16.3	1	0	0	1	1	0	1	0	0	1	1
95121	285	2	66	1	NA	69.6	150.6	30.7	100.6	1	0	NA	5.4	66	NA	17	19	16	196	166	5.7	2	NA	1	1.33	140	84	144	86	140	86	141.33	85.33	4.67	14.1	1	0	1	1	1	0	0	0	0	1	1
95123	249	2	50	2	5	82.1	152.8	35.2	103	0	0	NA	5.9	57	NA	25	25	16	185	112	4.8	2	NA	1	10.14			124	84	122	84	123	84	4.73	13.5	1	0	1	1	0	0	1	0	1	1	0
95126	262	2	59	5	NA	70.8	159.1	28	101.3	1	1	10.3	11.6	66	8.05	14	15	25	280	206	6.1	2	NA	1	4.52	180	56	174	62	174	26	176	48	4.82	13.8	1	1	1	1	1	0	0	1	1	1	0
95128	197	2	33	4	NA	77.4	151.1	33.9	92.3	0	0	5.44	5.5	43	9.78	9	13	20	198	70	2.7	1	1	3	15.95	106	38	112	36	108	42	108.67	38.67	4.37	13.4	1	0	1	0	0	1	0	0	1	1	0
95129	400	1	60	1	1.18	150.6	163.6	56.3	NA	0	1	NA	6.1	38	NA	22	18	18	167	370	7.5	1	3	2	8.83	146	76	148	78	NA	NA	147	77	4.4	13.6	1	1	1	1	0	1	1	0	1	1	1
95131	299	1	60	3	1.82	79.7	178	25.2	102.4	0	0	5.61	5.8	48	4.93	15	22	17	163	108	5.7	2	NA	1	0.45	100	70	96	70	94	68	96.67	69.33	4.69	15.3	1	0	1	0	0	0	1	0	0	1	1
95134	276	1	37	1	0.33	80.5	172.3	27.1	101.1	0	0	5.22	5.1	40	16.36	13	14	30	220	264	5.6	2	NA	1	1.25	118	74	120	80	124	78	120.67	77.33	4.92	15.5	1	0	0	0	0	0	0	1	0	0	1
95137	289	2	53	3	5	63.2	169.1	22.1	87.8	0	0	NA	5.4	62	NA	24	20	18	186	159	5.8	2	NA	1	0.83	106	74	106	74	102	72	104.67	73.33	4.49	14.9	0	0	0	0	1	0	0	0	0	0	0
95138	249	2	71	3	3.65	49.2	153.1	21	73.8	1	0	6.05	5.7	77	23.43	9	14	17	173	70	4.7	1	2	3	0.18	130	48	128	50	126	46	128	48	4.66	14.2	0	0	0	1	1	0	1	1	0	1	0
95140	315	2	42	1	4.07	79.2	163	29.8	93.7	1	0	NA	5.1	99	NA	14	18	20	217	59	4.5	2	NA	1	1.27									4.08	13.9	1	0	1	1	0	0	0	0	0	1	1
95143	220	2	51	1	1.89	51.2	154.2	21.5	86.2	0	0	NA	5.6	56	NA	13	17	10	172	60	5.1	1	3	2	0.32			116	78	118	76	117	77	4.29	13.2	0	0	0	1	0	0	0	0	0	0	0
95148	386	2	56	4	NA	92.3	161.5	35.4	113.2	0	0	8.83	7.2	43	16.34	22	19	29	157	111	5	2	NA	1	2.88			170	84	172	86	171	85	4.84	12.5	1	1	1	1	0	1	0	1	1	1	1
95149	268	2	48	3	1.96	105.1	153	44.9	130.5	1	0	NA	5.8	45	NA	9	12	16	186	92	5.1	2	NA	1	13.18	130	50	130	54	138	48	132.67	50.67	4.47	12.4	1	0	1	1	0	1	1	0	1	1	0
95151	265	2	80	3	1.36	81.6	153.7	34.5	109.2	0	1	NA	6.2	54	NA	19	22	14	195	135	7	2	NA	1	1.12	118	72	116	74	116	76	116.67	74	4	11.5	1	1	1	0	1	0	1	0	0	1	0
95152	272	1	59	4	0.41	81.6	175.2	26.6	98.7	1	0	6	5.9	65	8.66	24	28	45	107	45	8.5	2	NA	1	0.71	166	86	160	84	150	80	158.67	83.33	4.96	15.3	1	0	0	1	0	0	1	0	0	1	0
95153	206	2	23	3	1.59	108.8	158.4	43.4	121.7	0	0	NA	4.9	58	NA	15	13	15	191	115	4.2	1	1	3	11.37	104	46	116	44	114	46	111.33	45.33	5.01	13	1	0	1	0	0	0	0	0	1	1	0
95155	223	1	62	1	0.23	67.8	165.1	24.9	87.2	1	1	NA	6.5	46	NA	18	17	10	100	86	8.8	1	3	2	0.36	208	78	210	86	206	80	208	81.33	2.79	8.4	0	1	0	1	1	0	0	0	0	1	0
95160	400	2	66	4	NA	86.2	172.4	29	100.5	1	1	NA	7.1	43	NA	25	32	29	241	421	6.8	2	NA	1	5.84	126	68	128	74	126	72	126.67	71.33	4.67	14	1	1	1	1	1	1	0	0	1	1	1
95163	225	1	68	5	NA	77.7	169.4	27.1	102.8	1	0	NA	6.2	45	NA	18	23	23	117	111	8.7	1	3	2	0.47	102	58	96	54	92	48	96.67	53.33	4.76	13	1	0	1	1	0	0	1	0	0	1	0
95168	257	2	59	4	2.64	73.8	172.8	24.7	90.5	1	0	6.11	6.6	50	25.75	14	16	38	176	168	5.2	2	NA	1	1.79	140	78	136	82	138	76	138	78.67	4.29	12	0	1	1	1	1	0	1	1	0	1	0
95169	195	2	61	5	1.92	54.8	145.4	25.9	88.6	1	0	NA	5.4	60	NA	19	25	17	227	153	3.5	2	NA	1	1.99									4.65	12.9	1	0	1	1	0	0	0	0	0	1	0
95170	356	2	67	5	4.08	90.9	163.4	34	108.3	0	0	NA	6.8	66	NA	25	33	42	191	122	5.7	2	NA	1	7.26	148	84	144	76	140	74	144	78	4.83	12.6	1	1	1	0	0	0	0	0	1	1	1
95171	262	2	41	3	1.67	114	168.5	40.2	126.8	0	1	6.33	7	41	20.92	18	18	21	140	161	4.4	1	1	3	3.09	112	74	116	74	118	76	115.33	74.67	4.91	14.6	1	1	1	0	1	1	1	1	1	1	0
95172	275	2	71	1	3.11	64	155.1	26.6	93.1	1	1	NA	8.5	41	NA	17	11	28	302	546	6.5	2	NA	1	2.06	196	76	188	76	192	76	192	76	3.71	12.2	1	1	1	1	1	1	0	0	1	1	1
95173	100	1	80	4	1	109.3	170.5	37.6	117.7	1	1	7.99	7.4	66	4.79	11	19	14	129	60	6.4	1	3	2	0.49	126	56	128	58	132	60	128.67	58	5.03	13.2	1	1	1	1	1	0	0	0	0	1	0
95174	294	2	25	5	1.05	73.7	158.2	29.4	91.4	0	0	NA	5.2	42	NA	28	19	23	148	170	4.9	1	1	3	17.11	102	74	100	76	100	76	100.67	75.33	4.7	14.2	1	0	1	0	0	1	0	0	1	1	1
95179	234	2	31	3	0.91	122.7	161.6	47	126.1	0	0	NA	5.2	66	NA	11	13	16	217	127	4.9	2	NA	1	10.04	114	76	116	72	110	74	113.33	74	4.84	13.3	1	0	1	0	0	0	0	0	1	1	0
95181	163	1	39	3	5	68	178.7	21.3	78.8	0	0	NA	5.4	97	NA	15	26	19	188	71	3.8	1	3	2	0.66	118	76	116	68	112	64	115.33	69.33	4.13	13.2	0	0	0	0	0	0	0	0	0	0	0
95182	327	1	56	2	5	103.6	172.8	34.7	117.2	0	0	NA	5.3	39	NA	17	18	30	184	230	8	2	NA	1	2.81	140	92	140	94	142	92	140.67	92.67	4.92	15.7	1	0	1	1	0	1	0	0	1	1	1
95186	287	2	28	5	4.86	68.3	158.4	27.2	95.8	0	0	NA	5.9	47	NA	28	30	26	179	96	3.9	2	NA	1	2.35			118	62	114	62	116	62	5	12.9	1	0	1	1	0	1	1	0	1	1	1
95189	278	1	66	4	1.44	103.3	169.4	36	111.6	0	0	5.88	5.6	44	12.54	7	15	11	170	72	5.6	1	3	2	6.02	180	72	184	86	174	88	179.33	82	4.4	14.2	1	0	1	1	0	0	1	1	1	1	1
95190	250	2	28	1	1.66	46.1	155.9	19	70.2	0	0	5.33	5.2	71	2.39	12	19	18	150	51	4	1	3	2	2	110	62	114	68	110	62	111.33	64	4.46	14.1	0	0	0	0	0	0	0	0	1	0	0
95194	272	1	19	1	NA	80.3	173.8	26.6	91.4	0	0	5.77	4.9	57	28.71	33	23	16	157	110	5.1	2	NA	1	1.78	126	66	128	58	124	60	126	61.33	5.16	15.8	1	0	0	0	0	0	1	1	0	1	0
95195	365	2	19	2	0.41	124.9	169.1	43.7	136.6	0	0	NA	5.5	47	NA	37	22	24	122	155	6.3	2	NA	1	3.01	100	64	104	62	100	64	101.33	63.33	4.97	15.1	1	0	1	0	0	1	0	0	1	1	1
95197	347	1	34	3	1.71	116.4	178.7	36.5	126.3	0	0	NA	5.3	51	NA	24	21	41	279	205	5.2	1	1	3	3.36	134	76	128	78	128	78	130	77.33	5.28	16.4	1	0	1	0	0	0	0	0	1	1	1
95198	284	2	19	4	0.04	99.7	163.5	37.3	107.1	1	0	NA	5.6	39	NA	17	26	18	196	87	3.2	2	NA	1	2.41	124	72	116	62	126	58	122	64	4.79	12.9	1	0	1	1	0	1	0	0	1	1	1
95199	332	2	61	4	2.45	101	161.8	38.6	113.5	1	0	NA	6.5	66	NA	13	17	34	197	160	11	2	NA	1	14.34	132	68	138	62	134	70	134.67	66.67	4.26	11.9	1	1	1	1	0	0	0	0	1	1	1
95200	147	2	23	1	0.81	58.9	153.3	25.1	88.1	0	0	NA	5	49	NA	13	16	16	139	79	2.4	1	1	3	0.89	98	46	98	44	92	42	96	44	4.4	13.2	1	0	1	0	0	1	0	0	0	1	0
95202	224	2	23	3	5	75.6	173.5	25.1	95.6	0	0	NA	4.8	66	NA	15	25	11	183	92	4.2	2	NA	1	0.98									4.64	13.9	1	0	1	1	0	0	0	0	0	1	0
95203	169	1	54	4	1.59	80.8	178.4	25.4	94.1	1	0	6.11	5.3	60	9.25	19	24	24	265	111	5.6	1	3	2	5.32	142	90	144	86	132	88	139.33	88	5.33	16	1	0	0	1	0	0	1	1	1	1	0
95206	168	1	47	4	2.37	52.9	165.8	19.2	76	0	0	6.11	6	57	4.97	10	18	15	172	70	4.9	2	NA	1	0.99	116	82	126	84	126	80	122.67	82	4.41	12.8	0	0	0	0	0	0	1	0	0	0	0
95208	243	1	78	1	1.92	76.7	171.4	26.1	101	0	0	NA	5.3	48	NA	14	22	9	175	89	4.5	1	3	2	0.68	142	80	150	82	154	82	148.67	81.33	4.51	14.4	1	0	0	0	0	0	0	0	0	0	0
95209	398	2	73	4	NA	71	170	24.6	94.7	1	1	NA	6.5	52	NA	23	31	9	138	65	5.2	1	3	2	0.73	144	72	142	72	146	72	144	72	3.7	11.2	0	1	1	1	0	0	0	0	0	1	1
95210	204	2	44	3	5	86	174.9	28.1	101.2	0	0	6.11	5	60	12.01	11	12	8	218	80	4.5	2	NA	1	3.55	114	78	112	78	114	80	113.33	78.67	4.06	12.9	1	0	1	0	0	0	1	1	1	1	0
95211	203	2	22	1	3.83	45.6	151.8	19.8	73.9	0	0	NA	4.6	67	NA	8	15	9	176	140	3.2	2	NA	1	3.85	108	74	110	76	110	70	109.33	73.33	4.73	14.1	0	0	0	0	0	0	0	0	1	0	0
95213	216	1	25	1	5	69.4	170.8	23.8	80.4	0	0	6	5.8	62	4.37	13	20	14	164	53	4.6	1	3	2	0.5	130	50	122	62	122	56	124.67	56	5.12	13.9	0	0	0	0	0	0	1	0	0	0	0
95214	305	1	70	4	1.29	77.8	172.1	26.3	99.7	0	0	NA	5.8	78	NA	50	44	218	231	133	7.4	1	3	2	0.29	160	80	152	74	152	74	154.67	76	4.39	13.6	1	0	0	0	1	0	1	0	0	1	1
95215	273	2	52	3	0.21	99.5	163.8	37.1	122.9	0	1	NA	7.8	40	NA	27	23	31	259	240	6.7	1	1	3	3.79	152	78	154	86	148	84	151.33	82.67	4.95	16	1	1	1	1	1	1	0	0	1	1	0
95216	307	1	50	5	4.93	76.6	172	25.9	90	1	0	4	5.8	41	12.63	16	15	22	204	169	7.5	1	2	3	0.42	114	80	114	78	106	78	111.33	78.67	4.72	14.6	1	0	0	1	1	0	1	0	0	1	1
95220	323	2	61	1	1.59	69.7	154.2	29.3	99.4	0	0	NA	5.4	58	NA	14	20	22	233	86	4.5	2	NA	1	3.57	130	78	130	76	124	72	128	75.33	4.89	13.5	1	0	1	0	0	0	0	0	1	1	1
95221	188	2	35	5	0.82	59.5	156.8	24.2	82.9	0	0	NA	5.1	78	NA	14	17	9	180	61	2.6	1	1	3	1.02	102	60	94	60	102	62	99.33	60.67	4.27	13.9	0	0	0	0	0	0	0	0	0	0	0
95224	228	1	73	5	3.95	67.9	166.4	24.5	93.6	0	0	NA	5.8	73	NA	20	23	31	209	89	5.6	1	1	3	7.39	162	82	150	76	154	76	155.33	78	4.43	14.8	0	0	0	0	0	0	1	0	1	1	0
95227	274	1	22	5	3.85	83	175.8	26.9	94.1	0	0	NA	5.5	48	NA	17	19	16	255	91	6.7	2	NA	1	0.51	112	48	110	46	106	50	109.33	48	5.25	15	1	0	0	0	0	0	0	0	0	0	1
95228	211	1	46	3	5	80	175.8	25.9	97.5	0	0	NA	5.5	48	NA	48	28	52	216	123	6.3	2	NA	1	1.63	NA	NA	124	92	126	92	125	92	4.93	16	1	0	0	1	0	0	0	0	0	0	0
95231	277	1	32	5	1.7	93.3	180.4	28.7	97.3	0	0	NA	5.6	48	NA	16	17	15	172	74	6.2	1	1	3	0.43	120	74	128	76	128	74	125.33	74.67	5.3	15.6	1	0	0	0	0	0	0	0	0	0	1
95233	375	2	21	1	1.22	94.8	157.5	38.2	108	0	0	6.72	5.7	29	53.95	29	16	27	196	298	5.2	2	NA	1	2.86	122	64	124	64	124	64	123.33	64	5.39	14.9	1	0	1	0	0	1	1	1	1	1	1
95236	293	2	76	1	0.1	54.2	150.5	23.9	88.8	0	0	6.49	6.2	57	9.64	12	17	18	219	141	5.1	2	NA	1	3.4	142	66	136	64	134	62	137.33	64	4.68	14.4	0	0	1	0	0	0	1	1	1	1	1
95237	180	1	29	3	1.48	70.9	177.1	22.6	84.4	0	0	NA	5.5	72	NA	13	22	27	178	71	4.8	2	NA	1	0.82	104	68	108	68	108	64	106.67	66.67	4.68	15.3	0	0	0	0	0	0	0	0	0	0	0
95238	363	1	78	4	4.4	86.1	177.2	27.4	104.7	1	0	6.05	4.9	54	9.41	19	22	33	234	58	4.7	1	3	2	3.88	154	82	150	78	146	74	150	78	4.12	13.6	1	0	1	1	1	0	1	1	1	1	1
95239	277	2	23	1	0.48	74.6	155.9	30.7	102.8	0	1	6.66	6.4	43	15.13	87	29	66	192	199	4.8	2	NA	1	2.65	98	62	96	64	98	60	97.33	62	4.14	12.2	1	1	1	0	0	1	1	1	1	1	1
95242	257	2	58	4	1.22	65.6	152.8	28.1	93.1	1	0	NA	5.8	63	NA	9	17	18	231	89	6.8	2	NA	1	2.21					166	80	166	80	4.98	13.1	1	0	1	1	0	0	1	0	1	1	0
95244	359	2	48	4	1.46	75.2	164.5	27.8	92.1	1	1	NA	7.4	41	NA	30	20	19	158	128	7.1	2	NA	1	9.4	116	68	118	72	120	74	118	71.33	4.66	13.7	1	1	1	1	0	1	0	0	1	1	1
95247	334	2	64	5	0.88	90	157.9	36.1	109.7	1	1	9.77	9.4	45	23.84	79	42	28	225	173	7.5	1	3	2	13.1	128	0	124	64	122	58	124.67	40.67	5.9	12.2	1	1	1	1	1	1	0	1	1	1	1
95249	321	2	70	3	1.73	91.7	164.8	33.8	129.3	1	1	NA	6.2	46	NA	9	15	14	190	190	5.2	1	2	3	2.48	124	64	114	62	112	68	116.67	64.67	4.32	13.8	1	1	1	1	1	1	1	0	1	1	1
95252	271	1	70	3	1.58	103.2	191.3	28.2	115	0	1	10.2	5.6	39	8.7	16	17	12	143	103	5.5	1	1	3	2.31	112	54	110	60	112	64	111.33	59.33	5.01	15.5	1	1	1	0	0	1	0	1	1	1	0
95255	199	2	24	3	5	69.1	161.7	26.4	83.6	0	0	NA	5.4	67	NA	37	27	20	122	37	3.1	2	NA	1	0.57	106	64	108	62	108	60	107.33	62	4.51	13.5	1	0	0	0	0	0	0	0	0	0	0
95256	319	2	66	3	0.79	65.8	157.6	26.5	102.9	0	0	NA	6	54	NA	10	15	9	218	129	4.6	1	1	3	1.93	126	74	128	70	128	72	127.33	72	4.85	14.5	1	0	1	0	0	0	1	0	0	1	1
95257	279	2	39	4	3.47	66.7	157.5	26.9	78.6	0	0	5	5.7	65	6.01	9	14	13	221	39	3.7	2	NA	1	4.97	100	66	96	62	102	68	99.33	65.33	4.23	12.6	1	0	0	0	0	0	1	0	1	1	1
95258	346	1	62	2	1.74	111.8	172.9	37.4	128	0	1	13.3	7.3	22	53.07	34	18	54	130	377	4.3	1	3	2	2.54	112	62	112	60	116	62	113.33	61.33	4.59	13	1	1	1	0	0	1	0	1	1	1	1
95259	299	1	80	3	NA	67	173.2	22.3	95.5	0	0	6.05	5.3	77	4.38	12	17	22	168	57	3.8	2	NA	1	1.21	116	88	110	78	112	80	112.67	82	4.96	16.1	0	0	0	0	0	0	1	0	0	0	0
95260	199	1	26	3	4.39	75.6	176.9	24.2	76.8	0	0	NA	5.4	48	NA	22	24	13	149	216	4.4	2	NA	1	0.51	142	84	130	80	136	84	136	82.67	5.08	16.6	0	0	0	0	0	0	0	0	0	0	0
95262	203	2	24	5	0.98	79.9	165.8	29.1	95.5	0	0	5.83	5.4	63	21.14	10	11	14	153	61	3.4	2	NA	1	1.87	108	64	114	68	112	68	111.33	66.67	4.7	13.4	1	0	1	0	0	0	1	1	0	1	0
95266	241	2	58	3	5	88.8	160.5	34.5	103.3	0	0	NA	5.3	64	NA	87	40	60	224	161	3.9	2	NA	1	3.13	122	80	122	80	124	82	122.67	80.67	4.36	13.2	1	0	1	0	1	0	0	0	1	1	0
95268	366	1	70	3	2.04	95.3	177.5	30.2	112.9	0	0	NA	5.1	40	NA	14	19	19	243	237	5.6	2	NA	1	2.61	NA	NA	NA	NA	NA	NA	NA	NA	4.93	14.6	1	0	1	1	0	0	0	0	1	1	1
95269	154	1	18	4	NA	55.4	177	17.7	68.3	0	0	NA	4.6	72	NA	16	20	12	165	37	4.5	2	NA	1	0.42	NA	NA	NA	NA	NA	NA	NA	NA	4.45	13.8	0	0	0	1	0	0	0	0	0	0	0
95272	222	2	80	3	2.06	43.9	148.5	19.9	76.6	0	0	NA	5.8	103	NA	11	20	10	228	94	4.4	2	NA	1	0.72	146	78	134	76	144	76	141.33	76.67	4.3	13.5	0	0	0	0	0	0	1	0	0	0	0
95273	320	1	62	1	1.22	101.2	180.9	30.9	107.4	0	0	NA	5.4	52	NA	15	17	33	201	100	4.4	1	1	3	6.87	134	86	134	88	136	86	134.67	86.67	4.73	15.3	1	0	1	1	0	0	0	0	1	1	1
95274	266	2	48	3	3.03	115.8	162.9	43.6	128.2	1	1	7.16	6.3	39	43.97	7	14	10	137	139	3.9	1	3	2	5.61	136	80	136	82	130	84	134	82	4.26	13	1	1	1	1	1	1	1	1	1	1	0
95275	178	2	41	5	5	55.4	160.9	21.4	80.7	0	0	5.27	4.7	56	5.24	9	16	10	207	120	4.3	2	NA	1	1.17	96	68	102	70	110	70	102.67	69.33	4.58	13	0	0	0	0	0	0	0	0	0	0	0
95276	262	1	33	3	5	104.6	180.1	32.2	110.5	0	0	6.55	5	55	7.83	20	17	11	157	57	5.9	1	3	2	0.73	98	70	104	68	116	72	106	70	5.14	14.8	1	0	1	0	0	0	1	0	0	1	0
95278	335	2	43	2	2.95	93.7	168.1	33.2	105	0	0	7.83	6.5	38	54.25	14	16	16	182	120	6.8	2	NA	1	4.21	114	80	110	80	110	76	111.33	78.67	4.75	12.1	1	1	1	0	0	1	0	1	1	1	1
95280	239	2	42	3	NA	73.1	153.5	31	92.1	0	0	NA	5.4	66	NA	12	17	15	172	45	2.4	1	1	3	1.65	124	70	130	68	130	68	128	68.67	4.35	12.1	1	0	1	0	0	0	0	0	0	0	0
95281	265	2	61	4	3.48	90.6	164.6	33.4	103.9	1	1	NA	7.3	37	NA	10	13	16	163	117	7.3	2	NA	1	2.52	136	34	134	40	132	38	134	37.33	4.2	8.3	1	1	1	1	1	1	0	0	1	1	0
95283	274	1	18	1	0.41	74.7	175.9	24.1	88.3	0	0	5.27	5.1	44	6.87	31	25	19	202	132	6.7	2	NA	1	0.57	106	54	112	52	114	54	110.67	53.33	5.16	15.7	0	0	0	0	0	0	0	0	0	0	0
95284	282	2	41	2	0.34	87.3	153.9	36.9	100.2	0	0	6.55	5.3	42	20.48	17	18	30	184	150	5.1	2	NA	1	3.98	114	74	116	72	114	72	114.67	72.67	4.34	13	1	0	1	0	0	1	1	1	1	1	1
95287	215	2	56	5	5	54.8	162.4	20.8	72.9	0	0	NA	5.8	54	NA	15	16	13	193	133	3.3	2	NA	1	0.53	126	86	136	86	134	88	132	86.67	5.51	10.8	0	0	0	1	0	0	1	0	0	1	0
95288	239	1	34	3	1.6	83.8	168.4	29.6	102.8	0	0	NA	5.1	68	NA	14	16	29	170	61	5.3	2	NA	1	1.88	130	62	130	62	128	64	129.33	62.67	4.63	15	1	0	1	0	0	0	0	0	0	0	0
95289	249	2	56	1	3.95	70.8	147.6	32.5	102.1	1	0	5.5	5.6	64	10.75	11	15	22	194	90	6.2	2	NA	1	49.33					176	78	176	78	4.26	12.5	1	0	1	1	0	0	0	1	1	1	0
95296	352	1	40	5	5	78.2	168.8	27.4	93.3	0	0	5.94	5.2	43	15.17	28	20	22	220	180	6.8	2	NA	1	0.65	118	80	118	76	118	80	118	78.67	5.49	16.8	1	0	0	0	0	0	1	1	0	1	1
95298	226	1	60	4	NA	79.7	173.1	26.6	90	1	0	6	6.3	60	4.36	18	28	23	180	107	5.1	1	1	3	0.82	126	80	130	80	134	88	130	82.67	6.19	13.8	1	0	0	1	0	0	1	0	0	1	0
95302	248	2	45	1	2.79	62.8	146.5	29.3	94.6	1	0	4.94	5.4	58	18.84	13	14	21	168	84	3.4	2	NA	1	2.45	120	64	116	60	116	62	117.33	62	4.41	13.4	1	0	1	1	0	0	0	1	1	1	0
95307	168	1	19	1	0.12	83	177.1	26.5	93.9	0	0	NA	5.3	42	NA	16	14	12	162	78	6.7	2	NA	1	0.5	116	60	116	58	116	62	116	60	5.18	15.8	1	0	0	0	0	0	0	0	0	0	0
95308	249	2	64	4	2.13	75.8	166.2	27.4	100.3	0	0	NA	6.2	42	NA	8	13	8	225	150	2.9	2	NA	1	0.84	116	78	116	82	122	82	118	80.67	5.13	13.8	1	0	1	0	0	1	1	0	0	1	0
95310	264	1	52	1	3.69	96.8	172.9	32.4	NA	0	1	6.38	6.4	48	23.14	24	17	40	230	286	5.7	1	3	2	1.17	130	72	132	70	132	72	131.33	71.33	5.23	14.2	1	1	1	0	0	0	1	1	0	1	0
95312	213	1	25	5	5	82.8	168.3	29.2	101.9	0	0	5.72	5.5	39	6.4	29	20	16	249	125	6.1	2	NA	1	4.27	116	68	118	68	118	70	117.33	68.67	4.97	15.3	1	0	0	0	0	1	1	0	1	1	0
95313	240	2	54	3	5	60.1	159.6	23.6	80.5	0	0	5	5.3	73	4.72	17	18	17	172	51	2.7	2	NA	1	0.33	142	82	142	82	140	76	141.33	80	4.14	13	0	0	0	0	0	0	0	0	0	0	0
95315	214	2	63	5	2	109	155.6	45	128.5	0	0	NA	5	56	NA	12	18	7	175	61	4.8	1	3	2	4.42	126	74	120	68	116	70	120.67	70.67	4.58	13.4	1	0	1	0	0	0	0	0	1	1	0
95316	351	1	43	3	2.19	139.9	183	41.8	141.6	1	0	NA	5.3	33	NA	51	33	34	196	185	8.4	1	3	2	5.74	142	96	144	96	140	92	142	94.67	4.84	16	1	0	1	1	1	1	0	0	1	1	1
95319	306	2	55	1	1.36	68.5	152.7	29.4	98.8	0	0	NA	5.5	52	NA	8	13	11	286	294	5.2	2	NA	1	1.36	140	0	134	66	134	64	136	43.33	4.54	12.9	1	0	1	0	1	0	0	0	0	1	1
95321	355	1	65	4	NA	91.6	176.5	29.4	112.9	0	0	NA	5.3	32	NA	33	21	47	142	156	5.3	1	1	3	8.32	132	86	144	88	138	94	138	89.33	5.17	15.2	1	0	1	1	0	1	0	0	1	1	1
95323	177	1	21	5	3.82	64.6	177.8	20.4	76.4	0	0	NA	5.1	50	NA	11	18	8	147	114	4.5	2	NA	1	0.27	NA	NA	132	68	108	80	120	74	5.59	16.6	0	0	0	1	0	0	0	0	0	0	0
95325	274	1	68	2	0.98	74.6	167.7	26.5	103.4	0	1	NA	8.2	49	NA	16	14	19	160	103	4.9	2	NA	1	2.39	114	58	116	62	112	64	114	61.33	4.97	15.4	1	1	1	0	1	0	0	0	1	1	1
95326	350	1	72	3	4.62	91.7	178	28.9	111	1	1	11.9	7.4	26	26.09	33	27	78	125	481	4.4	1	3	2	0.4	142	78	138	72	140	72	140	74	4.19	13.6	1	1	1	1	1	1	0	1	0	1	1
95329	218	1	47	5	1.99	68.3	166.9	24.5	84.2	0	0	NA	5.5	55	NA	15	17	22	254	258	6.4	2	NA	1	0.93	116	78	118	74	116	74	116.67	75.33	5.24	15.8	0	0	0	0	0	0	0	0	0	0	0
95333	138	1	39	4	0.85	87.2	167.7	31	108.9	1	0	7.22	5.6	41	10.19	18	18	26	213	127	8.8	2	NA	1	4.23	120	76	118	78	116	72	118	75.33	4.6	14.2	1	0	1	1	0	0	0	1	1	1	0
95334	276	2	60	2	NA	82.6	159.9	32.3	109	1	0	5.72	5.1	40	14.2	5	17	21	223	247	5.6	2	NA	1	2.07	142	76	132	70	126	74	133.33	73.33	4.14	12.4	1	0	1	1	0	1	1	1	1	1	1
95338	344	1	72	2	0.09	79.9	173	26.7	107.4	0	1	NA	9.3	30	NA	36	22	51	183	318	6	1	3	2	1.93	120	78	130	76	130	78	126.67	77.33	4.22	12.9	1	1	1	0	1	1	0	0	0	1	1
95342	212	2	31	3	0.41	57.9	163.7	21.6	75	0	0	5.27	5.4	69	5.9	18	30	12	129	55	3.8	2	NA	1	2.96	100	54	98	52	96	52	98	52.67	4.73	14.1	0	0	0	0	0	0	0	0	1	0	0
95346	236	2	61	4	1.4	74.8	157.9	30	99.6	1	0	5.22	5.6	68	7.03	14	23	11	301	69	4.5	2	NA	1	1.11	116	66	114	66	112	68	114	66.67	3.79	12.7	1	0	1	1	1	0	0	0	0	1	0
95348	330	2	39	2	2.65	89.4	163.8	33.3	101.2	0	0	6.72	6.3	34	25.19	56	43	24	177	165	6.1	2	NA	1	6.43	132	78	128	82	126	82	128.67	80.67	4.72	13.8	1	0	1	0	0	1	1	1	1	1	1
95351	339	2	25	5	5	76.8	155.2	31.9	92	0	0	NA	5.3	43	NA	56	31	36	215	102	4.9	2	NA	1	5.35	128	88	128	86	124	82	126.67	85.33	5.04	14.1	1	0	1	0	0	1	0	0	1	1	1
95352	278	2	50	3	1.41	59.2	162.8	22.3	82.5	0	0	NA	6.3	71	NA	30	26	104	254	93	5.1	1	3	2	0.68	104	62	100	62	106	64	103.33	62.67	4.37	13.1	0	0	0	0	1	0	1	0	0	1	1
95353	295	2	39	1	0.4	100.1	166.4	36.2	102.5	0	0	6.94	6.4	40	6.6	12	13	19	103	90	4.9	1	1	3	7.9	100	82	98	78			99	80	4.8	14.6	1	0	1	1	0	1	1	0	1	1	1
95356	270	1	61	5	NA	63.4	160.2	24.7	88.5	1	0	NA	5.7	45	NA	14	20	14	184	125	8.8	2	NA	1	1.84	NA	NA	128	82	126	84	127	83	5.12	13.9	0	0	0	1	0	0	1	0	0	1	0
95357	305	2	56	4	0.67	89.4	157.4	36.1	110.2	1	0	NA	5.2	54	NA	31	56	16	185	102	6.6	1	3	2	3.18	128	68	126	64	124	68	126	66.67	4.35	13.2	1	0	1	1	0	0	0	0	1	1	1
95358	363	2	70	5	0.84	93.4	155.3	38.7	115.3	1	1	NA	11.5	30	NA	18	18	264	169	282	7	1	3	2	18.68	134	54	128	50	134	52	132	52	4.8	13.3	1	1	1	1	1	1	0	0	1	1	1
95360	267	1	69	3	2.92	70.6	166.3	25.5	91.7	0	0	NA	5.4	43	NA	13	18	15	236	132	5.4	1	3	2	2.86	128	72	128	70	132	76	129.33	72.67	4.96	14.5	1	0	0	0	0	0	0	0	1	0	0
95362	215	2	42	1	1.5	57	150.9	25	81.8	0	0	NA	5.1	64	NA	11	15	13	201	91	3.6	2	NA	1	0.89	136	84	134	84	138	80	136	82.67	4.66	14.7	1	0	0	0	0	0	0	0	0	0	0
95366	325	2	44	1	4.78	123.3	158.4	49.1	135.2	0	0	5.72	5.3	47	15.72	12	13	11	180	112	5	2	NA	1	14.82	136	74	130	72	126	70	130.67	72	4.65	11.5	1	0	1	0	0	1	1	1	1	1	1
95367	266	2	55	1	5	99.4	155.4	41.2	122.8	0	0	NA	5.5	49	NA	23	22	22	166	119	5.6	2	NA	1	29.99	112	76	112	74	116	76	113.33	75.33	5.18	13.8	1	0	1	0	0	1	0	0	1	1	0
95372	337	1	80	3	3.4	104	179.5	32.3	114.6	1	1	7.27	5.9	48	9.64	16	15	25	133	66	8.7	1	3	2	0.83	142	62	144	58	142	56	142.67	58.67	3.91	12.1	1	1	1	1	0	0	1	1	0	1	1
95374	142	1	27	1	1.12	64.3	161.4	24.7	81.8	0	0	5.16	5.1	63	1.73	54	40	21	204	107	5.5	1	1	3	0.53	104	58	108	60	104	66	105.33	61.33	4.89	15.1	0	0	0	0	0	0	0	0	0	0	0
95375	246	1	56	5	5	75.4	169.4	26.3	86.5	0	0	NA	6.1	83	NA	25	30	54	203	151	7.5	2	NA	1	0.65	124	82	134	88	122	84	126.67	84.67	4.96	16.1	1	0	0	1	0	0	1	0	0	1	0
95377	347	1	63	3	NA	107.3	178.2	33.8	116.4	1	0	5.66	6	46	11.01	32	28	25	205	109	5.2	2	NA	1	17.2	126	62	130	60	122	62	126	61.33	4.81	13.2	1	0	1	1	0	0	1	1	1	1	1
95380	207	1	62	3	2.24	88.4	177.7	28	94.3	0	0	NA	5.3	38	NA	34	27	26	162	78	4.1	2	NA	1	0.51	118	82	114	74	112	80	114.67	78.67	5.38	16.8	1	0	0	0	0	1	0	0	0	0	0
95382	273	1	60	4	5	88.8	166.8	31.9	104.8	1	0	5.5	5.8	47	23.36	37	31	45	229	97	6.1	2	NA	1	1.57	138	90	138	88	130	84	135.33	87.33	5.07	14.7	1	0	1	1	0	0	1	1	0	1	0
95385	211	2	28	5	3.82	68.9	168.3	24.3	97	0	0	NA	5.3	64	NA	11	17	13	166	92	4.1	2	NA	1	6.65	108	64	110	64	106	56	108	61.33	4.73	11.4	0	0	1	0	0	0	0	0	1	1	0
95389	297	1	20	3	NA	76.8	174.3	25.3	84.1	0	0	NA	4.9	35	NA	16	18	10	132	103	6.5	2	NA	1	0.72	132	44	128	42	128	40	129.33	42	4.79	15.7	1	0	0	0	0	1	0	0	0	0	1
95392	221	1	21	3	NA	100.1	170.5	34.4	113.7	0	0	NA	5.1	56	NA	15	18	16	138	43	4.1	2	NA	1	2.08	116	82	112	78	116	80	114.67	80	5.13	15.8	1	0	1	0	0	0	0	0	1	1	0
95393	264	2	28	5	5	81.8	154.6	34.2	89.3	0	0	5.5	5.6	54	27	13	12	17	269	157	5.7	2	NA	1	15.23			104	80	100	84	102	82	4.64	13.8	1	0	1	1	0	0	0	1	1	1	0
95394	281	1	47	1	1.96	84.5	170.8	29	100.4	0	0	6.11	5.5	53	5.4	21	15	26	262	130	7	1	1	3	2.44	116	78	112	76	112	70	113.33	74.67	5.31	16.6	1	0	0	0	0	0	1	0	1	1	1
95402	214	1	28	4	5	117.1	194	31.1	102.2	0	0	NA	4.8	53	NA	28	31	17	173	151	6.7	2	NA	1	0.49	130	72	134	70	124	78	129.33	73.33	5.19	15.9	1	0	1	0	0	0	0	0	0	0	0
95403	255	2	49	3	1.22	60.3	158.8	23.9	NA	0	0	NA	5.5	57	NA	21	24	11	243	86	6.2	1	1	3	3.51									4.54	14	0	0	1	1	0	0	0	0	1	1	0
95405	298	1	53	5	5	58.3	151.7	25.3	96.9	1	0	NA	5.3	44	NA	14	16	32	143	86	8.6	2	NA	1	2.99	142	52	150	62	146	50	146	54.67	4.38	12.7	1	0	0	1	0	0	0	0	1	1	1
95406	246	1	80	3	5	78.2	167.7	27.8	109.8	0	0	NA	5.9	71	NA	15	24	44	149	66	4	2	NA	1	1.24	118	66	124	60	120	70	120.67	65.33	4.32	14.4	1	0	1	0	0	0	1	0	0	1	0
95410	224	1	76	4	NA	70.9	169	24.8	91	0	0	6.16	6.2	33	15.23	16	19	14	170	104	5.9	2	NA	1	1	110	60	114	62	114	60	112.67	60.67	4.91	15.2	0	0	0	0	0	1	1	1	0	1	0
95411	340	1	71	4	5	166	175.8	53.7	155.7	1	1	8.77	6.3	30	64.83	10	11	31	126	222	8.9	1	3	2	49.4	128	66	128	62	118	62	124.67	63.33	3.23	7.8	1	1	1	1	0	1	1	1	1	1	1
95412	264	1	60	4	0.75	108	179.4	33.6	117	0	0	6.05	5.8	68	11.03	16	18	30	230	115	6.5	1	1	3	7.04	166	82	156	86	146	80	156	82.67	4.89	15	1	0	1	1	0	0	1	1	1	1	0
95413	297	2	51	3	1	86.7	174.1	28.6	107.6	0	0	NA	5.2	88	NA	33	44	99	200	76	3.7	2	NA	1	1.97	146	84	138	80	138	80	140.67	81.33	4.66	9	1	0	1	0	0	0	0	0	0	0	1
95414	308	1	27	1	0.01	91	175.9	29.4	101	0	0	NA	5.6	43	NA	26	22	26	159	104	6	2	NA	1	0.64	NA	NA	NA	NA	NA	NA	NA	NA	5.82	17.4	1	0	0	1	0	0	0	0	0	0	1
95416	136	2	36	5	5	51.1	162.3	19.4	67.5	0	0	4.66	5.4	95	1.7	6	19	27	232	73	4.3	2	NA	1	0.96	94	56	90	64	90	62	91.33	60.67	4.19	13.5	0	0	0	0	0	0	0	0	0	0	0
95417	338	1	63	1	0.89	94.8	166.2	34.3	115.9	1	1	NA	6.6	42	NA	18	13	26	112	96	4.6	1	3	2	2.02	140	66	146	78	NA	NA	143	72	5.01	14	1	1	1	1	1	0	0	0	1	1	1
95418	229	1	59	4	2.37	85.9	180.9	26.2	100	1	0	5.38	4.8	56	7.7	27	22	28	141	61	6.1	2	NA	1	3.08	112	76	116	66	108	70	112	70.67	4.31	13.7	1	0	0	1	0	0	0	0	1	1	0
95419	270	1	68	5	NA	71.5	168.4	25.2	89.6	1	0	5.77	5.5	48	15.01	25	20	26	155	170	6	2	NA	1	0.63	148	74	140	76	142	80	143.33	76.67	4.81	14.6	1	0	0	1	1	0	1	1	0	1	0
95420	234	2	18	1	1.16	57.7	150.8	25.4	82.2	0	0	NA	5	48	NA	12	16	11	137	147	4.2	2	NA	1	0.29	96	46	98	48	100	50	98	48	4.26	12.9	1	0	0	0	0	1	0	0	0	0	0
95421	225	1	78	3	2.16	88.7	165	32.6	116.4	1	0	NA	5.5	58	NA	14	17	27	170	65	5.6	1	3	2	0.84	122	60	136	62	138	60	132	60.67	5.28	16.3	1	0	1	1	1	0	0	0	0	1	0
95422	230	2	39	3	4.47	95.2	170.8	32.6	104.6	0	0	5.38	5.1	60	10.29	16	19	11	176	56	4.4	1	3	2	1.31	94	64	90	62	96	60	93.33	62	4.29	13.5	1	0	1	0	0	0	0	0	0	0	0
95423	273	2	33	5	1.22	72.1	165.5	26.3	87.6	0	0	4.83	5.7	50	15.61	12	16	14	164	53	4	2	NA	1	0.72	108	66	108	56	106	62	107.33	61.33	4.91	9	1	0	0	0	0	0	1	1	0	1	0
95424	215	1	40	3	4.76	119.5	187.9	33.8	109	0	0	NA	5.1	49	NA	14	17	20	174	85	4.6	2	NA	1	1.37	116	76	114	76	116	76	115.33	76	5.01	14	1	0	1	0	0	0	0	0	0	0	0
95425	213	1	22	1	0.17	67.7	174.2	22.3	79.2	0	0	NA	5	66	NA	51	38	23	220	99	5.6	1	1	3	0.41	104	74	108	68	104	66	105.33	69.33	5.87	17.2	0	0	0	0	0	0	0	0	0	0	0
95427	224	1	62	4	0.83	77.3	173.6	25.6	91.8	1	0	NA	5.1	39	NA	31	29	33	154	129	6	1	3	2	9.22	140	88	142	84	134	84	138.67	85.33	4.78	16.2	1	0	0	1	1	1	0	0	1	1	0
95431	400	2	66	3	1.62	160.1	161.2	61.6	163.6	1	1	15.9	8.4	33	63.51	21	15	30	127	188	9.9	1	3	2	3.47	116	80	118	76	116	74	116.67	76.67	4.4	12	1	1	1	1	1	1	0	1	1	1	1
95434	290	2	78	2	1.35	59.8	146.9	27.7	NA	1	1	NA	9.1	45	NA	18	28	58	160	182	7	2	NA	1	5.32	188	64	194	54	178	56	186.67	58	4.62	12.1	1	1	1	1	1	1	0	0	1	1	1
95436	253	2	43	1	1.74	58.8	156.5	24	80.7	0	0	5.05	5.5	69	7.14	10	14	7	186	55	3.5	2	NA	1	0.95	106	68	106	66	106	74	106	69.33	4.42	13.8	0	0	0	0	0	0	0	0	0	0	0
95437	342	1	23	5	1.79	79.6	168.6	28	96.8	0	0	5.66	5.4	41	9.08	23	21	10	189	176	6.8	2	NA	1	0.97	108	54	116	44	110	46	111.33	48	4.74	14.2	1	0	0	0	0	0	1	0	0	0	1
95442	100	2	33	3	3.96	76.2	173.8	25.2	91.5	0	0	NA	5.1	47	NA	12	15	10	174	143	3.6	2	NA	1	0.93	96	72	102	70	112	72	103.33	71.33	4.99	14	1	0	1	0	0	1	0	0	0	1	0
95444	204	2	37	3	0.88	59.4	154.1	25	79.2	0	0	NA	5.3	48	NA	11	12	8	143	44	2.7	1	1	3	0.31	108	64	106	62	104	60	106	62	4.5	14	1	0	0	0	0	1	0	0	0	0	0
95445	217	2	24	2	NA	65.1	162.1	24.8	87.2	0	0	5.77	5	43	16.98	40	34	53	149	127	3.4	2	NA	1	0.64	108	72	108	74	110	78	108.67	74.67	4.35	14.1	0	0	0	0	0	1	1	1	0	1	0
95446	310	1	42	1	3.65	73.5	168.5	25.9	92.5	0	0	NA	5.9	59	NA	37	21	122	215	156	7.7	1	3	2	1.75	148	86	154	86	136	82	146	84.67	5.31	15.2	1	0	0	1	0	0	1	0	0	1	1
95447	294	2	70	1	1.7	91.7	160.1	35.8	114.1	1	1	7.16	6.5	49	30.99	20	20	25	163	110	3.7	2	NA	1	1.38	128	60	126	60	130	60	128	60	4.7	14.2	1	1	1	1	1	1	0	1	0	1	1
95448	334	1	80	3	2.74	87.5	165.4	32	120.1	1	0	6.05	5.8	44	21.55	25	24	25	137	135	7.3	1	3	2	2.04	178	46	170	54	170	58	172.67	52.67	4.98	15.2	1	0	1	1	1	0	1	1	1	1	1
95449	303	1	55	2	5	86.4	166.9	31	100	1	0	5.55	5.6	29	24.12	50	28	24	175	147	6.2	2	NA	1	6.5	130	80	134	82	132	78	132	80	5.45	15.9	1	0	0	1	1	1	1	1	1	1	1
95450	237	1	38	4	0.6	65.8	176.4	21.1	77.6	0	0	5.55	5.4	78	3.07	30	38	103	196	66	4.5	2	NA	1	1.58	170	106	160	108	156	102	162	105.33	4.53	14.9	0	0	0	1	0	0	1	0	0	1	0
95452	400	1	38	3	1.04	116.3	170.8	39.9	125.8	1	0	NA	5.7	39	NA	14	19	28	144	182	9.9	1	1	3	3.64	122	78	124	80	128	86	124.67	81.33	4.91	15	1	0	1	1	0	1	1	0	1	1	1
95453	313	1	39	1	3.85	79.1	167.2	28.3	100.8	1	0	NA	6.4	51	NA	38	25	117	236	306	3.9	2	NA	1	2.08	NA	NA	150	108	160	100	155	104	4.98	15.6	1	0	0	1	1	0	1	0	1	1	1
95454	331	1	60	1	4.23	86.9	172.6	29.2	104.8	1	0	NA	5.9	46	NA	24	23	41	139	171	5.1	1	3	2	0.83	152	94	150	92	146	94	149.33	93.33	5.36	14.8	1	0	1	1	1	0	1	0	0	1	1
95455	329	1	47	2	1.24	88.8	162.7	33.5	108.6	0	0	6.16	5.8	43	9.1	23	22	33	186	160	5.1	1	3	2	1.81	NA	NA	136	88	136	96	136	92	5.32	15.7	1	0	1	1	1	0	1	0	0	1	1
95459	281	1	63	1	1.94	70.6	174.3	23.2	89.8	0	0	5.77	5.5	55	7.94	18	16	17	271	151	6.3	2	NA	1	2.53	116	72	126	76	122	74	121.33	74	5.5	17.5	0	0	0	0	0	0	1	0	1	1	1
95463	315	1	19	1	NA	98.7	167.9	35	112.9	0	0	5.94	5.3	32	24.43	82	39	72	198	253	8.2	2	NA	1	1.23	130	68	134	66	132	68	132	67.33	5.67	16.3	1	0	1	0	0	1	1	1	0	1	1
95465	264	2	56	1	1.45	72.6	150	32.3	108	1	0	5.94	5.8	73	10.08	21	25	26	212	152	4.7	2	NA	1	1.79	130	78	130	76	132	80	130.67	78	5.36	15.3	1	0	1	1	0	0	1	1	0	1	0
95466	311	1	52	3	1.39	101.3	182	30.6	110.2	0	0	NA	5.2	45	NA	37	30	39	213	294	6.5	2	NA	1	1.07	132	84	140	88	144	86	138.67	86	5.13	17.1	1	0	1	1	1	0	0	0	0	1	1
95467	265	2	80	3	1.48	59.5	151.6	25.9	103.3	1	0	4.83	5.5	91	11.11	10	20	22	213	212	4.3	2	NA	1	2.95	160	90	164	84	166	72	163.33	82	4.35	13.6	1	0	1	1	1	0	0	0	1	1	0
95468	254	1	63	3	5	83.6	181.9	25.3	95.9	0	0	3.72	5.3	49	5.93	14	19	17	171	129	6.3	2	NA	1	1.41	92	66	92	66	96	68	93.33	66.67	4.43	13.8	1	0	0	0	0	0	0	0	0	0	0
95469	248	1	28	3	2.18	58.6	177	18.7	77	0	0	5.55	5.1	66	3.49	12	16	12	164	69	4.6	1	3	2	0.28	128	70	126	74	120	70	124.67	71.33	4.66	14.5	0	0	0	0	0	0	1	0	0	0	0
95471	228	1	80	3	4.98	63	165.5	23	89.3	1	0	NA	6.3	44	NA	14	35	11	143	98	5.8	1	3	2	0.5	108	54	114	54	110	54	110.67	54	4.5	13.7	0	0	0	1	1	0	1	0	0	1	0
95472	230	1	34	3	5	83.4	172.6	28	92.4	0	0	5.33	5.2	48	7.06	32	24	13	172	77	7.8	2	NA	1	1.62	122	76	124	76	122	76	122.67	76	5.21	15.2	1	0	0	0	0	0	0	0	0	0	0
95473	198	1	36	3	1.76	74.2	184.1	21.9	83.5	0	0	4.72	5.1	57	3.11	19	18	13	135	114	5.8	1	1	3	0.71	110	62	106	68	104	70	106.67	66.67	4.81	15	0	0	0	0	0	0	0	0	0	0	0
95474	275	2	34	4	0.62	103.2	159.7	40.5	110.4	0	0	5.72	5.7	50	7.67	7	11	23	169	66	3	2	NA	1	3.5	120	82	120	80	118	82	119.33	81.33	4.29	11.9	1	0	1	0	0	0	1	0	1	1	1
95479	155	2	57	3	5	60.2	163.5	22.5	77.4	0	0	4.94	5	72	2.7	11	15	9	168	64	3.3	1	3	2	0.66	118	68	118	70	118	68	118	68.67	4.16	12.5	0	0	0	0	0	0	0	0	0	0	0
95480	298	1	71	3	5	79.8	170.9	27.3	92.4	0	0	NA	5.7	66	NA	14	17	13	270	202	5.3	2	NA	1	1.28	126	80	118	80	116	76	120	78.67	4.41	13.8	1	0	0	0	0	0	1	0	0	0	1
95484	202	1	80	4	1.02	77.3	171.3	26.3	86.7	0	0	NA	5.7	54	NA	3	15	25	184	73	5.5	2	NA	1	1.39	180	32	176	36	178	24	178	30.67	4.44	13.3	1	0	0	0	0	0	1	0	0	0	0
95485	230	1	18	3	4.76	67.9	175.6	22	80.2	0	0	5.27	5.4	50	5.23	22	21	13	156	86	6.3	2	NA	1	1.39	106	68	106	64	106	66	106	66	5.16	15.3	0	0	0	0	0	0	0	0	0	0	0
95492	287	2	80	3	1.79	98.8	156.4	40.4	NA	1	0	NA	6.8	51	NA	13	18	33	184	175	6.6	2	NA	1	9.45	132	66	130	64	132	60	131.33	63.33	4.55	13.9	1	1	1	1	1	0	0	0	1	1	1
95493	242	1	25	3	2.43	87.1	164.6	32.1	108	0	0	NA	5.3	46	NA	22	24	14	138	148	4.6	1	3	2	0.95	118	72	118	74	120	74	118.67	73.33	5.06	15	1	0	1	0	0	0	0	0	0	0	0
95495	282	1	75	3	1.49	81.3	166.6	29.3	108.4	0	0	5.27	4.9	49	12.54	16	18	31	217	172	5.4	1	3	2	2.62	116	74	124	72	128	76	122.67	74	5.31	16.2	1	0	1	0	0	0	0	1	1	1	1
95499	265	1	52	4	NA	100.7	181.9	30.4	105.8	1	0	NA	5.6	35	NA	23	16	33	202	139	7.2	1	2	3	2.39	144	82	146	78	142	72	144	77.33	4.24	13.4	1	0	1	1	0	1	0	0	1	1	0
95503	391	1	52	1	5	128.3	174.6	42.1	139.1	1	0	NA	6	30	NA	19	15	63	142	213	5.7	2	NA	1	2.23	120	62	118	66	116	62	118	63.33	5.07	14.3	1	0	1	1	1	1	1	0	1	1	1
95504	311	2	61	3	1.25	135	155.9	55.5	148	0	0	NA	6.6	67	NA	42	41	34	256	155	7.9	2	NA	1	14.79	114	72	106	74	104	74	108	73.33	5.47	15	1	1	1	0	0	0	0	0	1	1	1
95505	206	1	29	3	3.76	69.4	171	23.7	82.7	0	0	6	5.3	76	2.59	12	17	17	187	91	5.6	1	1	3	11	138	80	134	80	136	82	136	80.67	4.95	15.7	0	0	0	0	0	0	1	0	1	1	0
95506	373	1	48	5	5	76.7	165.7	27.9	98.3	0	0	7.27	5.5	51	3.7	40	23	79	153	108	5.5	1	1	3	0.23	112	70	110	74	110	78	110.67	74	4.77	15.9	1	0	0	0	0	0	0	0	0	0	1
95509	275	2	51	3	2.79	76.5	165.2	28	95.5	1	0	5.72	5.3	66	11.73	15	18	19	188	82	3.7	2	NA	1	1.54	132	94	148	90	146	98	142	94	4.7	13.8	1	0	1	1	0	0	1	1	0	1	1
95514	274	1	35	1	2.52	87.8	175.5	28.5	95.6	0	0	6	5.5	41	7.73	27	15	29	148	94	5.5	2	NA	1	1.13	124	72	128	68	124	70	125.33	70	5.62	15.5	1	0	0	0	0	0	1	0	0	0	1
95515	319	1	69	4	NA	121.1	190	33.5	126.4	0	0	7.38	6.3	64	17.8	18	24	100	262	244	8	1	3	2	10.11	106	66	104	66	102	60	104	64	4.67	13.4	1	0	1	0	0	0	1	1	1	1	1
95519	246	2	53	3	1.41	76.2	158.9	30.2	103.4	1	0	6.16	6	52	12.67	109	60	118	275	102	4.5	2	NA	1	7.85	182	120	182	122	178	124	180.67	122	4.14	12.2	1	0	1	1	0	0	1	1	1	1	0
95522	247	2	22	3	0.33	76.5	164.6	28.2	98.2	0	0	NA	5.2	65	NA	9	15	11	185	84	4.7	2	NA	1	1.03	116	52	114	62	116	62	115.33	58.67	4.35	13.5	1	0	1	0	0	0	0	0	0	0	0
95524	131	2	62	1	NA	57.5	143.9	27.8	98.4	0	1	7.16	7	53	4.58	15	18	14	168	129	4	2	NA	1	0.54	126	66	122	62	128	58	125.33	62	4.81	13.3	1	1	1	0	0	0	0	0	0	0	0
95525	219	2	51	4	1.22	76.2	168.1	27	98.5	1	0	5.66	5.3	73	9.11	15	24	37	190	132	4.8	2	NA	1	6.66	138	86	134	84	140	88	137.33	86	4.65	14.6	1	0	1	1	0	0	1	0	1	1	0
95531	237	1	58	3	5	98.7	177.6	31.3	112.5	0	0	5.83	5.4	72	15.47	30	26	22	205	84	4.4	1	3	2	1.03	NA	NA	140	90	144	90	142	90	4.68	14.3	1	0	1	1	1	0	1	1	0	1	0
95533	201	1	68	3	1.34	84.6	166.9	30.4	111.5	1	0	NA	5.1	44	NA	27	21	41	136	114	6.7	1	3	2	2.34	136	72	134	78	130	70	133.33	73.33	4.14	13.4	1	0	1	1	1	0	0	0	1	1	0
95534	270	2	67	2	1.4	86.4	158.7	34.3	116.7	1	0	6.88	5.9	42	11.27	13	13	11	247	166	5.3	2	NA	1	9.94	140	80	140	82	140	80	140	80.67	5.12	15.1	1	0	1	1	0	1	1	1	1	1	0
95535	382	1	46	5	1.06	145.7	189.6	40.5	137.6	0	0	NA	5.3	27	NA	42	26	35	174	141	4.8	1	1	3	5.86	120	72	120	74	126	76	122	74	4.99	15.5	1	0	1	0	1	1	0	0	1	1	1
95537	338	1	48	5	3.43	80.5	166.5	29	103.2	1	0	NA	5.7	40	NA	26	25	69	227	135	7.2	2	NA	1	2.05	126	88	122	88	124	90	124	88.67	5.65	17.4	1	0	1	1	0	0	1	0	1	1	1
95540	312	1	68	1	0.49	71.7	155	29.8	101.7	1	0	NA	5.4	34	NA	20	19	19	172	146	5.8	2	NA	1	1.14	146	78	140	78	140	82	142	79.33	5.09	15.7	1	0	0	1	1	1	0	0	0	1	1
95541	251	2	65	1	2.41	106.2	160.5	41.2	125.7	1	0	NA	6.2	41	NA	31	42	25	148	105	6.9	2	NA	1	17.16	164	94	164	94	160	86	162.67	91.33	4.63	13.9	1	0	1	1	0	1	1	0	1	1	0
95542	228	2	56	4	3.18	69.6	158	27.9	89.8	0	0	NA	5.2	84	NA	24	70	23	203	56	2.6	1	2	3	0.76	116	76	116	78	122	80	118	78	4.64	13.9	1	0	1	0	0	0	0	0	0	0	0
95544	356	1	29	3	5	110.6	178.1	34.9	120.8	1	0	NA	4.3	41	NA	45	28	41	158	170	9.1	1	3	2	4.06	116	74	116	76	120	76	117.33	75.33	4.95	14.2	1	0	1	1	0	0	0	0	1	1	1
95547	224	1	57	5	1.85	70.6	172.1	23.8	91	0	1	5.72	5.5	38	3.16	91	96	124	166	69	7.6	1	1	3	1.42	140	72	134	72	130	74	134.67	72.67	4.02	13.3	0	1	0	0	0	1	1	0	0	1	0
95548	237	1	28	3	0.82	60.4	179.3	18.8	70.7	0	0	NA	5.3	43	NA	12	17	25	128	90	6.1	1	1	3	0.41	110	58	NA	NA	96	74	103	66	5.15	15.1	0	0	0	1	0	0	0	0	0	0	0
95549	337	2	53	1	5	97.9	155.3	40.6	122.4	0	1	NA	5.8	39	NA	32	29	97	139	96	5.8	2	NA	1	7.69			138	64	134	62	136	63	4.4	12.8	1	1	1	1	1	1	1	0	1	1	1
95550	373	1	62	3	1.06	97.5	178.1	30.7	114.7	1	1	16.5	9.9	35	8.77	25	14	31	166	172	4.5	1	3	2	1.67	136	88	140	92	142	86	139.33	88.67	5.37	16.9	1	1	1	1	1	1	0	1	0	1	1
95551	230	2	57	1	NA	50.4	138.3	26.4	89	0	0	5.83	6.1	41	7.95	31	30	32	240	269	4.9	2	NA	1	2.29									4.69	13.9	1	0	1	1	0	1	1	0	1	1	0
95553	398	1	79	4	3.95	98	189.4	27.3	102.8	1	1	NA	5.3	42	NA	13	17	21	185	108	4.7	2	NA	1	1.31	116	68	114	66	112	64	114	66	4.9	15.2	1	1	1	1	0	0	0	0	0	1	1
95555	396	1	18	1	1.45	109.2	180	33.7	111.5	0	0	5.77	5.2	37	54.67	42	28	23	165	133	7.1	2	NA	1	2.14	128	84	126	82	126	80	126.67	82	6.47	17.9	1	0	1	0	0	1	1	1	1	1	1
95556	247	1	41	2	4.81	84.3	182.8	25.2	88.4	0	0	NA	5.8	60	NA	27	18	37	158	58	5.7	1	2	3	1.33	126	80	122	84	120	80	122.67	81.33	4.6	14.8	1	0	0	0	0	0	1	0	0	0	0
95559	294	2	42	3	0.92	75.5	158.9	29.9	94	0	0	NA	5.7	45	NA	12	14	14	223	150	5	1	1	3	2.03	118	78	118	80	120	78	118.67	78.67	4.65	14.2	1	0	1	0	0	1	1	0	1	1	1
95561	374	1	63	4	0.52	113.6	171.9	38.4	121.7	0	0	NA	5.4	67	NA	28	21	41	221	131	6.2	2	NA	1	5.87	140	90	142	88	142	90	141.33	89.33	4.88	14.7	1	0	1	1	0	0	0	0	1	1	1
95565	322	1	29	5	0.79	78.9	171.3	26.9	91.1	0	0	NA	5.6	35	NA	17	16	15	183	398	4.1	2	NA	1	0.55	106	64	112	68	116	62	111.33	64.67	5.01	14.3	1	0	0	0	0	1	0	0	0	0	1
95566	346	2	78	3	1	110.4	166.8	39.7	125.8	1	0	6.44	5.7	46	15.33	10	17	17	202	132	6.7	2	NA	1	7.25	142	84	150	82	146	86	146	84	4.21	12.8	1	0	1	1	0	1	1	1	1	1	1
95569	234	2	23	4	3.92	78.2	160.6	30.3	100.2	0	0	NA	5.5	54	NA	26	18	35	190	99	5.9	2	NA	1	4.43	110	58	110	62	112	56	110.67	58.67	4.87	11.6	1	0	1	0	0	0	0	0	1	1	0
95571	249	2	54	3	NA	72.3	161.4	27.8	103.6	1	1	6	6.3	42	16.75	8	11	25	186	187	4	1	2	3	36.92	136	64	134	70	134	72	134.67	68.67	4.52	14.2	1	1	1	1	0	1	1	1	1	1	0
95572	273	1	75	3	NA	76	168.9	26.6	97.8	0	1	NA	6.4	60	NA	15	17	11	154	134	5	1	3	2	0.81	150	56	NA	NA	146	66	148	61	4.48	13.5	1	1	0	1	1	0	1	0	0	1	0
95573	210	1	23	3	5	98.3	176.1	31.7	100.3	0	0	NA	5.6	42	NA	25	17	28	147	147	5	1	3	2	2.82	118	56	120	54	120	54	119.33	54.67	4.45	13.9	1	0	0	0	0	0	0	0	1	0	0
95574	305	2	36	3	1.23	97.2	176.5	31.2	105.8	0	0	NA	5	46	NA	11	15	12	169	79	3.9	1	1	3	0.85	100	72	104	76	94	76	99.33	74.67	4.66	14.6	1	0	1	0	0	1	0	0	0	1	1
95575	194	1	64	4	3.29	65.9	178.1	20.8	81.2	1	0	5.94	5.9	59	1.2	33	26	38	159	104	6.4	1	3	2	8.57	NA	NA	NA	NA	NA	NA	NA	NA	4.92	16.5	0	0	0	1	1	0	1	0	1	1	0
95576	250	2	73	3	3.69	66.3	155.8	27.3	101.7	1	0	6.11	6	85	5.54	13	19	25	228	78	5.1	2	NA	1	2.28	136	72	132	74	142	74	136.67	73.33	4.67	14.3	1	0	1	1	0	0	1	0	1	1	0
95577	241	2	63	3	1.79	72.5	156.1	29.8	101.4	0	0	NA	5.7	66	NA	23	18	13	165	86	3.9	1	1	3	0.95	130	76	116	80	126	78	124	78	4.48	13.9	1	0	1	0	1	0	1	0	0	1	0
95578	191	2	62	5	5	53.3	153.4	22.7	82.5	0	0	NA	5.7	80	NA	27	25	25	240	139	5.2	2	NA	1	1.79			142	70	144	88	143	79	4.6	14.2	0	0	0	1	0	0	1	0	0	1	0
95581	231	2	44	5	1.56	58.4	148.8	26.4	84.5	0	0	NA	5.6	35	NA	13	17	22	189	291	4.3	2	NA	1	2.7	146	68	146	72	144	70	145.33	70	4.59	12.4	1	0	0	0	0	1	0	0	1	1	0
95583	371	2	69	1	2.46	62.6	157.8	25.1	97.7	0	0	6.38	5.9	52	9.51	23	22	29	143	163	5.4	1	3	2	0.33	134	58	134	76	134	72	134	68.67	4.5	14.3	1	0	1	0	1	0	1	1	0	1	1
95585	229	1	19	1	3.88	97.1	180.9	29.7	95.1	0	0	NA	4.9	53	NA	10	12	12	202	78	7.2	2	NA	1	0.45	NA	NA	NA	NA	NA	NA	NA	NA	5.48	16.8	1	0	0	1	0	0	0	0	0	0	0
95586	272	2	26	4	0.96	51	161.2	19.6	68.5	0	0	NA	5.4	57	NA	6	17	16	148	46	3.3	2	NA	1	0.71	106	76	106	76	102	76	104.67	76	4.03	10.8	0	0	0	0	0	0	0	0	0	0	0
95587	400	2	29	3	3.67	104.4	170.6	35.9	125.8	0	0	NA	6	50	NA	13	14	28	189	160	8.5	2	NA	1	7.44	132	94	132	90	134	94	132.67	92.67	5	12.8	1	0	1	1	0	0	1	0	1	1	1
95588	121	1	72	4	1.82	53.9	168.7	18.9	82.6	0	0	4.72	5.5	85	0.71	18	21	164	208	116	7.8	2	NA	1	0.96	158	58	156	64	156	58	156.67	60	4.4	13.8	0	0	0	0	0	0	0	0	0	0	0
95589	260	2	63	4	4.9	66.7	159.9	26.1	91.9	1	1	6.99	7.1	51	6.08	19	21	22	143	80	4.9	2	NA	1	1.44	126	66	126	68	124	64	125.33	66	3.89	11.4	1	1	1	1	1	0	0	0	0	1	0
95590	305	1	61	2	5	81	170.6	27.8	97.9	1	0	6.05	5.9	36	17.98	19	22	32	193	156	5.5	1	3	2	0.67	142	72	140	78	136	78	139.33	76	5.31	15.8	1	0	0	1	0	1	1	1	0	1	1
95593	358	1	70	3	4.93	79.6	185.3	23.2	96.2	0	0	NA	5.6	68	NA	18	21	21	176	94	4.5	1	3	2	0.35	148	96	152	94	150	92	150	94	4.53	15.2	0	0	0	1	1	0	0	0	0	1	1
95594	350	1	50	5	NA	99.5	176.6	31.9	111.6	0	1	5.33	5.4	49	4.41	17	20	12	159	53	3.9	2	NA	1	3.15	104	70	100	68	100	68	101.33	68.67	5.23	15	1	1	1	0	0	0	0	0	1	1	1
95595	337	2	43	3	1.04	135.6	163	51	137.2	0	0	NA	6.1	44	NA	13	16	22	180	167	6.1	1	3	2	15.25	126	76	124	80	120	74	123.33	76.67	4.32	13.5	1	0	1	0	1	1	1	0	1	1	1
95597	297	1	71	3	5	101.4	175.4	33	113.7	0	0	NA	5.7	62	NA	19	19	23	207	101	7.4	1	3	2	1.3	126	74	124	74	128	80	126	76	5.06	15.3	1	0	1	0	0	0	1	0	0	1	1
95598	240	1	22	2	1.79	87.7	174.1	28.9	100.8	0	0	NA	5.5	36	NA	23	21	33	213	176	6.9	2	NA	1	4.68	114	72	118	74	120	76	117.33	74	4.66	14.5	1	0	0	0	0	1	0	0	1	1	0
95599	229	1	47	3	1.48	118.6	186	34.3	112.2	0	0	5.11	5	50	6.25	21	27	13	192	67	4.9	1	3	2	1.32	118	82	116	86	120	86	118	84.67	4.77	14.8	1	0	1	0	0	0	0	0	0	0	0
95601	400	1	69	3	0.65	100.7	168.8	35.3	111.4	0	0	NA	6.2	30	NA	15	13	19	193	370	5.6	1	3	2	3.05	144	70	148	62	150	72	147.33	68	4.64	13.7	1	0	1	0	0	1	1	0	1	1	1
95607	221	1	42	3	2.08	69	170	23.9	85	0	0	NA	5.7	44	NA	12	19	15	228	80	4.9	1	1	3	5.04	116	84	110	74	106	78	110.67	78.67	5.48	15.1	0	0	0	0	0	0	1	0	1	1	0
95609	276	2	22	3	5	78.1	155	32.5	104.2	0	0	NA	4.9	60	NA	19	23	14	195	176	4.7	2	NA	1	17.61	114	68	112	70	108	72	111.33	70	5	13.8	1	0	1	0	0	0	0	0	1	1	1
95610	254	2	41	2	5	68.1	151.6	29.6	92.1	0	0	NA	5.2	56	NA	14	17	11	220	292	3.8	2	NA	1	1.89	104	66	114	60	114	64	110.67	63.33	3.93	11.7	1	0	1	0	0	0	0	0	0	0	0
95615	243	1	78	4	1.65	73.1	167.1	26.2	94.5	1	1	NA	7.2	37	NA	10	11	26	217	600	7.9	2	NA	1	1.24	154	86	156	86	162	86	157.33	86	4.24	13.4	1	1	0	1	1	1	0	0	0	1	0
95621	256	1	73	5	1.39	68.1	163.7	25.4	97.9	1	1	NA	6.9	45	NA	29	34	73	194	194	4.5	2	NA	1	0.41	NA	NA	NA	NA	NA	NA	NA	NA	4.83	14.6	1	1	0	1	0	0	0	0	0	0	0
95622	206	2	42	3	2.56	57.9	167.4	20.7	81.8	0	0	4.77	5.1	52	3.73	13	17	13	171	79	4.6	1	1	3	0.42	102	50	102	52	108	56	104	52.67	4.63	14.1	0	0	0	0	0	0	0	0	0	0	0
95623	310	2	60	5	3.65	53.8	152.7	23.1	86.3	1	0	6.22	5.8	42	13.82	39	23	82	206	164	6.3	2	NA	1	1.23									4.57	14.4	0	0	0	1	1	1	1	1	0	1	1
95625	235	1	43	5	4.08	69.8	177.2	22.2	82.6	0	0	6.11	5.2	97	5.18	36	26	16	262	50	4.8	1	3	2	0.8	126	78	124	76	126	78	125.33	77.33	5.32	16.1	0	0	0	0	0	0	1	0	0	0	0
95626	400	1	76	1	0.94	87.1	159	34.5	118.5	1	1	9.33	8.8	36	15.21	17	17	22	152	146	5.2	1	3	2	10.64	144	0	144	74	140	70	142.67	48	4.52	14.5	1	1	1	1	1	1	0	1	1	1	1
95628	294	2	18	5	1.02	55	166.2	19.9	74.8	0	0	5.55	5.3	62	6.82	11	15	15	179	53	3	2	NA	1	0.72	104	60	104	58	106	56	104.67	58	4.53	11.6	0	0	0	0	0	0	1	0	0	0	0
95630	298	2	80	4	1.48	95.3	159.3	37.6	131.1	1	0	NA	5.5	43	NA	6	11	7	179	117	5	1	1	3	12.96	124	70	124	64	124	68	124	67.33	3.74	12.1	1	0	1	1	1	1	0	0	1	1	1
95633	331	2	64	1	2.63	72.9	157.9	29.2	97.1	1	1	18	10.8	44	11.95	43	30	45	189	157	4.5	2	NA	1	3.58	128	56	118	60	122	62	122.67	59.33	4.83	13.1	1	1	1	1	1	1	0	1	1	1	1
95636	309	2	51	2	4.1	64.7	151.6	28.2	87	0	0	NA	5.5	57	NA	12	16	17	206	106	4.3	2	NA	1	1.32	124	68	122	70	126	68	124	68.67	4.18	13	1	0	0	0	0	0	0	0	0	0	1
95637	400	1	74	3	3.48	99.9	171.3	34	115	1	1	9.66	7.7	35	22.81	39	31	37	272	328	8.1	2	NA	1	4.16	162	72	160	82	160	78	160.67	77.33	4.31	13.6	1	1	1	1	1	1	0	1	1	1	1
95639	190	1	31	1	5	72.3	169.4	25.2	87.5	0	0	NA	4.9	48	NA	23	28	14	146	85	6.4	2	NA	1	6.43	108	76	108	76	NA	NA	108	76	5.03	15.2	1	0	0	1	0	0	0	0	1	1	0
95641	400	2	50	5	NA	131.8	165	48.4	152.8	1	1	8.55	7.7	39	16.09	11	13	17	168	175	7.9	1	1	3	138.81			124	50	122	56	123	53	3.42	10.7	1	1	1	1	1	1	0	1	1	1	1
95643	155	1	20	3	3.43	59.2	179.5	18.4	74.5	0	0	NA	5.3	48	NA	77	122	19	146	93	5.2	2	NA	1	2.52	108	72	96	70	NA	NA	102	71	5.31	15.7	0	0	0	1	0	0	0	0	1	1	0
95644	280	2	62	1	NA	79.4	154.3	33.3	109	1	1	6.27	5.7	30	31.73	16	18	31	127	167	3.8	2	NA	1	2.39	130	72	128	74	132	74	130	73.33	4.25	12.9	1	1	1	1	1	1	1	1	1	1	1
95645	339	2	67	1	1.46	56.4	150.1	25	85.5	0	0	NA	5.8	61	NA	22	18	18	259	174	4.9	2	NA	1	4	138	72	138	62	138	52	138	62	4.67	14.2	1	0	0	0	1	0	1	0	1	1	1
95649	335	1	48	4	5	87.3	167.1	31.3	102.1	1	1	NA	9.6	31	NA	20	14	26	241	318	6.8	1	2	3	0.84	130	90	136	88	132	90	132.67	89.33	5.39	15.1	1	1	1	1	0	1	0	0	0	1	1
95652	234	2	44	1	5	58.6	159.7	23	86	0	0	5.05	5.3	72	4.25	10	15	10	170	85	3.1	2	NA	1	3.87	130	76	124	82	128	82	127.33	80	4.43	12.2	0	0	0	0	0	0	0	0	1	0	0
95654	287	1	72	3	NA	76.9	164.6	28.4	108	1	0	6.38	5.8	46	6.26	21	18	65	216	188	8.1	2	NA	1	3.28	146	78	148	80	138	78	144	78.67	5.25	13.7	1	0	1	1	1	0	1	0	1	1	1
95655	292	1	22	3	2.79	105.1	183.6	31.2	113.6	0	0	5.61	5.4	41	23.61	48	28	65	134	147	5.4	2	NA	1	1.66	126	80	124	84	124	80	124.67	81.33	5.29	15.7	1	0	1	0	0	0	1	1	0	1	1
95656	271	1	78	5	1.69	89.6	167.2	32.1	118.5	1	1	16.4	9.3	47	54.75	23	38	27	118	103	5.5	1	3	2	3.13	152	0	154	0	154	0	153.33	0	3.92	11	1	1	1	1	1	0	0	1	1	1	0
95657	211	1	31	3	3.45	78.6	190.9	21.6	83.8	0	0	NA	4.6	68	NA	19	21	17	177	36	5.9	2	NA	1	0.63	114	86	114	88	116	88	114.67	87.33	4.99	16	0	0	0	0	0	0	0	0	0	0	0
95658	220	1	29	3	5	98.6	188.4	27.8	94.4	0	0	5.22	5.4	29	2.76	51	52	14	110	100	6.5	2	NA	1	10.56	NA	NA	118	66	118	62	118	64	4.48	13.8	1	0	0	1	0	1	0	0	1	1	0
95662	223	2	44	3	3.01	65.2	151.2	28.5	93	0	0	NA	5.4	47	NA	15	19	4	233	91	4.4	1	3	2	3.86	124	84	128	82	124	84	125.33	83.33	4.4	13.5	1	0	1	0	0	1	0	0	1	1	0
95663	347	1	43	1	1.5	86.9	176.3	28	95.3	0	0	NA	5.2	52	NA	18	21	49	172	216	9	1	2	3	3.66	106	68	102	74	104	74	104	72	4.8	15.3	1	0	0	0	0	0	0	0	1	0	1
95664	266	1	47	3	1.08	105.5	188	29.8	115.2	0	0	4.88	5.3	26	6.13	63	60	69	133	117	7	1	1	3	3	110	66	112	70	108	62	110	66	4.35	14	1	0	1	0	0	1	0	0	1	1	0
95666	343	1	33	3	1.65	124.1	170.7	42.6	132.2	0	0	NA	5.2	43	NA	19	20	16	149	75	6.7	2	NA	1	0.77	108	68	110	62	116	66	111.33	65.33	4.99	14.4	1	0	1	0	0	0	0	0	0	0	1
95668	316	2	68	1	0.69	85.6	165.6	31.2	107.2	0	0	5.05	5.5	60	7.15	12	15	27	170	122	4.5	1	3	2	5.21	124	74	116	78	118	74	119.33	75.33	4.4	13.2	1	0	1	0	0	0	0	0	1	1	1
95669	227	2	56	3	2.65	71.4	161.3	27.4	93.5	1	0	NA	5.4	76	NA	11	16	11	229	130	3.8	1	3	2	0.79	146	100	154	102	152	104	150.67	102	4.71	15	1	0	1	1	0	0	0	0	0	1	0
95671	296	2	66	1	4	70.9	151.8	30.8	98.3	0	0	5.44	5.4	69	5.59	26	27	15	241	116	6	1	3	2	1.13	104	60	102	56	100	54	102	56.67	4.01	13.2	1	0	1	0	0	0	0	0	0	0	1
95672	365	1	75	4	5	104.5	183.5	31	116.3	1	1	5.33	6.8	52	16.16	21	23	17	113	79	6.4	1	3	2	0.43	126	48	120	46	122	44	122.67	46	2.96	9.8	1	1	1	1	1	0	0	1	0	1	1
95673	253	1	80	4	2.77	75	166.2	27.2	89.4	1	0	5.44	5.7	46	5.38	9	22	19	152	103	6	1	1	3	11.4	168	72	168	68	164	68	166.67	69.33	4.93	14.5	1	0	0	1	0	0	1	0	1	1	0
95674	318	1	49	4	5	89.7	185.4	26.1	103.7	1	0	8.22	6.4	42	15.53	26	20	41	161	124	6.9	2	NA	1	2.18	116	84	96	74	100	76	104	78	5.51	15.7	1	0	1	1	1	0	1	1	1	1	1
95675	353	1	66	2	0.99	85.3	167.6	30.4	103.7	0	0	NA	5.9	29	NA	15	19	17	185	297	9.2	2	NA	1	3.09	NA	NA	144	76	146	78	145	77	4.59	14.1	1	0	1	1	0	1	1	0	1	1	1
95676	299	1	53	2	1.83	90.3	168.9	31.7	110.9	0	0	NA	5.1	38	NA	31	18	17	200	173	5.8	2	NA	1	1.44	122	74	120	74	124	78	122	75.33	6.02	17.4	1	0	1	0	0	1	0	0	0	1	1
95678	252	1	34	4	3.92	85.5	173.1	28.5	94	0	0	NA	5.9	59	NA	21	25	24	221	123	5	2	NA	1	1.87	126	74	122	74	128	76	125.33	74.67	5.11	14.2	1	0	0	0	0	0	1	0	0	0	0
95680	251	2	45	3	1.15	72.5	151	31.8	102.2	1	0	NA	5.1	39	NA	21	23	14	181	152	4.7	2	NA	1	6.9	132	92	130	94	136	96	132.67	94	4.28	13.3	1	0	1	1	0	1	0	0	1	1	0
95681	352	2	80	3	4.07	64.7	155.9	26.6	103.7	1	0	5.77	5.6	48	12.92	7	14	10	187	199	7.9	2	NA	1	1.34									4.62	12.9	1	0	1	1	1	1	1	1	0	1	1
95684	213	1	30	3	4.86	75.2	164.7	27.7	85.2	0	0	NA	5.4	59	NA	19	26	30	160	77	8.2	2	NA	1	0.79	124	86	122	78	124	80	123.33	81.33	4.66	14.6	1	0	0	0	0	0	0	0	0	0	0
95685	375	1	30	3	0.91	130.3	170.4	44.9	134.9	0	0	5.83	5.6	37	44.22	35	19	18	160	148	6.6	1	3	2	8.61	128	82	128	86	128	90	128	86	5.6	15.6	1	0	1	0	0	1	1	1	1	1	1
95686	111	1	18	3	0.65	91.1	168.9	31.9	98.8	0	0	5.16	4.6	35	15.38	24	20	19	171	134	7.3	2	NA	1	1.65	NA	NA	NA	NA	NA	NA	NA	NA	5.7	16.7	1	0	0	1	0	1	0	1	0	1	0
95687	185	1	80	4	0.95	74.2	173.6	24.6	92.2	1	1	NA	7	43	NA	12	19	39	148	69	9	1	3	2	12.65	NA	NA	198	90	206	92	202	91	3.92	12.1	0	1	0	1	0	0	0	0	1	1	0
95689	252	2	60	4	0.21	112.2	176.6	36	122.8	0	0	NA	6	50	NA	31	34	29	275	222	4.1	1	3	2	1.92	158	78	160	76	156	78	158	77.33	4.82	14.4	1	0	1	0	0	0	1	0	0	1	0
95694	228	2	50	5	3.66	69.6	153.5	29.5	97.6	0	0	NA	5.2	91	NA	45	27	82	216	98	4.7	2	NA	1	0.32	132	82	132	84	134	86	132.67	84	4.29	13.4	1	0	1	1	1	0	0	0	0	1	0
95699	175	2	22	4	1.79	64.7	160.8	25	74.9	0	0	4.55	5.4	50	1.38	11	17	10	112	50	3.7	2	NA	1	0.49	104	56	102	58	100	60	102	58	4.35	12.9	1	0	0	0	0	0	0	0	0	0	0
95700	295	2	59	2	NA	70.5	148.8	31.8	104.7	0	0	NA	7.2	39	NA	88	88	32	234	286	4.7	2	NA	1	4.3			182	86	182	82	182	84	5.05	14.2	1	1	1	1	0	1	0	0	1	1	1
95704	298	1	50	5	4.9	70.1	163.1	26.4	95.3	0	1	NA	9.1	39	NA	19	16	31	100	146	4.4	2	NA	1	0.63	138	92	136	92	132	90	135.33	91.33	5.62	15.5	1	1	0	1	1	1	0	0	0	1	1
95708	314	1	52	3	5	109.7	185.5	31.9	117.1	0	0	5.33	5.4	45	4.51	19	28	21	248	159	6.1	1	3	2	4.69	100	68	104	64	106	68	103.33	66.67	4.91	15.6	1	0	1	0	0	0	0	0	1	1	1
95710	374	1	61	5	1.7	102	174.8	33.4	110.6	1	1	NA	7.4	41	NA	27	24	38	162	141	6.2	2	NA	1	5.75	148	78	136	74	130	72	138	74.67	4.81	13.8	1	1	1	1	0	0	0	0	1	1	1
95711	309	1	54	1	1.3	69.4	158.9	27.5	97	0	0	NA	5.9	60	NA	18	16	23	217	171	4.8	2	NA	1	2.27	102	64	NA	NA	102	62	102	63	4.99	14.1	1	0	0	1	0	0	1	0	1	1	1
95713	322	1	64	4	1.65	110.5	181	33.7	120.8	1	1	NA	7.5	49	NA	27	21	18	185	151	4.7	1	3	2	7.79	NA	NA	150	88	150	88	150	88	4.98	13.6	1	1	1	1	1	0	0	0	1	1	1
95714	377	2	63	4	5	131.8	163.5	49.3	138.3	1	1	6.44	6.6	52	36.96	22	19	24	186	63	5.6	2	NA	1	9.34	128	74	124	72	130	78	127.33	74.67	5	12.8	1	1	1	1	0	0	1	1	1	1	1
95716	214	2	38	2	NA	64	153.7	27.1	86	0	1	6.88	5.4	90	10.72	14	15	16	215	79	4.1	2	NA	1	1.97	128	82	126	84	126	86	126.67	84	4.67	13.7	1	1	0	0	0	0	1	1	0	1	0
95717	315	1	76	3	3.61	83.3	177.1	26.6	NA	1	0	5.27	5.5	43	7.49	17	19	24	239	151	6.9	1	3	2	3.11	144	74	140	74	146	72	143.33	73.33	4.16	12.9	1	0	1	1	0	0	0	0	1	1	1
95718	268	1	63	3	1.22	79.9	172.5	26.9	97.4	0	0	5.55	5.7	41	5.93	16	18	25	182	151	4.5	1	1	3	6.02	152	84	156	84	154	80	154	82.67	4.81	16.5	1	0	0	0	0	0	1	0	1	1	0
95719	303	1	22	3	1.35	61.5	173	20.5	75.2	0	0	5.44	5.2	46	3.92	16	17	10	134	74	4.7	1	3	2	0.27	98	70	102	72	100	68	100	70	4.94	15.6	0	0	0	0	0	0	0	0	0	0	0
95720	232	2	59	3	3.22	61.7	167.8	21.9	86	0	0	5.05	5.5	78	5.54	14	18	9	253	60	3.2	1	3	2	0.49	120	70	118	70	124	70	120.67	70	4.51	13.1	0	0	0	0	1	0	0	0	0	0	0
95722	311	1	38	1	NA	88.9	164.6	32.8	110.4	0	0	NA	5.7	40	NA	46	35	29	174	112	6	1	3	2	0.85	128	78	134	80	132	88	131.33	82	5.05	15.2	1	0	1	1	0	0	1	0	0	1	1
95723	293	2	80	3	1.85	69.3	152.9	29.6	102.2	1	0	6.94	5.8	97	4.64	14	22	29	186	84	4.5	2	NA	1	2.71	178	76	170	80	176	70	174.67	75.33	3.72	12.4	1	0	1	1	1	0	1	0	1	1	1
95725	374	1	70	3	2.03	146.3	184.1	43.2	135.5	1	1	7.33	7.1	43	7.98	12	13	22	119	119	7.2	1	3	2	14.15	150	62	144	72	140	68	144.67	67.33	4.48	13	1	1	1	1	0	0	0	1	1	1	1
95726	194	2	32	4	0.99	68.6	167.5	24.5	89.5	0	0	5.27	5.6	60	8.91	21	19	23	182	54	4.2	2	NA	1	1.7	104	68	96	70	104	68	101.33	68.67	4.66	12.5	0	0	1	0	0	0	0	0	0	0	0
95734	270	2	71	3	1.58	81	159.1	32	109.8	1	0	NA	5.5	65	NA	13	17	29	187	114	5.6	1	1	3	2.2	126	66	124	64	118	58	122.67	62.67	4.43	14.2	1	0	1	1	1	0	0	0	1	1	0
95736	278	1	58	3	0.58	76.3	188.2	21.5	89.7	0	0	4.88	5.6	56	5.12	14	18	17	167	102	4.2	1	1	3	0.93	142	92	138	90	136	94	138.67	92	4.79	14.5	0	0	0	1	0	0	0	0	0	0	0
95738	266	2	49	5	0.48	104.8	166.8	37.7	NA	1	0	NA	5.7	62	NA	17	18	37	229	189	5.5	1	3	2	1.01	122	78	120	84	126	86	122.67	82.67	4.7	14.5	1	0	1	1	1	0	1	0	0	1	0
95741	233	2	19	3	0.25	64.3	163.2	24.1	64.5	0	0	4.94	5	69	2.69	420	198	26	133	58	4.6	2	NA	1	0.39	94	66	98	64	96	62	96	64	4.08	13.5	0	0	0	0	0	0	0	0	0	0	0
95744	211	2	57	5	5	66.7	160.1	26	84.9	0	0	5.94	6.1	56	5.83	15	23	9	229	71	5.7	2	NA	1	2.02	126	76	124	66	126	72	125.33	71.33	4.87	13.4	1	0	0	0	1	0	1	0	1	1	0
95745	183	2	60	4	2.09	90.6	164.1	33.6	111.7	1	0	NA	5.2	68	NA	15	20	24	276	110	5.1	1	3	2	7.9	116	78	112	78	116	72	114.67	76	4.01	12.8	1	0	1	1	1	0	0	0	1	1	0
95748	182	1	43	4	5	89.6	180.9	27.4	95.9	0	0	5.61	5.6	46	15.36	19	21	33	250	100	5.2	2	NA	1	1.37	110	68	114	68	112	66	112	67.33	4.93	14.7	1	0	0	0	0	0	1	1	0	1	0
95752	220	1	80	2	1.45	65.7	168.1	23.3	94.4	0	0	5.44	5.2	60	5.13	13	19	60	176	168	5	2	NA	1	0.51	136	66	132	62	122	62	130	63.33	4.9	16.5	0	0	0	0	1	0	0	0	0	0	0
95754	364	1	33	3	0.72	113	176.1	36.4	118.8	0	0	NA	5.4	44	NA	48	25	22	172	296	5.6	2	NA	1	1.25	134	80	130	78	126	80	130	79.33	4.75	14.9	1	0	1	0	0	0	0	0	0	0	1
95756	214	1	26	3	NA	60.7	175.6	19.7	76.1	0	0	5.94	5.4	60	6.22	12	18	14	145	77	4.3	1	1	3	0.45	124	82	126	82	128	84	126	82.67	5.14	16.4	0	0	0	0	0	0	1	0	0	0	0
95759	251	2	63	4	1.24	98.2	147.6	45.1	NA	1	0	11.4	5.6	65	21.5	11	16	11	179	77	4	1	3	2	0.89			150	64	148	64	149	64	4.15	13.1	1	0	1	1	1	0	0	1	0	1	0
95761	205	1	51	2	3.34	63.1	162.1	24	82	0	0	5.94	5.6	48	5.79	20	25	15	194	126	7	2	NA	1	0.45	116	72	122	78	120	76	119.33	75.33	5.06	15.3	0	0	0	0	0	0	1	0	0	0	0
95762	279	1	32	4	0.99	94	183.6	27.9	101.1	0	0	5.27	4.7	38	13.88	32	26	33	216	202	5.3	2	NA	1	0.47	114	66	118	66	116	62	116	64.67	5.24	15.8	1	0	0	0	0	1	0	1	0	1	1
95763	358	1	75	3	1.03	86.3	169.8	29.9	113	1	1	6.55	7	48	177.96	6	24	23	143	91	9.1	1	3	2	11.25	114	56	116	54	118	54	116	54.67	3.52	9.9	1	1	1	1	0	0	1	1	1	1	1
95765	288	1	51	1	0.41	62.4	157.7	25.1	90.1	0	0	6.33	5.7	49	8.61	43	34	136	268	502	10.3	1	3	2	1.64	180	98	182	98	186	104	182.67	100	4.54	14.7	1	0	0	1	1	0	1	0	0	1	1
95766	268	2	19	3	2.89	92.6	163.9	34.5	99.8	0	0	5.83	5	48	15.56	17	14	14	161	106	3.8	2	NA	1	4.28	104	50	102	50	108	52	104.67	50.67	4.36	13.5	1	0	1	0	0	1	1	1	1	1	0
95767	400	1	60	3	1	160.9	171.7	54.6	146.9	1	1	NA	6.1	30	NA	16	14	27	135	123	8.1	1	3	2	6.21	140	80	146	74	142	82	142.67	78.67	4.62	14.6	1	1	1	1	1	1	1	0	1	1	1
95768	184	1	23	2	3.19	66.9	163.5	25	81.6	0	0	5.05	4.8	68	6.79	18	21	21	200	84	7.3	1	3	2	1.04	NA	NA	144	92	146	100	145	96	5.23	15.7	1	0	0	1	0	0	0	0	0	0	0
95772	323	2	64	5	3.13	67.7	157.1	27.4	98.9	1	0	6.66	5.8	51	14.99	20	19	55	227	192	6.1	2	NA	1	3.14	134	68	132	66	136	64	134	66	4.72	14.5	1	0	1	1	1	0	1	1	1	1	1
95775	238	2	37	5	NA	68.5	155.3	28.4	84.8	0	0	5.66	5.8	56	13.71	16	20	14	183	77	6.3	2	NA	1	0.97			116	76	116	78	116	77	4.64	13.1	1	0	0	1	0	0	1	1	0	1	0
95777	291	2	78	3	1.11	69.7	161.1	26.9	102.4	1	1	NA	7.9	60	NA	14	19	22	182	133	7	1	3	2	4.25	124	56	124	52	112	50	120	52.67	4.33	13.8	1	1	1	1	1	0	0	0	1	1	1
95778	205	2	35	4	0.65	62.9	167.5	22.4	NA	0	0	NA	5.9	54	NA	13	15	16	150	59	4.7	2	NA	1	2.17									4.49	13.8	0	0	1	1	0	0	1	0	1	1	0
95780	277	2	78	1	1.97	63.9	151.4	27.9	92.4	1	0	5.77	5.4	45	12.37	25	42	127	186	172	7.7	1	3	2	4.98	152	66	154	66	150	64	152	65.33	4.17	13.4	1	0	1	1	0	1	1	1	1	1	1
95785	192	1	51	3	0.28	73.9	172.9	24.7	95.4	1	0	4.94	5.1	58	7.84	27	23	74	212	243	4.2	1	1	3	0.84	134	78	116	82	124	84	124.67	81.33	4.77	15.9	0	0	0	1	0	0	0	0	0	0	0
95787	355	1	27	1	NA	119.4	180.1	36.8	123.8	0	0	NA	5.9	29	NA	33	25	20	189	401	6.3	2	NA	1	3.84	134	72	134	70	126	68	131.33	70	5.14	15.3	1	0	1	0	0	1	1	0	1	1	1
95789	285	2	48	3	3.65	78.6	166	28.5	101.1	0	0	NA	5.2	63	NA	10	15	12	183	83	3.9	1	3	2	0.87	94	66	98	68	92	66	94.67	66.67	4.47	14.3	1	0	1	0	0	0	0	0	0	0	1
95791	252	1	33	2	0.25	92.2	160.5	35.8	112.2	0	0	5.55	5.2	38	16.44	27	24	31	174	164	9.3	2	NA	1	3.24	126	72	122	70	126	72	124.67	71.33	5.1	14.7	1	0	1	0	0	1	1	1	1	1	0
95792	227	1	23	3	2.49	85.3	172.5	28.7	92.5	0	0	5.72	5.3	37	16.31	18	17	17	162	121	6.8	2	NA	1	2.32	128	74	128	72	132	74	129.33	73.33	5.31	15.1	1	0	0	0	0	1	1	1	1	1	0
95793	208	2	26	1	0	42.4	150.7	18.7	72.6	0	0	5.22	5.3	55	8.74	47	33	40	199	135	3.3	2	NA	1	0.9	122	72	114	70	114	66	116.67	69.33	4.31	13.5	0	0	0	0	0	0	0	0	0	0	0
95794	219	1	63	5	3.39	70.2	170.9	24	83.2	0	0	7.05	6	65	17.25	32	24	235	171	111	6.4	1	1	3	4.56	160	62	158	60	146	56	154.67	59.33	4.87	15.8	0	0	0	0	1	0	1	1	1	1	0
95798	290	2	76	3	1.65	80.7	159.4	31.8	116.8	1	1	NA	5.9	58	NA	15	22	16	154	133	4.3	2	NA	1	1.9	138	76	138	74	140	74	138.67	74.67	4.22	12.6	1	1	1	1	1	0	1	0	0	1	1
95799	166	2	25	3	1.63	69.9	168	24.8	88.5	0	0	4.94	5.2	100	6.06	20	19	12	195	51	6.8	1	3	2	0.46	102	68	110	76	112	70	108	71.33	4.58	13.1	0	0	1	0	0	0	0	0	0	0	0
95802	231	1	68	3	2.43	78.6	173.1	26.2	100.8	1	1	7.05	6.6	38	7.6	12	12	7	153	178	8.1	1	3	2	0.58	120	70	116	72	114	70	116.67	70.67	3.85	11.2	1	1	0	1	1	1	0	0	0	1	0
95803	301	1	38	3	5	100.8	180	31.1	102.8	1	0	6.11	5.8	41	13.14	19	20	36	256	279	4.4	2	NA	1	1.03	134	88	132	86	130	84	132	86	6.06	15.1	1	0	1	1	1	0	1	1	0	1	1
95807	255	2	34	3	5	118.4	161.4	45.5	131.6	0	0	NA	5.6	69	NA	21	13	14	194	124	3.9	2	NA	1	3.19	104	72	108	78	104	72	105.33	74	4.77	13.8	1	0	1	0	0	0	0	0	1	1	0
95809	228	2	59	2	1.59	81.6	157	33.1	101.9	1	1	8.6	6.5	69	17.87	36	53	321	225	142	4.9	1	3	2	7.51	158	66	160	64	148	68	155.33	66	4.42	13.2	1	1	1	1	1	0	0	1	1	1	0
95811	228	2	24	1	0.63	39.3	151	17.2	64.7	0	0	NA	4.9	64	NA	18	20	19	143	60	3	2	NA	1	0.57	110	74	108	72	106	68	108	71.33	4.15	12.3	0	0	0	0	0	0	0	0	0	0	0
95812	222	2	63	4	1.35	71.7	171.6	24.3	87.1	0	0	5.77	5.9	64	8.32	19	28	19	149	52	3	2	NA	1	0.74	142	86	132	86	130	80	134.67	84	4.67	12.5	0	0	0	1	0	0	1	0	0	1	0
95813	231	1	80	3	1.36	53.6	152.5	23	85	0	0	NA	6.2	45	NA	37	35	81	170	104	5.1	2	NA	1	6.17	148	60	140	68	134	64	140.67	64	4.08	12.4	0	0	0	0	0	0	1	0	1	1	0
95814	254	1	45	4	5	117.3	172.6	39.4	124.2	1	1	NA	9.6	35	NA	23	36	13	122	94	5.4	2	NA	1	6.41	146	88	154	90	152	94	150.67	90.67	4.24	11.9	1	1	1	1	0	1	0	0	1	1	0
95822	291	1	66	5	3.23	72.3	175.6	23.4	96.5	0	0	NA	5.4	63	NA	11	18	25	248	82	6.2	2	NA	1	0.46	150	84	154	84	152	86	152	84.67	4.59	14.4	0	0	0	1	0	0	0	0	0	0	0
95824	356	1	66	2	NA	98.3	175.8	31.8	110.4	1	1	NA	6.5	29	NA	21	22	25	191	185	7.7	1	3	2	1.49	110	82	116	78	120	76	115.33	78.67	4.99	14.4	1	1	1	1	0	1	0	0	0	1	1
95825	267	2	45	3	1.06	76.1	152.5	32.7	109.5	0	1	NA	4.1	62	NA	17	16	15	189	114	3.2	2	NA	1	9.51	122	76	124	76	114	66	120	72.67	4.16	12.8	1	1	1	0	0	0	0	0	1	1	0
95828	234	1	80	4	3.23	82	169.3	28.6	98.6	1	0	5.27	5.7	71	9.07	11	15	13	158	56	4.6	2	NA	1	0.32	194	82	190	68	190	74	191.33	74.67	4.23	10.2	1	0	0	1	0	0	1	0	0	1	0
95829	326	1	70	3	3.55	78.8	171.9	26.7	106	1	0	NA	6	46	NA	28	27	27	205	234	6	1	1	3	10.77	122	52	120	48	116	48	119.33	49.33	4.75	14.4	1	0	1	1	1	0	1	0	1	1	1
95831	293	2	63	5	5	83.3	159.3	32.8	110	1	1	9.88	8.2	46	14.31	24	19	20	180	146	5.3	2	NA	1	2.53	120	70	118	74	106	52	114.67	65.33	4.77	14.5	1	1	1	1	1	1	0	1	1	1	1
95833	295	1	61	2	2.32	81.1	166.2	29.4	108.1	1	0	NA	6	41	NA	43	31	329	282	181	8	1	3	2	5.19	106	64	106	64	108	68	106.67	65.33	5.23	16.4	1	0	1	1	1	0	1	0	1	1	1
95835	352	2	48	2	0.52	76.8	157.3	31	NA	0	0	NA	6	53	NA	17	17	23	221	262	6.6	2	NA	1	2.57	116	60	116	54	118	62	116.67	58.67	4.35	13.5	1	0	1	0	1	0	1	0	1	1	1
95836	272	2	55	3	1.46	107.1	164.8	39.4	110.2	0	0	NA	5.5	57	NA	14	19	11	223	118	5.1	2	NA	1	0.78	104	72	102	70	104	70	103.33	70.67	4.85	13.9	1	0	1	0	0	0	0	0	0	0	0
95838	317	1	80	1	1.97	99	167.8	35.2	122	0	1	9.16	5.7	33	19.48	11	14	27	161	339	5.6	2	NA	1	0.65	126	62	132	58	128	56	128.67	58.67	3.95	12.3	1	1	1	0	0	1	1	1	0	1	1
95839	262	1	44	4	2.78	93.8	179.8	29	97.7	0	0	NA	4.5	49	NA	27	19	15	138	98	3.6	2	NA	1	0.76	118	70	116	74	116	76	116.67	73.33	5.14	15.5	1	0	0	0	0	0	0	0	0	0	0
95841	297	1	27	1	1.97	99.7	174	32.9	110	0	0	NA	5.2	35	NA	27	20	27	288	423	6.8	2	NA	1	3.56	120	68	126	70	126	72	124	70	5.37	16.1	1	0	1	0	0	1	0	0	1	1	1
95843	270	1	73	1	0.91	76.8	169.5	26.7	99.2	0	0	NA	5.5	60	NA	9	17	14	193	118	4.8	1	3	2	7.34	140	76	136	70	134	74	136.67	73.33	3.85	12	1	0	0	0	0	0	0	0	1	0	0
95844	223	2	70	3	2.46	65.5	150.7	28.8	94.5	1	0	NA	5.6	42	NA	23	19	22	210	189	6	2	NA	1	4.91	154	50	162	62	156	50	157.33	54	4.42	13.6	1	0	1	1	1	1	0	0	1	1	0
95848	270	2	52	5	0.96	57.1	156.5	23.3	80.6	0	0	NA	5.6	48	NA	13	15	13	210	130	4.3	2	NA	1	1.18	116	76	122	68	124	72	120.67	72	4.23	12.6	0	0	0	0	0	1	0	0	0	0	0
95849	123	2	40	2	NA	65.1	163.2	24.4	88.5	0	0	5.33	4.8	57	4.89	10	16	19	181	72	4	2	NA	1	1.14	106	76	110	72	110	70	108.67	72.67	3.8	13	0	0	1	0	0	0	0	0	0	0	0
95850	364	2	27	4	3.25	107.9	163.4	40.4	120.5	0	0	NA	6.1	24	NA	15	19	22	184	100	5.5	2	NA	1	3.99	106	58	110	62	108	60	108	60	5.12	9.3	1	0	1	0	0	1	1	0	1	1	1
95851	280	1	28	1	1.2	85	165.5	31	97.3	0	0	6.22	5.8	44	13.67	25	23	31	184	166	5.9	2	NA	1	3.29	116	70	114	72	112	66	114	69.33	5.18	14.9	1	0	0	0	0	0	1	1	1	1	1
95853	179	2	24	2	NA	104.9	157.5	42.3	115.8	0	0	NA	5.4	35	NA	13	17	12	198	101	5.2	1	2	3	6.27	104	48	106	36	100	48	103.33	44	3.84	11.4	1	0	1	0	1	1	0	0	1	1	0
95854	292	1	28	3	5	133.7	185.7	38.8	117	0	0	NA	5.1	35	NA	49	25	63	194	60	7.8	1	2	3	1.11	126	72	128	78	128	84	127.33	78	5.24	15.6	1	0	1	0	0	1	0	0	0	1	1
95858	214	1	32	5	4.86	86.3	176.5	27.7	98.9	0	0	NA	6.1	38	NA	35	29	12	177	187	6.9	2	NA	1	2.08	110	74	112	72	114	64	112	70	4.79	14.4	1	0	0	0	0	1	1	0	1	1	0
95860	218	2	51	3	1	53.8	162.4	20.4	79.8	0	0	NA	4.9	118	NA	8	17	43	258	92	2.9	1	1	3	1.33	118	72	120	74	118	72	118.67	72.67	4.22	14.3	0	0	0	0	0	0	0	0	0	0	0
95862	100	1	80	3	1.7	48.9	157.6	19.7	88.4	1	0	NA	5.6	55	NA	47	40	87	162	93	3.1	1	3	2	58.43	136	76	134	76	134	80	134.67	77.33	4.24	12.2	0	0	0	1	0	0	0	0	1	1	0
95863	196	2	80	4	NA	90.8	159.2	35.8	115.8	0	0	5.72	5.8	56	4.59	14	20	17	171	46	6.5	1	1	3	4.81	104	48	106	50	102	48	104	48.67	3.9	11.8	1	0	1	0	0	0	1	0	1	1	0
95865	281	2	47	4	1.63	99.3	161.2	38.2	112.5	0	0	NA	5.4	71	NA	12	13	17	227	118	4.5	1	3	2	5.29	130	78	124	80	122	82	125.33	80	3.87	7.5	1	0	1	0	0	0	0	0	1	1	1
95866	235	2	80	1	2.32	69.1	160.7	26.8	102	1	0	5.33	6	78	6.52	12	16	16	181	84	4.9	1	3	2	3.66	168	78	164	84	166	80	166	80.67	4.74	13.8	1	0	1	1	1	0	1	0	1	1	0
95867	349	2	34	3	1.27	126.1	161.4	48.4	124	1	0	6.33	5.7	25	25.05	16	15	21	167	142	6.5	1	1	3	5.75	150	100	150	94	150	98	150	97.33	5.87	16.4	1	0	1	1	0	1	1	1	1	1	1
95869	281	1	66	4	1.65	90.2	185.1	26.3	94.5	0	0	NA	6	65	NA	31	30	59	297	218	6.2	1	3	2	0.91	128	68	130	72	NA	NA	129	70	5.39	15.6	1	0	0	1	0	0	1	0	0	1	1
95870	272	2	20	4	0.74	104.6	168.7	36.8	107.8	0	0	5.33	5.2	43	8.03	32	74	22	139	115	4.4	2	NA	1	15.07	104	76	108	70	106	72	106	72.67	5.07	13.6	1	0	1	0	0	1	0	0	1	1	0
95873	276	1	76	3	1.22	77.3	165.8	28.1	100.7	1	1	11.5	7.8	39	15.39	24	26	82	171	158	5.5	1	3	2	1.94	130	62	126	62	128	60	128	61.33	5.04	14.6	1	1	0	1	1	1	0	1	0	1	1
95874	284	2	18	2	0.82	84.9	160.4	33	97.7	0	0	5.83	5.5	66	21.31	7	15	10	148	39	3.4	2	NA	1	1.46	116	66	120	68	124	80	120	71.33	4.83	13.9	1	0	1	0	0	0	1	1	0	1	1
95875	295	2	67	1	2.11	93.5	161.9	35.7	113.4	1	0	NA	5.6	64	NA	18	17	13	207	99	3.3	2	NA	1	3.67	126	72	136	76	132	68	131.33	72	4.49	13.2	1	0	1	1	1	0	0	0	1	1	1
95877	237	1	62	3	NA	64.6	164.8	23.8	89.1	0	0	5.38	5.3	63	6.93	26	35	24	205	64	8	1	3	2	0.54	134	66	130	66	128	62	130.67	64.67	4.7	14.6	0	0	0	0	0	0	0	0	0	0	0
95880	303	2	69	3	1.81	110.7	166.1	40.1	113.8	0	0	NA	5.7	41	NA	18	22	23	220	312	5.6	1	3	2	1	124	62	126	66	124	66	124.67	64.67	4.13	13.7	1	0	1	0	0	1	1	0	0	1	1
95881	218	2	64	1	3.29	63	158.4	25.1	85.3	0	0	5.16	5.1	84	3.23	19	24	19	291	81	3.3	1	3	2	0.45	152	80	144	80	146	84	147.33	81.33	3.96	13.2	1	0	0	0	1	0	0	0	0	0	0
95882	220	1	26	4	5	75	185.5	21.8	81.5	0	0	NA	5.4	83	NA	18	35	35	169	70	4.1	1	3	2	1.09	126	68	130	66	124	62	126.67	65.33	4.57	14.6	0	0	0	0	0	0	0	0	0	0	0
95883	199	2	31	1	4.56	131.1	167.6	46.7	143.6	0	0	6.11	5.4	41	40.89	17	18	22	185	195	5.1	1	2	3	13.08	130	78	134	76	132	76	132	76.67	4.85	14.5	1	0	1	0	0	1	1	1	1	1	0
95896	175	2	32	4	2.11	66.6	177.7	21.1	71.7	0	0	NA	4.8	69	NA	13	24	15	137	72	2.9	2	NA	1	0.53	124	76	122	80	124	84	123.33	80	3.78	9	0	0	0	0	0	0	0	0	0	0	0
95899	293	1	62	5	5	78.6	164.4	29.1	94.4	0	0	NA	5.4	46	NA	17	16	14	213	266	6.6	2	NA	1	1.03	150	92	152	88	152	94	151.33	91.33	4.91	15.1	1	0	0	1	0	0	0	0	0	0	1
95900	243	1	31	3	4.56	95.9	180.7	29.4	101.5	0	0	5	4.9	46	8.57	15	17	8	149	55	6.9	2	NA	1	2.17	116	66	112	70	116	66	114.67	67.33	5.01	15.7	1	0	0	0	0	0	0	0	1	0	0
95902	245	2	61	4	2.37	82.6	153.7	35	106	1	0	5.38	5.6	49	13.37	15	18	18	199	131	4.4	2	NA	1	5.72	128	70	130	74	130	74	129.33	72.67	4.4	11.8	1	0	1	1	0	1	0	1	1	1	0
95903	233	1	21	1	1.29	79.4	173.2	26.5	94	0	0	5.27	4.9	53	10.8	32	22	18	198	131	5.1	2	NA	1	0.61	104	66	98	70	106	70	102.67	68.67	5.03	15	1	0	0	0	0	0	0	1	0	0	0
95904	230	2	53	5	5	65.2	165.1	23.9	88.9	0	0	6	5.4	88	9.21	11	16	19	236	85	5.1	2	NA	1	0.32					118	88	118	88	4.43	13.8	0	0	1	1	0	0	1	0	0	1	0
95908	328	1	69	2	3.37	93.8	173.3	31.2	106.1	1	0	NA	6	40	NA	27	18	26	153	115	6.2	1	3	2	0.43	132	70	134	72	136	78	134	73.33	5.32	15.2	1	0	1	1	0	0	1	0	0	1	1
95910	316	1	50	5	1.54	80.1	170	27.7	95.7	0	0	NA	5.8	48	NA	68	37	93	233	170	5.5	1	1	3	2.88	130	86	124	80	132	82	128.67	82.67	5.47	16.3	1	0	0	1	0	0	1	0	1	1	1
95911	186	2	38	1	1.39	61.8	155.5	25.6	81.7	0	0	NA	5.4	59	NA	12	14	12	189	98	4.2	2	NA	1	1.7	108	60	102	64	102	62	104	62	4.37	13.6	1	0	0	0	0	0	0	0	0	0	0
95912	234	1	50	3	5	89.8	182.2	27.1	102.2	0	0	NA	5.4	47	NA	24	24	22	213	276	8.1	2	NA	1	1.9	114	72	116	70	112	70	114	70.67	4.92	15.3	1	0	1	0	0	0	0	0	0	0	0
95913	211	2	80	3	5	54.6	163.6	20.4	74.6	0	0	5.11	5.1	115	3.16	19	22	15	212	64	4.9	2	NA	1	0.48	168	72	168	74	168	76	168	74	4.51	14.4	0	0	0	0	0	0	0	0	0	0	0
95914	302	2	47	3	2.77	126.2	160.5	49	135.6	1	0	NA	5.6	49	NA	26	24	24	229	329	5.5	1	3	2	6.43	130	80	132	80	140	94	134	84.67	4.44	14.6	1	0	1	1	0	1	0	0	1	1	1
95915	389	1	57	3	4.48	101.5	169.8	35.2	123.4	0	0	5.83	5.6	41	14.18	62	46	55	251	349	8.7	1	3	2	3.37	156	96	162	94	154	98	157.33	96	4.89	15.1	1	0	1	1	1	0	1	1	1	1	1
95917	170	2	74	5	3.13	95	163.8	35.4	110.9	1	0	NA	5.7	41	NA	16	17	16	133	45	5.1	1	3	2	2.15			156	68	164	68	160	68	4.57	13.3	1	0	1	1	1	1	1	0	1	1	0
95919	289	1	47	3	0.63	158.5	182.2	47.7	149	1	0	5.83	5.3	33	43.9	29	18	29	117	187	9.4	1	3	2	3.46	106	76	102	76	106	78	104.67	76.67	4.89	14.3	1	0	1	1	1	1	1	1	1	1	1
95922	216	1	25	3	3.31	83.4	174.4	27.4	90.1	0	0	5.44	5.1	75	4.62	14	20	12	142	66	5.7	1	3	2	0.46	NA	NA	134	74	122	62	128	68	4.7	14.6	1	0	0	1	0	0	0	0	0	0	0
95924	310	2	65	4	3.08	110.2	172.9	36.9	129	0	0	NA	6.3	47	NA	11	14	13	175	163	6.4	2	NA	1	12.57	148	70	158	80	142	70	149.33	73.33	4.58	12.1	1	0	1	0	0	1	1	0	1	1	1
95927	196	2	18	4	NA	50.2	160.5	19.5	66.4	0	0	6.16	5	81	6.56	10	14	11	205	65	3.2	2	NA	1	0.49	114	62	110	60	110	66	111.33	62.67	4.44	11.9	0	0	0	0	0	0	1	0	0	0	0
95928	284	2	56	5	3.23	69.1	160.6	26.8	92.5	1	0	NA	5.6	74	NA	19	24	22	170	93	6.8	2	NA	1	7.73	122	74	120	74	122	74	121.33	74	4.92	13.5	1	0	1	1	0	0	0	0	1	1	1
95931	275	2	69	3	1.72	74.4	143.5	36.1	104	1	0	NA	6.2	53	NA	15	17	33	201	221	4.2	2	NA	1	3.83			148	76	154	78	151	77	4.16	12.3	1	0	1	1	1	0	1	0	1	1	1
95935	307	1	19	3	3.65	89.8	165.1	32.9	102.5	0	0	6.49	5.1	47	29.12	23	19	22	189	61	5.5	1	1	3	0.53	116	64	112	64	112	68	113.33	65.33	5.59	16.6	1	0	1	0	0	0	1	1	0	1	1
95936	320	2	63	4	NA	106.8	165.1	39.2	120.5	0	0	NA	5.8	46	NA	16	16	24	120	52	4	2	NA	1	1.11	120	68	120	80	122	84	120.67	77.33	4.73	14	1	0	1	0	0	1	1	0	0	1	1
95939	300	1	76	3	4.01	84.1	159.8	32.9	104.8	1	0	7.16	5.8	40	26.4	24	22	18	175	241	6.2	2	NA	1	0.44	142	80	144	78	150	84	145.33	80.67	5.24	16	1	0	1	1	1	0	1	1	0	1	1
95944	400	1	54	5	2.94	127.6	172.6	42.8	132.8	1	1	NA	7.5	40	NA	27	21	33	161	226	6.8	1	3	2	11.56	120	84	124	76	126	88	123.33	82.67	4.6	14.1	1	1	1	1	1	0	0	0	1	1	1
95945	244	2	70	3	1.2	69.4	154	29.3	100	1	0	6.55	6	97	7.56	35	29	20	249	154	4.3	2	NA	1	0.97	116	66	112	64	116	64	114.67	64.67	5.28	14.8	1	0	1	1	1	0	1	0	0	1	0
95948	249	2	18	3	2.64	67.6	170.8	23.2	84.9	0	0	NA	5.2	54	NA	12	19	11	166	66	5.2	2	NA	1	0.37	116	60	114	58	116	62	115.33	60	4.15	12.4	0	0	0	0	0	0	0	0	0	0	0
95950	273	1	45	3	1.78	75.2	181.5	22.8	85	0	0	5.38	5.1	59	1.97	14	21	10	206	51	5.2	1	1	3	2.88	104	68	100	70	104	68	102.67	68.67	4.72	16.3	0	0	0	0	0	0	0	0	1	0	0
95951	238	1	24	3	2.61	69.3	169.7	24.1	92.1	0	0	NA	5	54	NA	16	23	15	212	106	7	2	NA	1	3.09	102	66	106	72	102	72	103.33	70	4.86	14.5	0	0	0	0	0	0	0	0	1	0	0
95953	150	2	18	3	1.79	55.7	165.6	20.3	73	0	0	5.05	4.7	59	4.2	11	18	13	177	46	3.7	2	NA	1	0.53	106	68	106	66	104	64	105.33	66	4.35	14	0	0	0	0	0	0	0	0	0	0	0
95955	248	2	22	3	1.47	102.1	164	38	125.1	0	0	5.72	5.2	48	14.08	11	12	10	140	49	4.8	2	NA	1	5.17	104	64	104	52	104	52	104	56	4.31	12.9	1	0	1	0	0	1	1	1	1	1	0
95962	340	1	32	3	3.67	185	179.1	57.7	155.4	0	0	NA	5.4	38	NA	52	39	293	188	159	8.8	1	3	2	7.33	NA	NA	140	66	140	68	140	67	5.29	14.5	1	0	1	1	0	1	0	0	1	1	1
95964	247	2	80	3	2.46	71.1	162.7	26.9	88.2	0	0	NA	5.3	67	NA	15	20	16	284	124	4.4	2	NA	1	2.03	170	64	168	68	168	60	168.67	64	4.28	13.9	1	0	1	0	1	0	0	0	1	1	0
95969	383	1	48	3	1.49	131.2	186.9	37.6	119.2	1	0	NA	5.5	34	NA	71	37	81	175	343	5.5	2	NA	1	13.3	140	86	138	88	140	90	139.33	88	4.98	14.9	1	0	1	1	0	1	0	0	1	1	1
95971	398	2	71	1	3.13	111.7	152.6	48	132.4	1	0	NA	6.5	60	NA	13	18	28	152	108	8.4	2	NA	1	9.27	130	68	134	74	130	72	131.33	71.33	4.22	12.6	1	1	1	1	0	0	0	0	1	1	1
95973	218	2	21	2	1.39	60.7	154.5	25.4	89.5	0	0	NA	5.5	49	NA	16	18	16	160	64	5.4	2	NA	1	2.05	114	70	108	66	110	64	110.67	66.67	4.77	13	1	0	1	0	0	1	0	0	1	1	0
95976	247	2	65	5	NA	89.9	167.9	31.9	114.5	1	1	6.49	6.2	66	3.65	11	19	62	219	90	5.3	1	2	3	6.46	174	92	172	88	176	88	174	89.33	5.48	15.1	1	1	1	1	1	0	1	0	1	1	0
95978	301	1	57	5	0.06	73.9	184.6	21.7	91.9	1	1	NA	8.4	35	NA	14	19	12	157	452	3.3	2	NA	1	12.09	116	74	110	68	110	72	112	71.33	5.12	15.1	0	1	0	1	1	1	0	0	1	1	1
95979	220	1	66	4	NA	62	174.5	20.4	83.3	1	0	5.66	5.1	92	3.17	8	15	27	166	54	3.5	2	NA	1	0.72	164	86	154	84	164	86	160.67	85.33	4.28	12.2	0	0	0	1	1	0	1	0	0	1	0
95981	244	1	69	5	1.5	78.8	170.3	27.2	99.3	0	1	NA	6.9	41	NA	25	31	15	168	223	6.6	2	NA	1	4.52	144	76	142	72	146	74	144	74	4.55	13.9	1	1	0	0	0	0	0	0	1	0	0
95985	323	1	62	3	3.52	75.3	176.9	24.1	95.1	0	1	NA	10.5	42	NA	15	14	18	206	196	3.7	2	NA	1	1.22	114	74	120	78	118	80	117.33	77.33	5.05	15.5	0	1	0	0	1	0	0	0	0	0	1
95986	303	1	48	4	NA	88.2	165.6	32.2	103.8	0	0	NA	6.1	45	NA	83	30	291	207	226	6.8	2	NA	1	3.27	120	76	116	76	112	72	116	74.67	5.9	16	1	0	1	0	0	0	1	0	1	1	1
95988	331	1	80	3	1.91	104.1	171.1	35.6	119	0	0	6.38	6.2	67	9.21	13	16	17	177	108	5	2	NA	1	1.03	174	62	176	66	176	66	175.33	64.67	4.74	14.8	1	0	1	0	0	0	1	1	0	1	1
95990	202	2	28	3	3.28	59.9	167.5	21.3	79.6	0	0	5.55	4.7	64	6.83	12	18	9	170	78	4.4	1	3	2	12.72	114	64	114	62	114	64	114	63.33	4.78	14.7	0	0	0	0	0	0	1	0	1	1	0
95991	313	1	43	5	1.67	83	174.4	27.3	95.5	0	0	7.88	6.3	41	6.95	35	29	63	230	169	6.1	2	NA	1	0.11	118	70	114	68	116	68	116	68.67	6.32	13.3	1	0	0	0	0	0	1	0	0	0	1
95992	286	2	79	3	1.07	79.9	158.2	31.9	108.7	0	1	5.66	6.1	47	485.1	18	31	147	166	110	4.6	1	3	2	6.76	148	72					148	72	3.83	13.1	1	1	1	1	0	1	1	1	1	1	1
95993	278	2	80	3	0.6	63.9	160.1	24.9	90.7	1	0	NA	5.5	54	NA	15	21	14	187	156	5.3	2	NA	1	0.85	160	0	154	64	154	60	156	41.33	4.98	14.5	0	0	1	1	1	0	0	0	0	1	1
95997	281	2	61	4	NA	75.6	156.5	30.9	100.3	1	0	NA	5.9	66	NA	16	18	25	240	106	5.7	2	NA	1	2.62	144	88	140	90	138	88	140.67	88.67	4.75	12.8	1	0	1	1	0	0	1	0	1	1	1
95998	370	1	29	1	NA	78.8	161.9	30.1	101.2	0	0	NA	5.9	27	NA	133	59	54	237	311	6.5	2	NA	1	1.14	98	66	106	60	102	64	102	63.33	4.46	14.4	1	0	0	0	0	1	1	0	0	1	1
96001	367	1	64	3	NA	149.7	171.9	50.7	146.5	1	0	NA	5.9	54	NA	14	17	54	211	148	5	2	NA	1	8.93	166	80	168	76	162	78	165.33	78	4.06	12.7	1	0	1	1	0	0	1	0	1	1	1
96003	232	2	49	1	1.02	73.5	152.6	31.6	98.8	1	0	NA	5	40	NA	22	20	38	162	119	3.9	2	NA	1	10.08	216	98	210	104	218	104	214.67	102	5.21	15.9	1	0	1	1	0	1	0	0	1	1	0
96004	187	1	55	3	NA	59	186	17.1	78.9	0	0	NA	5.8	55	NA	23	23	48	155	120	4.7	1	1	3	0.42	126	78	132	74	134	80	130.67	77.33	4.59	15.7	0	0	0	0	0	0	1	0	0	0	0
96008	225	1	52	4	5	94.3	178.8	29.5	99.3	0	0	5.66	5.8	67	7.1	25	23	30	205	51	5.5	1	3	2	0.6	138	88	130	86	136	90	134.67	88	5.26	15	1	0	0	1	0	0	1	0	0	1	0
96011	240	2	32	1	0.61	64	162.6	24.2	90.6	0	0	NA	4.8	64	NA	17	17	15	201	90	3.3	2	NA	1	0.85	92	68	92	66	96	68	93.33	67.33	4.53	13.7	0	0	1	0	0	0	0	0	0	0	0
96014	236	2	36	5	5	46.9	162	17.9	74.5	0	0	NA	5	69	NA	10	17	54	165	125	5.7	2	NA	1	0.74	120	84	118	86	120	82	119.33	84	4.28	14	0	0	0	0	0	0	0	0	0	0	0
96016	289	1	80	3	0.09	84.6	173.9	28	105.6	1	1	NA	6.1	45	NA	18	17	49	119	142	4.9	1	3	2	5.22	150	42	146	40	146	42	147.33	41.33	3.42	11.9	1	1	1	1	1	0	1	0	1	1	1
96017	273	1	64	2	4.1	61.4	159	24.3	86.5	0	0	NA	5.5	72	NA	14	21	24	198	68	5.6	1	3	2	1.38	114	64	112	66	114	68	113.33	66	4.67	14.5	0	0	0	0	0	0	0	0	0	0	0
96022	352	1	56	1	4.45	78.7	165.2	28.8	101.8	0	0	NA	6	25	NA	30	24	74	193	767	5.5	2	NA	1	1.53	122	90	130	86	132	88	128	88	5.31	16	1	0	0	1	0	1	1	0	0	1	1
96023	283	2	73	1	1.68	74.9	155.2	31.1	108.4	0	0	NA	5.9	66	NA	18	30	11	154	73	2.3	2	NA	1	1.09	160	54	150	60	160	54	156.67	56	4.11	11.8	1	0	1	0	1	0	1	0	0	1	1
96025	276	1	40	5	NA	104.1	186.5	29.9	104.7	1	0	NA	5.5	35	NA	69	28	269	200	220	11	2	NA	1	4.15	128	82	132	98	130	86	130	88.67	4.32	13	1	0	1	1	0	1	0	0	1	1	1
96027	210	2	80	3	4.12	67.6	156.3	27.7	90.7	0	0	NA	5.6	83	NA	13	19	7	200	85	5.3	1	3	2	0.35	148	76	150	74	144	74	147.33	74.67	4.91	12.2	1	0	1	0	0	0	0	0	0	0	0
96029	341	1	31	5	2.43	80.8	165.2	29.6	98.2	0	0	NA	5.5	39	NA	54	29	54	196	242	7.4	1	3	2	4.66	124	88	124	90	126	88	124.67	88.67	5.81	16.6	1	0	0	0	0	1	0	0	1	1	1
96030	284	1	59	4	1.06	87.6	183.2	26.1	102.5	0	0	NA	5.6	46	NA	12	17	19	236	108	6.1	1	3	2	2.63	112	54	114	56	112	54	112.67	54.67	5.05	14.4	1	0	1	0	0	0	0	0	1	1	1
96031	186	2	24	2	2.43	68.2	170.9	23.4	79.8	0	0	5.5	5.4	60	3.4	8	16	5	143	56	3.5	2	NA	1	3.76	100	60	102	64	102	62	101.33	62	4.82	13.4	0	0	0	0	0	0	0	0	1	0	0
96033	183	2	60	4	0.73	88.7	159.8	34.7	111.2	1	0	5.83	5.5	32	11.41	11	12	20	134	167	7.6	1	1	3	5.66	132	72	128	62	136	70	132	68	4.68	14	1	0	1	1	0	1	1	1	1	1	0
96034	236	1	57	3	1.96	81.2	178.9	25.4	90.3	0	0	NA	5.4	67	NA	23	24	26	285	175	4.4	1	3	2	0.66	154	84	NA	NA	146	78	150	81	5.3	16.6	1	0	0	1	0	0	0	0	0	0	0
96037	396	1	60	3	0.69	124.5	173.4	41.4	144.3	1	1	8.1	6.7	33	30.59	21	19	35	174	120	7.2	1	3	2	0.99	134	70	134	66	130	70	132.67	68.67	6.27	17.3	1	1	1	1	0	1	0	1	0	1	1
96038	350	2	55	5	5	56.9	159.4	22.4	86.1	0	1	NA	7.9	46	NA	77	59	39	302	446	7.8	2	NA	1	1.08	114	74	128	78	126	76	122.67	76	4.93	13.8	0	1	0	0	0	1	0	0	0	0	1
96041	218	1	80	4	0.99	65.3	173	21.8	87.5	1	1	NA	6.2	49	NA	9	16	11	130	87	7	1	3	2	0.99	NA	NA	190	94	186	92	188	93	4.23	12	0	1	0	1	1	0	1	0	0	1	0
96044	348	2	61	4	3.69	114.6	163.6	42.8	129.8	1	0	7.22	7	43	31.89	36	27	43	241	170	7.1	2	NA	1	14.1	158	80	154	90	156	88	156	86	4.38	13.1	1	1	1	1	1	1	0	1	1	1	1
96049	238	1	69	2	1.4	79.7	165.1	29.2	102.6	1	0	5.61	5.7	73	6.11	12	16	18	225	71	6.9	1	3	2	1.73	166	84	174	76	170	76	170	78.67	5.13	15.7	1	0	1	1	1	0	1	0	0	1	0
96050	265	2	46	3	3.1	84.7	164.8	31.2	98.5	1	0	6	5.3	76	7.58	16	17	18	188	65	5.2	2	NA	1	3.84	126	66	116	62	116	70	119.33	66	5.18	14	1	0	1	1	0	0	1	0	1	1	0
96056	239	1	20	1	0.67	76.2	176.9	24.4	91.3	0	0	NA	5.1	NA	NA	26	20	24	214	147	4.5	2	NA	1	1.7	120	72	124	76	116	90	120	79.33	5.52	16.3	0	0	0	0	0	0	0	0	0	0	0
96061	308	1	67	3	5	74.4	166.7	26.8	95.6	0	1	NA	6.8	35	NA	18	14	32	232	221	4.4	1	1	3	5.33	134	56	140	64	132	60	135.33	60	5.49	17.7	1	1	0	0	0	1	0	0	1	1	1
96063	158	2	27	5	0.58	52.1	161.6	20	74.3	0	0	NA	5.1	99	NA	16	22	20	192	50	2.9	1	1	3	0.39	116	58	120	60	116	60	117.33	59.33	4.06	13.2	0	0	0	0	0	0	0	0	0	0	0
96064	209	1	49	5	5	75.3	174.4	24.8	87.8	0	0	5.16	5.5	46	4.35	13	13	20	202	136	6.9	1	3	2	0.67	114	76	112	72	116	76	114	74.67	5.14	15.3	0	0	0	0	0	0	0	0	0	0	0
96065	275	1	66	4	NA	63.5	153.3	27	91.3	0	0	NA	5.5	39	NA	17	19	15	148	82	5.9	2	NA	1	9.25	NA	NA	NA	NA	NA	NA	NA	NA	4.57	14.3	1	0	0	1	0	1	0	0	1	1	1
96066	305	1	52	5	0.33	61.4	169	21.5	78.8	1	0	NA	5.2	74	NA	49	57	117	217	126	6.1	1	1	3	1.02	116	44	120	40	116	38	117.33	40.67	4.82	15.9	0	0	0	1	1	0	0	0	0	1	1
96067	301	2	42	3	1.08	143	159	56.6	134.2	0	0	NA	5.1	49	NA	17	16	24	220	167	3.4	1	3	2	4.14	138	86	140	80	138	78	138.67	81.33	3.96	12.1	1	0	1	1	0	1	0	0	1	1	1
96070	251	1	45	5	5	69.4	167.4	24.8	90.6	0	1	NA	7.7	44	NA	21	18	26	136	98	4.4	2	NA	1	2.14	116	74	114	72	108	70	112.67	72	4.73	14.4	0	1	0	0	0	0	0	0	1	0	0
96074	218	2	34	3	4.78	111.9	171.4	38.1	120.7	0	0	6.11	4.9	55	15.86	16	16	10	160	60	5.1	1	3	2	6.51	130	102	134	104	132	104	132	103.33	5.06	15.3	1	0	1	1	0	0	1	1	1	1	0
96077	244	1	80	3	NA	65.7	172.7	22	92.1	0	0	NA	5.7	48	NA	7	14	10	168	257	5.1	1	1	3	0.66	152	82	146	78	NA	NA	149	80	4.58	14.1	0	0	0	1	0	0	1	0	0	1	0
96078	362	1	19	1	0.99	137.3	174.1	45.3	136.8	0	0	NA	5	25	NA	28	18	26	178	314	8.6	2	NA	1	6.48	126	76	130	78	132	72	129.33	75.33	5.43	15.8	1	0	1	0	0	1	0	0	1	1	1
96079	329	1	52	1	0.47	80.6	156.1	33.1	100.2	0	0	NA	5.7	30	NA	36	30	55	168	444	5.5	2	NA	1	2.25	124	74	126	66	118	72	122.67	70.67	5.29	16.1	1	0	0	0	0	1	1	0	1	1	1
96084	316	2	34	4	1.65	158.2	170.2	54.6	152.7	0	0	NA	6.3	44	NA	22	22	37	137	76	7.7	2	NA	1	7.01	124	80	124	78	126	82	124.67	80	4.87	13.3	1	0	1	0	0	1	1	0	1	1	1
96085	240	1	25	3	0.51	100.9	179.4	31.4	104	0	0	4.11	5.5	32	7.28	18	22	23	142	298	6.6	2	NA	1	6.17	112	62	116	74	114	74	114	70	5.06	14.6	1	0	1	0	0	1	0	0	1	1	0
96086	364	1	65	3	3.08	110.9	172.9	37.1	117	1	0	8.77	6	30	21.69	40	34	18	166	226	5.6	1	3	2	1.26	160	92	168	90	160	94	162.67	92	5.24	16.5	1	0	1	1	0	1	1	1	0	1	1
96087	239	1	68	2	2.89	70.4	168	24.9	90	0	0	NA	5.6	52	NA	20	25	28	156	135	6.3	2	NA	1	9.81	126	66	124	66	122	68	124	66.67	4.54	14.5	0	0	0	0	1	0	0	0	1	1	0
96088	285	1	20	4	NA	61	173.1	20.4	69.6	0	0	5.5	5.4	58	3.29	8	17	15	149	84	4.9	2	NA	1	0.6	NA	NA	NA	NA	NA	NA	NA	NA	4.93	14.5	0	0	0	1	0	0	0	0	0	0	0
96089	309	1	76	3	3.41	93.8	174.3	30.9	119.8	1	1	NA	6.6	35	NA	20	19	70	103	250	6	1	3	2	5.95	NA	NA	136	62	128	64	132	63	4.51	14.7	1	1	1	1	1	1	0	0	1	1	1
96090	369	1	63	3	0.3	96.8	171.4	32.9	123	0	0	NA	5.6	44	NA	23	19	67	231	291	6.5	1	1	3	3.29	NA	NA	NA	NA	118	80	118	80	5.2	17.1	1	0	1	1	0	0	0	0	1	1	1
96091	322	2	54	2	1.83	77.4	152.6	33.2	112.8	0	0	NA	5.6	35	NA	141	114	74	170	168	4.8	2	NA	1	2.43	140	86	142	90			141	88	5.29	15.5	1	0	1	1	0	1	0	0	1	1	1
96092	170	1	22	2	0.52	56.1	171.9	19	71.6	0	0	NA	5.2	41	NA	13	20	17	149	98	6	2	NA	1	1.59	116	74	116	70	114	76	115.33	73.33	4.9	15.2	0	0	0	0	0	0	0	0	0	0	0
96094	380	2	52	4	NA	119.1	170.4	41	122	0	0	NA	7.5	41	NA	17	20	28	196	186	5.5	2	NA	1	9.67									4.58	12.5	1	1	1	1	1	1	0	0	1	1	1
96096	365	1	52	3	0.23	111.6	180	34.4	122.5	0	0	NA	5.1	52	NA	21	22	20	180	112	6.4	1	2	3	4.28	118	60	116	58	118	52	117.33	56.67	4.56	14.7	1	0	1	0	0	0	0	0	1	1	1
96097	184	1	58	3	0	84.5	179.6	26.2	100.5	0	0	5.5	5.2	45	9.21	62	60	35	189	92	5.6	1	1	3	2.99	148	98	148	96	150	94	148.67	96	4.77	14.9	1	0	0	1	0	0	0	0	1	1	0
96098	304	1	42	1	2.89	116.1	175.3	37.8	124.5	1	1	NA	6.9	41	NA	12	18	22	198	193	5.4	2	NA	1	4.37	124	80	122	82	128	76	124.67	79.33	3.83	10.9	1	1	1	1	0	0	0	0	1	1	1
96099	282	1	63	5	0.41	58.6	158.4	23.4	83.4	0	0	NA	5.2	33	NA	23	25	60	221	465	5.3	1	1	3	1.97	114	76	118	78	116	80	116	78	4.82	15.1	0	0	0	0	0	1	0	0	0	0	0
96100	267	1	65	5	NA	65.5	168.3	23.1	93	1	0	NA	5.4	33	NA	6	12	26	192	104	7.3	2	NA	1	7.25	NA	NA	102	66	96	64	99	65	4.69	14.8	0	0	0	1	0	1	0	0	1	1	0
96105	178	2	24	2	1.81	55.9	163.2	21	NA	0	0	NA	4.7	43	NA	7	13	5	136	43	3.5	2	NA	1	0.29			106	64	104	62	105	63	4.65	13.8	0	0	1	1	1	1	0	0	0	1	0
96112	331	1	73	3	1.49	113	167.7	40.2	132.8	0	0	9.16	5.9	41	321.64	14	17	32	157	359	5.5	1	3	2	3.1	120	66	130	66	130	66	126.67	66	4.91	14.4	1	0	1	0	1	0	1	1	1	1	1
96116	270	2	54	3	NA	71	161.7	27.2	88.2	0	0	4.94	5	78	6.96	14	15	17	193	72	3.4	2	NA	1	1.61			142	96	136	88	139	92	4.93	14.5	1	0	1	1	0	0	0	0	0	1	0
96117	313	1	68	2	5	70.6	163.4	26.4	101.6	1	0	NA	6.1	47	NA	18	14	35	139	101	6.8	2	NA	1	0.97	136	70	142	78	140	64	139.33	70.67	4.45	14.4	1	0	0	1	1	0	1	0	0	1	1
96121	218	2	65	3	2.92	81.3	161.2	31.3	100.2	0	0	NA	5.5	54	NA	15	17	8	196	93	4.2	2	NA	1	1.67	114	76	122	76	116	72	117.33	74.67	4.79	14	1	0	1	0	0	0	0	0	0	0	0
96122	240	2	54	5	2.85	47.5	139.7	24.3	87.3	0	0	5.61	5.8	82	7.23	15	20	23	200	83	4.8	2	NA	1	0.89									5.55	11.8	0	0	0	1	0	0	1	0	0	1	0
96123	253	2	35	1	4.34	86.6	155.1	36	105	0	0	NA	5.5	35	NA	18	18	11	137	57	4.3	2	NA	1	11.24	102	70	102	72	104	74	102.67	72	4.54	13.4	1	0	1	0	0	1	0	0	1	1	0
96124	265	2	52	5	0.08	67.3	156.5	27.5	101.2	0	1	9.88	9.9	52	8.25	13	22	15	242	151	4.2	2	NA	1	0.78	134	76	136	72	134	70	134.67	72.67	4.61	13.2	1	1	1	0	0	0	0	1	0	1	0
96125	173	2	28	3	3.69	61.1	165.9	22.2	74.3	0	0	NA	5	63	NA	12	19	12	174	62	2.7	2	NA	1	0.68	100	52	104	66	106	64	103.33	60.67	4.46	13.6	0	0	0	0	0	0	0	0	0	0	0
96130	283	1	61	5	0.79	77.8	170.6	26.7	101	0	0	NA	5.8	41	NA	9	18	23	229	251	4.9	2	NA	1	0.72	126	80	120	78	120	78	122	78.67	5.04	15.2	1	0	0	0	0	0	1	0	0	0	1
96133	368	1	32	4	2.11	154.3	185.2	45	132.6	0	0	5.27	6	47	15.53	81	37	68	228	99	8	2	NA	1	2.26	164	98	164	102	164	106	164	102	5.18	14.2	1	0	1	1	0	0	1	1	1	1	1
96134	222	2	65	5	5	64.1	154.7	26.8	93.3	1	1	NA	6.2	72	NA	11	14	11	147	109	3.7	2	NA	1	2.21	130	70	122	60	126	66	126	65.33	3.85	10.9	1	1	1	1	1	0	1	0	1	1	0
96135	283	2	73	4	4.4	93.6	154.7	39.1	106.2	1	0	5.22	5	81	10.04	18	31	17	269	47	8	2	NA	1	2.6	148	70	148	68	146	68	147.33	68.67	2.9	9.9	1	0	1	1	0	0	0	0	1	1	1
96137	371	2	48	3	0.53	93.4	159.8	36.6	101	1	1	NA	6.4	32	NA	11	11	19	210	157	5.5	1	1	3	7.34	120	66	116	60			118	63	4.35	12.2	1	1	1	1	1	1	1	0	1	1	1
96138	362	1	34	3	1.78	92.7	172.6	31.1	105	0	0	NA	5.6	32	NA	29	26	17	227	205	7.6	2	NA	1	2.49	106	64	104	64	114	64	108	64	5.23	15.1	1	0	1	0	1	1	0	0	1	1	1
96139	191	1	27	2	NA	62.3	162.9	23.5	80.4	0	0	NA	5.2	43	NA	14	18	11	158	128	5.8	1	3	2	0.43	96	62	100	58	96	58	97.33	59.33	4.75	14.5	0	0	0	0	0	0	0	0	0	0	0
96140	258	1	54	2	NA	77.2	161.8	29.5	94.6	0	1	7.99	7.6	42	6.07	23	17	20	185	134	6.1	2	NA	1	2.22	132	76	134	72	134	74	133.33	74	5.19	15.2	1	1	0	0	1	0	0	0	1	1	0
96141	258	1	60	2	5	71.4	157.4	28.8	91.5	0	0	NA	5.3	37	NA	32	30	25	251	388	6.3	1	3	2	2.47	110	48	108	58	100	56	106	54	5.19	15.8	1	0	0	0	0	1	0	0	1	1	0
96149	314	2	63	5	5	61.7	153.6	26.2	91.8	0	1	13.2	11	38	7.65	18	23	38	81	135	4	1	2	3	2.16	126	72	118	70	126	68	123.33	70	5.3	14.9	1	1	1	0	0	1	0	1	1	1	1
96150	368	1	23	3	1.66	53.9	174.5	17.7	74	0	0	5.77	5	63	2.87	77	134	148	152	70	5.6	2	NA	1	0.61	130	84	136	94	134	94	133.33	90.67	4.71	16.3	0	0	0	1	0	0	1	0	0	1	1
96151	279	1	57	3	5	86.3	172.3	29.1	103.5	1	0	NA	6.5	36	NA	34	26	40	153	332	5.7	2	NA	1	3.44	118	72	118	72	120	72	118.67	72	4.74	14	1	1	1	1	1	1	0	0	1	1	1
96152	321	1	61	1	NA	92.2	161.9	35.2	117.7	0	0	5.77	5.9	57	19.34	30	21	54	231	118	4.5	2	NA	1	4.17	114	74	110	70	108	68	110.67	70.67	4.61	14.3	1	0	1	0	0	0	1	1	1	1	1
96156	100	1	46	5	5	70.8	172	23.9	75.4	0	0	5.61	5.5	77	3.39	24	24	17	257	61	6.4	2	NA	1	0.31	124	82	122	84	126	82	124	82.67	4.79	15.1	0	0	0	0	0	0	1	0	0	0	0
96159	256	2	61	4	0.28	97.2	145.7	45.8	125	1	0	5.22	6	52	15.29	9	14	14	182	101	5.6	2	NA	1	7.52	114	74	112	70	110	74	112	72.67	4.27	12.8	1	0	1	1	1	0	1	1	1	1	0
96162	224	2	60	2	1.06	91	163	34.3	104	0	0	5.5	4.6	39	28.94	52	50	60	201	174	4.8	2	NA	1	2.51	116	74	116	78	120	80	117.33	77.33	3.79	11.9	1	0	1	0	0	1	0	1	1	1	0
96163	231	2	35	5	4.43	70.4	145.6	33.2	95	0	0	NA	5.7	45	NA	83	42	37	178	126	5.9	2	NA	1	4.08	108	56	104	58	102	62	104.67	58.67	5.71	12.5	1	0	1	0	0	1	1	0	1	1	0
96164	322	2	64	5	5	59	151.3	25.8	89.3	0	1	NA	6.9	56	NA	9	17	26	196	205	3.9	2	NA	1	4.8	116	66	114	68	116	70	115.33	68	3.85	12.3	1	1	1	0	1	0	0	0	1	1	1
96165	226	2	64	5	0.76	66.4	149.2	29.8	100.1	1	0	NA	6.5	40	NA	11	17	33	245	367	7	2	NA	1	0.74	150	82	162	84	156	76	156	80.67	4.65	13	1	1	1	1	1	1	0	0	0	1	0
96169	276	2	63	4	0.76	64.3	156.5	26.3	91	1	1	8.49	7.4	51	30.44	14	17	25	175	160	4.8	1	1	3	4.08	146	62	156	58	154	54	152	58	3.95	12.3	1	1	1	1	1	0	0	1	1	1	1
96170	281	2	72	1	NA	74	161.8	28.3	108.3	1	1	NA	6.4	56	NA	19	20	88	185	223	7.1	1	3	2	2.65	146	62	132	64	138	60	138.67	62	4.39	13	1	1	1	1	1	0	1	0	1	1	1
96171	215	2	80	3	1.58	70.7	153.5	30	111.6	0	0	6.49	5.5	60	17.18	12	16	20	224	167	5.7	2	NA	1	0.63	138	92	138	84	142	86	139.33	87.33	4.14	13.4	1	0	1	1	0	0	1	1	0	1	0
96172	325	2	80	3	3.48	70.3	159.8	27.5	106.7	0	0	NA	5.8	63	NA	24	30	23	211	96	6.1	1	3	2	1.94	176	78	168	78	164	84	169.33	80	4.19	12.4	1	0	1	0	0	0	1	0	0	1	1
96175	147	1	39	4	1.65	97.2	170.7	33.4	107.2	0	0	NA	6	48	NA	26	18	84	218	250	5.7	1	1	3	2.33	124	84	124	80	128	84	125.33	82.67	5.18	16.2	1	0	1	0	0	0	1	0	1	1	0
96178	283	1	63	4	5	84.4	179.1	26.3	96.4	1	0	5.77	5.8	55	8.95	10	14	13	183	145	5.6	2	NA	1	0.47	152	92	154	92	150	98	152	94	4.53	13.7	1	0	0	1	1	0	1	0	0	1	1
96179	334	1	64	3	5	90.9	178.4	28.6	110.3	0	0	NA	5.4	50	NA	38	29	80	169	160	7	1	3	2	0.43	154	98	154	88	158	84	155.33	90	5.48	14.3	1	0	1	1	0	0	0	0	0	1	1
96181	155	1	74	3	0.62	88.9	167	31.9	115.8	0	1	NA	5.8	36	NA	12	18	11	110	163	5.1	1	3	2	1.36	130	0	NA	NA	NA	NA	130	0	4.44	13.8	1	1	1	1	1	1	1	0	0	1	0
96184	294	1	80	3	0.73	66.7	164.6	24.6	94.2	1	0	NA	6.2	39	NA	17	25	14	315	502	8.5	2	NA	1	2.62	146	62	142	60	NA	NA	144	61	3.86	12.3	0	0	0	1	1	1	1	0	1	1	1
96185	273	2	75	3	2.79	78.3	149.1	35.2	112.7	1	1	6.05	6.8	65	17.36	22	18	19	163	138	7.8	2	NA	1	2.96	142	54	138	56	134	60	138	56.67	4.1	12.6	1	1	1	1	1	0	1	1	1	1	0
96186	238	1	45	4	3.4	123.8	176	40	134.7	0	0	5.61	5.8	45	7.97	18	21	21	165	82	5.5	2	NA	1	6.94	118	74	112	76	120	72	116.67	74	5.82	16.3	1	0	1	0	0	0	1	0	1	1	0
96188	294	2	55	4	3.79	79.7	157.4	32.2	99	0	0	NA	5.2	55	NA	18	18	16	213	110	5.1	2	NA	1	2.45	140	82	146	86	132	76	139.33	81.33	4.45	13.1	1	0	1	1	0	0	0	0	1	1	1
96189	319	1	50	5	3.49	161.6	192.3	43.7	151.8	1	1	NA	6	32	NA	31	29	21	184	342	7.3	1	3	2	4.54	118	78	116	80	NA	NA	117	79	5.44	15.6	1	1	1	1	1	1	1	0	1	1	1
96190	237	1	54	5	5	59.5	161.7	22.8	85.8	0	0	NA	5.7	66	NA	25	24	11	227	64	4.8	2	NA	1	0.19	108	74	102	70	112	78	107.33	74	5.12	14.4	0	0	0	0	1	0	1	0	0	1	0
96191	359	2	39	1	1.47	76.1	152	32.9	107.2	0	1	NA	10.6	41	NA	65	47	42	189	162	2.3	2	NA	1	11.82	108	68	106	60	114	68	109.33	65.33	5.19	12.2	1	1	1	0	1	1	0	0	1	1	1
96195	316	1	80	3	1.7	105	174.3	34.6	NA	1	1	NA	6.3	44	NA	25	26	103	181	208	5.9	2	NA	1	15.65	152	88	152	84	152	76	152	82.67	3.9	12.9	1	1	1	1	1	0	1	0	1	1	1
96196	376	2	34	3	0.89	157.4	163.2	59.1	154.9	0	0	5.5	5.1	44	13.47	17	18	30	171	120	7	2	NA	1	9.59			110	72	116	78	113	75	4.36	12.5	1	0	1	1	0	1	0	1	1	1	1
96198	170	2	29	4	0.73	51.4	161.5	19.7	69.5	0	0	5.22	5.6	48	5.61	11	15	20	135	52	2.6	2	NA	1	0.32	102	64	98	60	102	64	100.67	62.67	4.19	13	0	0	0	0	0	1	0	0	0	0	0
96205	276	1	52	4	2.62	83	178.3	26.1	98	0	0	6.49	6.2	56	35.23	25	29	37	213	111	6	2	NA	1	0.58	136	82	134	82	128	78	132.67	80.67	5.57	15.1	1	0	0	0	0	0	1	1	0	1	1
96210	273	1	80	3	1.81	91.7	174.8	30	126.5	0	1	NA	6	43	NA	11	17	15	193	97	5.6	2	NA	1	1.79	142	74	138	74	150	70	143.33	72.67	4.59	14.2	1	1	1	0	1	0	1	0	0	1	0
96211	279	1	32	3	5	104.6	169.5	36.4	NA	0	0	NA	5.2	44	NA	16	18	50	212	185	4.3	2	NA	1	8.8	142	96	130	100	140	102	137.33	99.33	5.19	14.8	1	0	1	1	0	0	0	0	1	1	1
96216	207	2	56	4	5	75.8	168.2	26.8	90.3	0	0	NA	5.5	82	NA	8	17	12	177	51	4.3	2	NA	1	3.24	114	68	112	70	114	72	113.33	70	3.74	7	1	0	1	0	0	0	0	0	1	1	0
96217	251	1	71	3	2.83	101	172.3	34	114.1	0	0	NA	5.3	39	NA	18	17	10	169	129	6.7	1	3	2	1.79	120	52	118	54	112	60	116.67	55.33	5.1	15.5	1	0	1	0	1	1	0	0	0	1	0
96219	293	2	41	4	2.02	106.2	158.7	42.2	120.9	1	0	5.77	5.8	80	9.65	10	11	18	255	93	2.8	2	NA	1	12.65	130	76	134	76	124	74	129.33	75.33	4.46	9.1	1	0	1	1	1	0	1	0	1	1	1
96221	308	1	66	3	2.89	117.1	184.9	34.3	119.9	1	0	NA	5.9	39	NA	22	30	8	198	205	6	1	3	2	3.13	148	76	144	70	146	76	146	74	5.17	15.9	1	0	1	1	0	1	1	0	1	1	1
96222	247	2	40	3	0.73	68.4	161.4	26.3	88.9	0	0	5.22	5.4	69	3.86	13	17	9	144	69	3.8	1	1	3	0.88	106	62	100	64	94	58	100	61.33	4.9	15.5	1	0	1	0	0	0	0	0	0	0	0
96223	400	1	70	4	1.48	58.3	171.9	19.7	85	1	1	4.61	4.9	68	0.71	11	34	103	162	135	6.9	1	1	3	1.19	NA	NA	NA	NA	NA	NA	NA	NA	5.18	17.6	0	1	0	1	0	0	0	0	0	0	1
96224	256	2	59	3	1.23	65	166.5	23.4	88	0	0	5.38	5.5	52	6.19	12	17	10	222	87	4	2	NA	1	0.37	110	78	106	76	110	76	108.67	76.67	4.84	15.2	0	0	1	0	0	0	0	0	0	0	0
96226	230	1	31	4	2.89	95.9	175.3	31.2	99.7	0	0	6	5.7	59	8.18	15	14	11	136	43	4.4	1	1	3	0.47	132	54	132	52	132	56	132	54	5.18	14	1	0	0	0	0	0	1	0	0	0	0
96229	120	2	24	3	0.87	38.2	147	17.7	63.7	0	0	NA	4.9	39	NA	9	15	15	133	62	3.6	1	1	3	1.2	104	68	104	64	92	62	100	64.67	4.07	12.5	0	0	0	0	0	1	0	0	0	0	0
96230	380	1	60	3	5	114.8	170.9	39.3	125.9	1	0	NA	5.3	35	NA	32	21	23	170	202	7.9	2	NA	1	1.13	120	76	124	78	128	78	124	77.33	4.75	14.7	1	0	1	1	1	1	0	0	0	1	1
96233	205	1	18	4	NA	72.8	172.5	24.5	80	0	0	NA	5.5	43	NA	13	27	8	150	116	7	2	NA	1	0.45	116	52	110	46	112	40	112.67	46	4.65	13.2	0	0	0	0	0	0	0	0	0	0	0
96234	332	1	40	5	2.21	121.9	176.2	39.3	122.9	0	0	NA	6.1	51	NA	23	24	37	192	134	7.4	2	NA	1	1.95	164	98	174	108	168	120	168.67	108.67	5.15	15.5	1	0	1	1	0	0	1	0	0	1	1
96237	379	2	58	3	1.37	56.3	160.8	21.8	89.3	1	0	6.55	5.5	122	5.38	21	24	31	265	113	4.8	1	1	3	3.2	136	54	136	58	134	56	135.33	56	5.34	17	0	0	1	1	1	0	1	0	1	1	1
96238	139	1	18	3	1.06	72.6	177	23.2	76.7	0	0	NA	5.2	49	NA	11	14	15	169	108	5.1	2	NA	1	0.23	100	68	104	64	104	70	102.67	67.33	4.89	14.8	0	0	0	0	0	0	0	0	0	0	0
96239	258	2	69	3	4.57	83.5	154.1	35.2	118.5	1	0	NA	5.6	58	NA	16	19	13	237	100	5.3	2	NA	1	3.04	186	86	178	90	186	74	183.33	83.33	4.59	13.8	1	0	1	1	1	0	0	0	1	1	0
96240	312	2	42	5	1.35	69.2	157.4	27.9	92.1	0	0	4.94	5.3	38	20.24	50	31	26	210	147	6.3	2	NA	1	2.84	110	76	106	78	110	78	108.67	77.33	4.21	13	1	0	1	0	1	1	0	1	1	1	1
96241	230	2	18	5	5	47.3	161	18.2	75.1	0	0	NA	5	75	NA	26	23	11	261	139	3.7	2	NA	1	1.56	98	54	92	58	98	50	96	54	4.76	13.4	0	0	0	0	0	0	0	0	0	0	0
96244	164	2	38	1	0.33	57.7	151.6	25.1	84	0	0	5.38	4.8	66	11.17	12	17	15	164	116	4.9	2	NA	1	2.68					134	98	134	98	4.65	14.8	1	0	0	1	0	0	0	1	1	1	0
96245	296	2	60	1	5	79.9	155.6	33	102.4	1	1	9.05	7.8	48	14.49	59	55	91	155	152	3.7	2	NA	1	2.32	144	66	138	70	136	70	139.33	68.67	5.45	15.6	1	1	1	1	1	1	0	1	1	1	1
96249	285	2	58	1	1.36	69.9	155.6	28.9	102.4	0	1	17.8	11.8	48	8.12	31	18	29	229	139	2.8	2	NA	1	2.64	120	70	126	68	122	68	122.67	68.67	5.61	14.6	1	1	1	0	0	1	0	1	1	1	1
96250	221	1	42	3	5	97.1	172.6	32.6	106.1	0	0	5.5	5.4	50	22.98	23	18	31	223	90	5.2	1	3	2	4.35	120	70	114	72	116	74	116.67	72	4.83	15	1	0	1	0	0	0	0	1	1	1	0
96253	168	2	47	3	3.98	97	176.7	31.1	114.3	0	0	5.11	5	60	6.55	24	21	29	182	102	3.2	2	NA	1	8.51	120	78	118	80	122	80	120	79.33	4.6	15.1	1	0	1	0	0	0	0	0	1	1	0
96257	270	2	32	1	1.42	68.4	155.1	28.4	94.6	0	1	7.11	5.9	42	26.83	32	22	71	259	167	6	2	NA	1	3.76	118	60	118	62	110	58	115.33	60	5.04	14.7	1	1	1	0	0	1	1	1	1	1	0
96265	303	1	66	4	0.74	73.5	166.7	26.4	99.5	1	1	5.38	6.2	55	6.31	11	18	101	134	184	5.8	1	1	3	3.7	158	74	162	80	168	84	162.67	79.33	4.65	14.5	1	1	0	1	1	0	1	0	1	1	1
96268	244	1	80	5	NA	79	162.6	29.9	NA	1	1	5	5.9	47	5.32	18	36	14	198	101	5.9	2	NA	1	3.62	132	58	130	60	136	52	132.67	56.67	4.24	10.6	1	1	1	1	0	0	1	0	1	1	0
96270	167	1	25	2	2.32	86.9	180	26.8	88.8	0	0	4.94	5.3	48	5.76	19	22	17	143	66	6.2	2	NA	1	0.62	120	68	124	78	124	70	122.67	72	5.51	14.9	1	0	0	0	0	0	0	0	0	0	0
96271	100	1	70	5	3.65	59.5	159.3	23.4	88	0	0	4.88	5.6	55	3.86	13	20	16	186	78	4.2	2	NA	1	2.01	132	70	126	74	126	76	128	73.33	4.83	14.5	0	0	0	0	1	0	0	0	1	1	0
96272	207	1	29	5	1.5	76.9	173.8	25.5	91.8	0	0	NA	5.6	51	NA	23	23	25	230	342	7.2	2	NA	1	1.17	136	82	130	76	134	78	133.33	78.67	5.57	16.4	1	0	0	0	0	0	0	0	0	0	0
96275	234	2	31	3	5	70.4	163.1	26.5	85.2	0	0	NA	4.2	60	NA	16	19	13	188	94	3.2	2	NA	1	0.11	98	64	98	66	102	72	99.33	67.33	4.61	15	1	0	0	0	0	0	0	0	0	0	0
96276	178	1	49	4	1.97	124	180	38.3	118.7	1	1	11.8	10.3	46	20.69	20	21	25	235	108	4.5	2	NA	1	2.78	126	84	118	84	118	84	120.67	84	5.45	15.8	1	1	1	1	1	0	0	1	1	1	0
96279	322	2	54	3	1.06	81.4	156.2	33.4	108.4	0	1	15.3	9.5	52	16.65	11	11	34	278	199	2.7	1	1	3	14	118	54	110	52	114	58	114	54.67	5.33	15.9	1	1	1	0	1	0	0	1	1	1	1
96282	304	1	49	3	1.46	108.1	173.8	35.8	117.5	1	0	NA	6.2	52	NA	15	15	25	174	80	5.6	1	3	2	3.11	140	96	146	96	144	98	143.33	96.67	4.62	13.8	1	0	1	1	0	0	1	0	1	1	1
96283	323	1	46	3	4.15	86.8	182.1	26.2	98.9	0	0	5.61	5.2	54	4.09	34	27	60	284	515	9.9	1	3	2	0.85	124	78	124	78	126	84	124.67	80	4.59	14.7	1	0	0	0	0	0	1	0	0	0	1
96284	279	1	71	3	4.56	107.7	179.4	33.5	123.9	1	0	NA	5.9	42	NA	15	16	30	219	224	6.9	1	3	2	3.46	126	50	120	54	122	56	122.67	53.33	4.96	14.6	1	0	1	1	1	0	1	0	1	1	1
96287	345	2	74	2	5	84.6	154.6	35.4	115.1	1	1	8.27	8.5	45	28.3	48	37	28	117	128	3.9	1	3	2	4.37	156	64	156	60	154	60	155.33	61.33	4.39	12.7	1	1	1	1	0	1	0	1	1	1	1
96290	289	2	73	4	1.85	79.9	159.3	31.5	95.3	0	0	NA	6.1	60	NA	38	30	130	310	204	5.8	2	NA	1	3.01	184	68	178	70	188	72	183.33	70	4.17	13	1	0	1	0	0	0	1	0	1	1	1
96291	394	2	53	4	1.04	136.5	165.6	49.8	126.2	0	0	5.61	5.7	78	10.51	13	14	23	217	76	6.1	2	NA	1	7.91			148	90	142	86	145	88	4.45	13.3	1	0	1	1	0	0	1	1	1	1	1
96293	226	1	64	5	0.35	71.4	165.1	26.2	97.8	0	0	NA	5.6	39	NA	20	24	9	204	226	5.1	1	1	3	0.86	124	52	130	54	130	52	128	52.67	4.68	15	1	0	0	0	1	1	0	0	0	1	0
96295	233	1	31	3	0.61	73.9	171	25.3	94.9	1	0	NA	5.8	54	NA	26	23	25	232	203	7.5	1	1	3	3.57	118	78	114	78	124	80	118.67	78.67	5.15	14.6	1	0	0	1	0	0	1	0	1	1	0
96296	209	2	72	3	1.28	50.6	154.5	21.2	86.3	0	0	5.38	5.9	44	6.37	10	17	20	290	191	5.3	1	1	3	2.11	130	72	128	70	126	76	128	72.67	4.73	15.9	0	0	0	0	1	1	1	0	1	1	0
96297	238	2	32	3	5	74.7	166.8	26.8	97.5	0	0	4.72	5	49	5.33	13	17	8	147	111	4.8	2	NA	1	7.15	106	78	108	76	104	80	106	78	3.87	12.8	1	0	1	0	0	1	0	0	1	1	0
96299	139	1	29	3	0.61	62.1	172.2	20.9	75.4	0	0	NA	4.6	60	NA	67	61	21	136	50	4.4	1	1	3	7.87	100	60	108	70	102	62	103.33	64	4	12.7	0	0	0	0	0	0	0	0	1	0	0
96301	294	1	54	4	5	105.7	195.5	27.7	106.4	1	0	7.94	5.7	41	17.95	22	29	27	145	77	6	2	NA	1	10.98	NA	NA	122	76	124	78	123	77	5.02	15.6	1	0	1	1	1	0	1	1	1	1	1
96302	254	1	72	3	1.91	81.4	169.9	28.2	107.5	1	0	NA	5.4	48	NA	19	25	27	237	229	6	1	3	2	0.59	144	56	142	56	142	62	142.67	58	4.99	16.7	1	0	1	1	0	0	0	0	0	1	0
96304	278	2	60	4	2.36	96.4	163.1	36.2	120	1	0	NA	6.3	31	NA	54	65	63	226	275	5.1	2	NA	1	3.87	136	92	146	96	150	96	144	94.67	5.2	14.9	1	0	1	1	1	1	1	0	1	1	1
96306	275	2	80	4	2.73	84.1	156.8	34.2	111.6	1	0	4.77	5.8	64	29.06	21	23	20	182	145	5.7	2	NA	1	1.68	116	76	108	74	112	76	112	75.33	5.44	15.1	1	0	1	1	1	0	1	1	0	1	1
96308	247	1	53	1	0.12	84.2	165.2	30.9	106.5	0	0	6.83	5.7	38	18.51	28	28	23	252	302	7.7	1	3	2	3.46	118	74	112	76	112	74	114	74.67	4.69	14.2	1	0	1	0	0	1	1	1	1	1	0
96310	298	1	54	5	2.12	64.4	154	27.2	95.6	0	0	NA	5.9	29	NA	33	31	21	162	370	6	2	NA	1	0.85	144	90	146	96	144	92	144.67	92.67	5.27	15.1	1	0	0	1	0	1	1	0	0	1	1
96311	178	2	19	4	1.14	54.6	170.9	18.7	66	0	0	5.22	5.6	57	7.98	9	14	8	124	48	3.6	2	NA	1	2.36	94	54	96	50	98	50	96	51.33	4.87	11.5	0	0	0	0	0	0	0	0	1	0	0
96317	248	1	68	4	3.67	120.8	176	39	130.8	1	0	5.88	6	46	15.77	19	22	20	130	45	6.3	1	2	3	1.41	124	64	120	62	118	60	120.67	62	4.95	15	1	0	1	1	0	0	1	1	0	1	0
96319	276	2	70	3	3.29	87.4	161.2	33.6	105.4	1	0	NA	5.9	60	NA	20	14	27	176	115	3.6	2	NA	1	3.91	122	62	128	64	124	58	124.67	61.33	4.46	14.7	1	0	1	1	1	0	1	0	1	1	1
96320	185	1	46	3	0.29	87.4	170	30.2	102.6	0	0	NA	5.5	40	NA	19	21	21	232	210	8.5	2	NA	1	3.25	112	78	102	72	100	76	104.67	75.33	5.11	14.9	1	0	1	0	0	0	0	0	1	1	0
96322	167	2	34	5	1.02	52.2	147.5	24	81	0	0	5.05	4.7	54	3.48	13	15	17	169	95	3.9	2	NA	1	0.87	106	74	106	72	98	64	103.33	70	4.91	14.1	0	0	0	0	0	0	0	0	0	0	0
96323	309	1	63	4	3.31	79.5	168.7	27.9	102.9	1	0	NA	7.8	59	NA	30	20	51	207	116	6	2	NA	1	0.86	136	76	132	80	130	78	132.67	78	5.11	14.6	1	1	1	1	1	0	0	0	0	1	1
96325	289	2	26	5	2.38	73.1	148.2	33.3	94.2	0	0	5	5.3	47	11.31	5	15	15	154	64	6.7	1	3	2	2.28	102	62	108	64	112	56	107.33	60.67	4.58	12.3	1	0	1	0	0	1	0	1	1	1	1
96329	213	2	42	1	1.92	64.5	166.1	23.4	77.2	0	0	5.61	5.4	66	5.87	13	16	14	126	51	2.8	2	NA	1	0.56	112	48	108	46	106	44	108.67	46	4.41	13.5	0	0	0	0	0	0	1	0	0	0	0
96330	319	1	64	5	1.79	94.7	183.6	28.1	102.7	1	1	NA	5.6	38	NA	27	24	20	135	368	7.9	1	3	2	1.13	128	76	130	78	128	82	128.67	78.67	4.71	14.1	1	1	1	1	1	1	0	0	0	1	1
96332	238	1	49	3	1.99	58.5	179	18.3	74	0	0	6.27	5.5	42	3.73	13	19	15	165	51	4.3	1	1	3	0.71	112	84	104	84	114	80	110	82.67	4.52	15.2	0	0	0	0	0	0	1	0	0	0	0
96333	194	2	60	2	0.56	59.8	151.3	26.1	94	0	1	7.44	9.1	49	12.26	11	13	11	155	150	4.6	2	NA	1	2.97	100	56	96	58	94	56	96.67	56.67	4.16	12.7	1	1	1	0	1	1	0	1	1	1	0
96335	365	1	80	3	5	104.2	178.9	32.6	127.7	1	1	7.05	6.4	35	17.66	15	17	15	128	175	7	1	3	2	0.79	126	64	128	68	124	64	126	65.33	3.91	13.2	1	1	1	1	1	1	1	1	0	1	1
96336	190	1	74	4	NA	76	170.4	26.2	NA	1	1	13.9	7	46	39.98	27	18	48	139	105	7	1	3	2	0.77	176	56	170	48	176	48	174	50.67	4.37	11.1	1	1	1	1	1	0	0	1	0	1	0
96337	275	1	20	1	3.4	93.1	178.1	29.4	98.4	0	0	NA	5.2	32	NA	24	14	37	176	259	6	2	NA	1	1.67	128	54	126	56	124	54	126	54.67	5.45	16.1	1	0	0	0	0	1	0	0	0	0	1
96339	246	2	71	4	1.02	61	163.4	22.8	89.8	1	0	NA	5.6	51	NA	17	22	32	228	139	4.9	2	NA	1	4.83	182	80	172	68			177	74	4.91	13.1	0	0	1	1	0	0	0	0	1	1	0
96340	400	1	49	3	5	89	171.6	30.2	100.6	0	1	NA	9.8	35	NA	26	20	35	221	459	6.8	1	3	2	7.08	102	78	106	76	106	80	104.67	78	4.97	15.7	1	1	0	0	0	1	0	0	1	1	1
96344	320	2	42	1	0.04	88.7	156.2	36.4	114.8	0	0	NA	4.4	46	NA	23	22	18	205	247	6.1	1	3	2	7.35	136	76	130	84			133	80	3.55	10.3	1	0	1	1	0	1	0	0	1	1	1
96346	355	1	29	4	1.62	94.6	159.7	37.1	120.2	0	0	NA	5.8	41	NA	31	18	80	271	99	8.6	2	NA	1	3.62	112	76	114	78	116	70	114	74.67	6.06	15.8	1	0	1	0	0	0	1	0	1	1	1
96348	164	1	54	5	1.27	71.8	187.7	20.4	81.2	0	0	4.83	5.4	44	7.65	13	23	14	179	68	6.7	1	1	3	1.04	NA	NA	80	56	80	56	80	56	4.76	15.7	0	0	0	1	0	0	0	0	0	0	0
96350	281	1	19	1	NA	49.8	170	17.2	68	0	0	NA	5.3	63	NA	12	19	10	142	55	5.1	2	NA	1	0.3	106	58	108	60	106	64	106.67	60.67	5.32	14.9	0	0	0	0	0	0	0	0	0	0	0
96351	222	1	60	3	3.18	80.5	173.4	26.8	96.2	0	0	NA	5.1	80	NA	17	24	13	189	82	6.9	2	NA	1	0.64	126	86	130	80	122	78	126	81.33	4.44	13.6	1	0	0	0	0	0	0	0	0	0	0
96352	216	1	67	4	2.49	83.7	172.6	28.1	102.8	1	1	5.27	5.9	60	8.82	12	15	13	118	52	6.2	2	NA	1	1.72	140	70	138	74	132	74	136.67	72.67	4.9	13.1	1	1	1	1	1	0	1	0	0	1	0
96355	149	2	20	1	0.45	39.1	149.5	17.5	71.2	0	0	NA	5.1	60	NA	9	13	8	151	48	3.6	2	NA	1	0.43	88	60	88	60	84	58	86.67	59.33	4.3	12.8	0	0	0	0	0	0	0	0	0	0	0
96357	231	1	69	4	1.75	72.5	174.6	23.8	99.1	0	0	5.33	5.8	54	9.15	12	15	30	279	116	8.7	1	3	2	2.02	162	86	168	94	148	90	159.33	90	6.19	14.4	0	0	0	1	1	0	1	0	1	1	0
96360	240	2	72	3	NA	67.4	156.2	27.6	92.3	1	0	5.38	5.7	60	11.28	21	20	15	217	131	4.6	2	NA	1	1.01	134	72	138	76	132	78	134.67	75.33	4.84	15.2	1	0	1	1	0	0	1	1	0	1	0
96362	259	2	61	3	NA	69.9	159.9	27.3	101.8	1	0	5.5	5.6	62	8.84	23	19	24	235	123	4.3	2	NA	1	3.84	108	60	108	62	106	58	107.33	60	4.32	13.7	1	0	1	1	0	0	0	0	1	1	0
96365	193	2	39	3	NA	71.7	165.6	26.1	90.6	0	0	NA	5.3	68	NA	21	18	33	223	97	2.8	1	3	2	9.2	94	54	96	58	96	48	95.33	53.33	4.09	12.6	1	0	1	0	0	0	0	0	1	1	0
96366	329	2	61	2	1.24	117.9	154.2	49.6	133.8	1	1	9.33	10.5	48	27	36	19	241	152	134	3.9	1	3	2	8.21	120	68	120	70	120	72	120	70	4.85	14	1	1	1	1	1	1	0	1	1	1	1
96367	197	1	58	4	NA	95.1	183.4	28.3	98.1	0	0	4.94	5.7	51	4.06	10	14	20	179	60	4.9	1	1	3	4.9	120	80	124	82	128	78	124	80	4.77	14.1	1	0	0	0	0	0	1	0	1	1	0
96368	221	2	31	5	5	103.9	157.9	41.7	124.4	0	0	5.27	5.4	47	9.28	15	17	41	129	212	5.8	1	1	3	1.08	108	60	116	60	114	58	112.67	59.33	4.66	13.3	1	0	1	0	0	1	0	0	0	1	0
96370	254	2	77	3	5	59.9	164.9	22	83.8	0	0	5.83	5.9	79	4.46	16	21	14	160	52	4.3	2	NA	1	0.31	112	54			114	2	113	28	4.19	13.6	0	0	0	1	1	0	1	0	0	1	0
96372	242	1	50	5	2.45	84.9	180.9	25.9	94.2	0	1	NA	6.8	24	NA	17	13	32	287	1299	5.3	1	1	3	1.99	120	74	116	78	112	72	116	74.67	4.99	15.5	1	1	0	0	1	1	0	0	0	1	0
96373	326	1	53	4	1.46	109.5	177.6	34.7	117	0	0	NA	6.1	43	NA	32	16	43	163	102	4.1	1	1	3	7.63	128	76	128	76	128	84	128	78.67	6.47	14.6	1	0	1	0	0	0	1	0	1	1	1
96377	222	2	52	5	1.52	51.2	154.3	21.5	77.9	0	0	4.66	5	76	3.33	22	21	10	215	49	3.7	2	NA	1	0.37	124	86					124	86	4.29	12.6	0	0	0	1	0	0	0	0	0	0	0
96379	261	2	21	1	4.31	72.3	175.8	23.4	86.1	0	0	4.77	5	47	14.57	17	22	15	170	87	4.7	2	NA	1	2.75	104	68	104	68	100	68	102.67	68	4.76	12.7	0	0	0	0	0	1	0	1	1	1	0
96380	293	1	43	4	5	99.7	176	32.2	105.4	0	0	NA	5.8	35	NA	30	26	59	198	192	5.6	1	1	3	2.02	124	72	120	68	122	78	122	72.67	4.81	14.5	1	0	1	0	0	1	1	0	1	1	1
96382	215	1	29	4	2.99	62.8	169	22	80.8	0	0	NA	5.2	93	NA	13	31	26	165	52	7.3	2	NA	1	0.78	124	62	116	58	114	56	118	58.67	5.52	15.7	0	0	0	0	0	0	0	0	0	0	0
96385	195	2	59	4	NA	79.2	159.9	31	104.6	0	0	NA	5.7	65	NA	13	17	35	261	107	4.2	2	NA	1	8.24	128	76	122	80	120	80	123.33	78.67	4.78	12.5	1	0	1	0	0	0	1	0	1	1	0
96386	170	1	62	2	1.77	68.2	175.5	22.1	NA	0	0	NA	4.6	66	NA	13	31	162	160	67	6.4	1	2	3	0.69	NA	NA	NA	NA	NA	NA	NA	NA	3.66	12	0	0	1	1	0	0	0	0	0	1	0
96389	255	2	77	3	1.76	57.1	152.4	24.6	94.4	1	0	5.88	5.4	43	7.84	14	19	20	136	189	6.4	2	NA	1	0.53	114	50	108	52	104	52	108.67	51.33	4.31	13.9	0	0	1	1	1	1	1	0	0	1	0
96392	297	2	28	1	3.52	81.6	164.1	30.3	97.5	0	0	5	5	48	24.12	12	17	16	200	198	5	2	NA	1	16.69	120	84	126	80	122	82	122.67	82	5.21	14.5	1	0	1	0	0	1	0	1	1	1	1
96393	324	1	71	3	2.71	87.8	177.7	27.8	105.5	1	0	NA	5.5	49	NA	21	22	15	181	105	6.7	2	NA	1	1.9	138	72	140	64	138	68	138.67	68	4.82	13.8	1	0	1	1	1	0	0	0	0	1	1
96396	220	1	38	1	2.63	98.2	184.7	28.8	97.9	0	0	5.83	5.7	56	14.98	20	17	22	175	84	3.9	2	NA	1	0.83	116	72	112	74	108	62	112	69.33	5.3	17	1	0	0	0	0	0	1	1	0	1	0
96398	276	1	32	4	1.77	97.8	190.2	27	92.6	0	0	NA	5.6	66	NA	20	13	47	231	60	4.6	2	NA	1	0.65	128	86	124	84	128	88	126.67	86	4.93	15.4	1	0	0	0	0	0	0	0	0	0	1
96399	287	1	42	5	3.04	107.6	166.2	39	132	0	0	NA	5.7	35	NA	25	21	22	204	243	5.1	1	3	2	2.67	126	66	130	64	128	70	128	66.67	5.03	15.5	1	0	1	0	0	1	1	0	1	1	1
96400	285	1	32	3	1.59	84.9	171.9	28.7	98.8	0	0	NA	5	46	NA	92	33	29	112	101	6.4	2	NA	1	51.48	NA	NA	NA	NA	NA	NA	NA	NA	5.49	16.2	1	0	0	1	0	0	0	0	1	1	1
96402	252	1	18	4	NA	101.6	180.2	31.3	96.2	0	0	NA	5.4	55	NA	26	31	22	194	76	6.5	2	NA	1	0.63	108	60	106	46	108	54	107.33	53.33	5.57	13.4	1	0	0	0	0	0	0	0	0	0	0
96403	212	1	23	1	2.72	60	168.6	21.1	82.1	0	0	6.05	5.2	46	7.75	20	28	21	159	67	5.1	2	NA	1	7.16	134	74	134	66	134	68	134	69.33	5.23	15	0	0	0	0	0	0	1	0	1	1	0
96404	190	2	74	3	2.46	67.8	153.1	28.9	87.3	0	0	NA	5.3	70	NA	16	20	15	229	94	6.3	2	NA	1	2.72	122	64	104	62	110	60	112	62	4.57	12.8	1	0	0	0	0	0	0	0	1	0	0
96405	295	2	23	2	NA	64.8	147.9	29.6	98.1	0	0	NA	5.4	42	NA	18	15	14	191	182	4.3	2	NA	1	2.66	108	64	110	60	104	56	107.33	60	4.59	11.9	1	0	1	0	0	1	0	0	1	1	1
96408	250	2	44	4	5	90.8	142.7	44.6	127.8	1	0	NA	4.9	78	NA	14	25	46	182	156	4.8	2	NA	1	34.38					172	94	172	94	4.18	11.4	1	0	1	1	0	0	0	0	1	1	0
96411	237	2	60	4	5	71.3	167.8	25.3	93.6	0	0	NA	5.6	67	NA	24	26	20	234	104	3.5	2	NA	1	3.9	148	86	152	86	152	88	150.67	86.67	4.19	12.9	1	0	1	1	0	0	0	0	1	1	0
96413	239	1	71	4	3.46	104.9	179.8	32.4	110.4	1	0	5.83	6	45	20.06	16	20	42	133	60	5.2	1	3	2	1.93	124	84	124	84	122	84	123.33	84	4.86	14.6	1	0	1	1	1	0	1	1	0	1	0
96415	196	1	36	2	2.39	89	176.4	28.6	99.2	0	0	4.5	5.1	41	4.33	23	27	13	129	70	5.1	1	3	2	1.64	100	70	104	68	104	70	102.67	69.33	5.02	15	1	0	0	0	0	0	0	0	0	0	0
96416	298	2	42	3	0.96	69.8	172.4	23.5	92.2	0	0	NA	5	68	NA	24	29	33	154	51	4	1	3	2	1.24	112	70	102	74	104	70	106	71.33	4.27	13	0	0	1	0	0	0	0	0	0	0	0
96417	279	2	33	5	4.78	54.2	156.1	22.2	82.1	0	0	5.27	5	43	11.63	10	13	11	142	62	4.1	2	NA	1	1.52	100	52	102	54	98	56	100	54	4.53	12.9	0	0	0	0	0	1	0	1	0	1	1
96420	253	1	60	5	5	76.7	178.7	24	90.2	0	0	6.16	5.7	61	9.71	24	20	54	240	136	6	2	NA	1	1.78	156	84	162	92	164	90	160.67	88.67	4.45	14.2	0	0	0	1	1	0	1	1	0	1	0
96422	294	2	66	1	1	64.3	151.4	28.1	94.2	0	1	NA	7.6	51	NA	26	22	20	213	193	7.5	2	NA	1	2.28	146	60	150	70	152	70	149.33	66.67	3.72	11.5	1	1	1	0	1	0	0	0	1	1	1
96426	205	1	80	4	2.07	92.1	155.8	37.9	NA	1	1	NA	5.9	48	NA	11	13	44	96	48	6.4	2	NA	1	1.14	188	82	180	80	184	84	184	82	3.32	11.3	1	1	1	1	1	0	1	0	0	1	0
96431	346	1	47	1	2.64	115.1	172.3	38.8	127.3	1	1	NA	8.8	38	NA	17	15	22	184	151	5	2	NA	1	10.76	124	88	124	86	120	84	122.67	86	5.58	15	1	1	1	1	1	1	0	0	1	1	1
96432	224	2	47	5	5	56.4	160.7	21.8	78.1	0	0	6.49	5.7	47	15.51	10	15	18	218	146	4.2	1	1	3	1.21	100	70	108	72	100	72	102.67	71.33	4.66	15	0	0	0	0	0	1	1	1	0	1	0
96433	213	2	35	3	2.44	89.9	160.7	34.8	119.3	0	0	5.5	5.3	41	8.42	13	17	14	203	169	6.4	1	3	2	3.66	102	56	102	60	102	56	102	57.33	4.61	13.7	1	0	1	0	0	1	0	0	1	1	0
96436	342	1	74	3	0.87	99.8	179.2	31.1	114.7	1	1	8.99	7.4	43	12.02	14	20	20	149	118	6.5	1	3	2	2.85	136	72	138	74	136	74	136.67	73.33	4.75	13.9	1	1	1	1	1	0	0	1	1	1	1
96441	257	2	61	4	NA	73.1	158.4	29.1	92.2	1	0	4.27	5.5	58	5.92	17	15	10	199	91	4.7	1	3	2	0.76	152	94	150	88	148	86	150	89.33	5.02	13.5	1	0	1	1	0	0	0	0	0	1	0
96443	218	2	24	3	NA	54	165.3	19.8	71.2	0	0	4.5	4.3	82	12.01	18	20	9	188	65	6.8	2	NA	1	0.54	104	70	106	60	114	68	108	66	4.89	14.7	0	0	0	0	0	0	0	0	0	0	0
96445	380	1	66	1	5	102.4	167.8	36.4	123.2	1	0	NA	5.7	54	NA	19	14	35	239	117	5.8	1	3	2	0.74	126	72	130	74	130	74	128.67	73.33	5.33	16.4	1	0	1	1	0	0	1	0	0	1	1
96446	243	2	62	3	4.53	84.8	162.4	32.2	105.8	1	0	NA	5.1	81	NA	23	27	15	199	89	2.9	1	3	2	3.17	112	72	112	74	106	72	110	72.67	4.49	14.1	1	0	1	1	1	0	0	0	1	1	0
96448	193	2	50	1	5	72.2	164.2	26.8	89.6	0	0	NA	5.7	75	NA	15	15	19	191	86	3.5	2	NA	1	0.63	106	64	102	62	106	68	104.67	64.67	4.45	14.1	1	0	1	0	0	0	1	0	0	1	0
96449	194	2	61	2	NA	80.4	150	35.7	116.7	1	1	5.44	6.7	43	23.88	28	25	12	183	171	7.8	1	3	2	4.54	192	72	194	72	198	76	194.67	73.33	3.89	11.3	1	1	1	1	1	1	0	1	1	1	0
96450	330	2	53	3	0.7	83.3	160.6	32.3	109.8	1	0	8.49	6.2	34	58.75	39	24	30	195	213	4.8	2	NA	1	5.75	114	76	108	76	114	74	112	75.33	5.17	15.9	1	0	1	1	1	1	1	1	1	1	1
96452	274	1	38	1	0.85	73.2	159.5	28.8	92.8	0	0	6.27	5.3	65	5.11	16	20	19	189	47	6	2	NA	1	0.55	120	88	126	78	118	76	121.33	80.67	5.34	16.6	1	0	0	0	0	0	1	0	0	0	1
96453	227	2	24	2	0.41	51.5	150.8	22.6	77.7	0	0	NA	4.7	45	NA	11	12	13	158	145	4.4	1	3	2	0.68	110	76	114	76	110	70	111.33	74	4.03	12.4	0	0	0	0	0	1	0	0	0	0	0
96455	400	1	34	3	4.06	145.2	185.7	42.1	132.3	0	0	NA	5.4	26	NA	24	19	29	256	280	6.3	1	2	3	2.38	122	58	122	58	124	56	122.67	57.33	5.72	16.7	1	0	1	0	0	1	0	0	1	1	1
96456	195	2	69	3	5	60.4	154.9	25.2	83.9	0	0	NA	5.5	58	NA	14	17	9	228	98	6.1	1	3	2	1.11	182	86	186	86	190	84	186	85.33	4.11	13.4	1	0	0	1	1	0	0	0	0	1	0
96457	307	1	58	1	1.83	98.7	181.6	29.9	110.9	0	0	NA	5.6	29	NA	25	23	31	178	150	4.9	1	3	2	1.08	120	64	116	60	114	62	116.67	62	4.86	14.5	1	0	1	0	0	1	0	0	0	1	1
96462	296	1	65	4	0.92	64.7	164.4	23.9	92.4	1	0	NA	5	80	NA	8	23	20	203	81	7.9	1	1	3	6.59	136	92	144	86	138	90	139.33	89.33	4.88	15.3	0	0	0	1	0	0	0	0	1	1	1
96463	190	1	26	1	1.64	62.3	176.9	19.9	77.1	0	0	NA	5.1	55	NA	9	13	14	145	104	4.4	1	1	3	0.34	128	82	NA	NA	NA	NA	128	82	4.56	15.8	0	0	0	1	0	0	0	0	0	0	0
96465	223	2	41	5	1.56	56.2	160.3	21.9	76.7	0	0	5.61	5.3	81	5.49	34	29	44	194	58	4.1	2	NA	1	0.93	94	72	96	64	94	70	94.67	68.67	4.19	13.4	0	0	0	0	0	0	1	0	0	0	0
96468	271	2	66	4	2.54	77.2	154.3	32.4	114.8	0	0	NA	5.8	61	NA	17	19	27	203	101	5.1	1	3	2	1.1			140	68	146	68	143	68	5.17	13.9	1	0	1	1	1	0	1	0	0	1	0
96469	231	2	42	1	4.63	61.5	152.7	26.4	91	0	0	NA	5.5	46	NA	14	17	21	182	101	3.8	2	NA	1	1	120	66	118	66	120	68	119.33	66.67	4.36	13.6	1	0	1	0	0	1	0	0	0	1	0
96470	279	1	47	3	1.65	77.7	166	28.2	101.3	0	0	NA	6	37	NA	24	25	34	227	462	7	1	1	3	5.89	130	74	136	76	134	82	133.33	77.33	4.87	14.3	1	0	0	0	0	1	1	0	1	1	1
96471	198	1	65	4	NA	97.5	197.7	24.9	100.4	1	0	NA	4.9	35	NA	8	11	11	168	177	4.3	2	NA	1	6.46	132	88	128	90	130	86	130	88	4.79	14	0	0	0	1	0	1	0	0	1	1	0
96473	238	1	79	3	3.04	67.8	161.1	26.1	93.8	1	1	NA	6.1	62	NA	16	18	81	169	96	4.7	1	3	2	94.21	128	68	120	66	120	70	122.67	68	5.75	10.6	1	1	0	1	1	0	1	0	1	1	0
96474	142	2	37	5	2.38	52.3	156.1	21.5	73.6	0	0	NA	5.5	54	NA	15	17	12	186	91	4.4	2	NA	1	0.46									4.46	12.8	0	0	0	1	0	0	0	0	0	0	0
96475	236	1	51	4	0.04	109.7	180.3	33.7	117.3	1	1	NA	5.7	41	NA	22	17	42	116	204	5.4	1	2	3	0.99	130	88	136	84	138	88	134.67	86.67	4.54	14.6	1	1	1	1	1	0	1	0	0	1	0
96476	268	2	37	4	3.43	148.6	166.7	53.5	NA	0	0	NA	5.9	59	NA	11	16	12	222	123	4.8	2	NA	1	3.37									4.61	11.4	1	0	1	1	1	0	1	0	1	1	0
96477	235	1	65	4	1.08	122.8	176.6	39.4	126.4	0	0	5.33	5.6	41	15.33	12	21	13	180	86	5.1	1	3	2	2.54	134	78	144	70	142	74	140	74	4.85	14	1	0	1	0	1	0	0	1	1	1	0
96478	194	1	18	5	0.64	59.6	168.6	21	71.5	0	0	NA	4.8	48	NA	26	18	25	128	60	5.1	2	NA	1	1.66	120	84	116	80	112	78	116	80.67	5.95	17.1	0	0	0	0	0	0	0	0	0	0	0
96480	208	1	65	5	1.25	52.1	161	20.1	77	0	0	NA	6.1	66	NA	11	22	10	217	93	5	1	3	2	1.05	136	72	132	68	122	66	130	68.67	4.77	14	0	0	0	0	0	0	1	0	0	0	0
96481	294	1	29	1	1.71	88.9	185.9	25.7	95.2	0	0	NA	5.1	32	NA	20	14	10	131	108	5	2	NA	1	2.12	104	60	104	58	100	62	102.67	60	4.72	15.6	1	0	0	0	0	1	0	0	1	1	1
96483	103	2	49	4	3.31	70.6	169	24.7	89.4	1	0	NA	5.9	72	NA	14	15	39	218	63	4.4	2	NA	1	0.48			126	86	130	84	128	85	4.9	13	0	0	1	1	0	0	1	0	0	1	0
96484	215	1	27	1	NA	63.5	174.9	20.8	80.5	0	0	NA	5.1	56	NA	14	17	13	162	96	4.8	2	NA	1	0.59	110	52	110	50	112	54	110.67	52	4.84	14.5	0	0	0	0	0	0	0	0	0	0	0
96485	167	2	21	3	0.96	75.3	154.8	31.4	93.5	0	0	NA	5.1	54	NA	14	18	15	141	46	5.3	2	NA	1	1.41	100	60	98	66	96	64	98	63.33	5.28	15	1	0	1	0	0	0	0	0	0	0	0
96486	400	1	77	3	0.85	99	174.9	32.4	127	0	0	6.22	5.6	50	13.19	25	17	29	172	156	5	2	NA	1	4.42	138	64	140	62	136	62	138	62.67	5.56	16.5	1	0	1	0	0	0	1	1	1	1	1
96487	223	1	19	3	0.5	82.5	186.2	23.8	87.2	0	0	NA	5.2	60	NA	11	14	10	174	93	5.1	2	NA	1	0.46	108	60	106	62	110	54	108	58.67	5.11	15.6	0	0	0	0	0	0	0	0	0	0	0
96488	382	1	62	2	1.09	79	164.5	29.2	101.3	0	0	NA	5.4	29	NA	35	23	47	183	313	7	2	NA	1	2.61	148	80	142	84	148	78	146	80.67	4.29	15.1	1	0	0	0	0	1	0	0	1	1	1
96489	291	2	57	1	1.32	94.3	150.4	41.7	114.9	1	1	7.27	6.2	69	17.16	16	20	28	238	137	5.3	2	NA	1	1.72	126	78	120	74	126	78	124	76.67	4.42	14.4	1	1	1	1	1	0	1	1	0	1	1
96491	260	2	53	5	NA	75.5	154.8	31.5	108.2	1	1	NA	6.2	39	NA	17	20	15	164	149	7.5	2	NA	1	0.66	128	84	126	78	124	80	126	80.67	4.21	11.5	1	1	1	1	1	1	1	0	0	1	0
96495	212	1	22	4	3.88	69.3	173.2	23.1	76	1	0	NA	5.3	48	NA	109	63	86	165	103	7.1	2	NA	1	0.37	106	74	108	74	106	76	106.67	74.67	5.22	15.8	0	0	0	1	0	0	0	0	0	0	0
96500	186	1	24	5	NA	54.4	163.9	20.3	71.4	0	0	NA	5.2	56	NA	11	17	13	169	39	7.3	2	NA	1	0.42	124	88	116	88	120	78	120	84.67	5.23	15.3	0	0	0	0	0	0	0	0	0	0	0
96501	337	1	50	2	1.96	124.1	171.1	42.4	137.3	1	1	13.1	8.8	56	13.99	58	35	137	143	76	3.8	1	1	3	10.8	138	92	138	90	144	90	140	90.67	5.5	16.4	1	1	1	1	1	0	0	1	1	1	1
96502	179	2	60	3	0.97	69.5	158.9	27.5	88	0	0	NA	5.5	81	NA	12	17	8	239	89	5.9	1	3	2	1.08	110	66	106	72	110	72	108.67	70	4.82	14.2	1	0	1	0	1	0	0	0	0	1	0
96503	355	2	72	2	NA	70.3	153.6	29.8	114	1	0	NA	7.4	60	NA	25	20	40	270	168	6.2	2	NA	1	8.07	152	64	146	64	142	68	146.67	65.33	4.86	14.7	1	1	1	1	0	0	0	0	1	1	1
96505	336	2	40	5	0.59	120.8	168	42.8	133.4	0	0	4.88	5.2	53	17.14	11	12	16	178	99	5.6	1	1	3	6.75			124	88			124	88	5.08	14.4	1	0	1	1	0	0	0	1	1	1	1
96509	273	1	21	1	NA	104.8	185.2	30.6	108.5	0	0	NA	5.5	62	NA	20	22	26	162	79	4.5	2	NA	1	1.5	114	72	116	66	114	64	114.67	67.33	4.9	15.1	1	0	1	0	0	0	0	0	0	0	0
96510	165	2	32	3	0.85	74.6	160	29.1	85.7	0	0	NA	5.4	53	NA	23	19	19	224	114	4.3	1	1	3	1.56	94	64	94	66	98	62	95.33	64	4.46	13.9	1	0	0	0	0	0	0	0	0	0	0
96511	208	1	41	4	2.32	89.7	177.4	28.5	96.3	0	0	NA	5.7	71	NA	32	23	51	186	78	5.9	2	NA	1	1.74	154	94	156	96	158	92	156	94	6.06	15.6	1	0	0	1	0	0	1	0	0	1	0
96512	371	1	64	3	1.85	102.3	174.7	33.5	110.4	1	0	NA	5.9	54	NA	26	22	49	164	110	8.7	1	1	3	1.98	150	94	152	92	148	92	150	92.67	4.77	15.8	1	0	1	1	1	0	1	0	0	1	1
96513	163	1	24	3	0.83	56.3	180.9	17.2	70.1	0	0	NA	5.2	69	NA	16	23	19	177	82	5.8	2	NA	1	0.63	112	66	110	60	112	54	111.33	60	4.93	14.6	0	0	0	0	0	0	0	0	0	0	0
96514	207	2	80	4	5	60.3	159.1	23.8	81.4	1	0	NA	5.7	82	NA	17	20	21	195	60	4.5	1	3	2	2.03	156	68	148	62	136	64	146.67	64.67	5.3	15.1	0	0	0	1	0	0	1	0	1	1	0
96515	192	1	69	4	NA	55.7	167.3	19.9	78.8	0	0	5.16	5.8	72	3.5	17	24	30	188	93	4.9	1	1	3	1.17	NA	NA	158	84	152	84	155	84	4.5	14	0	0	0	1	0	0	1	0	0	1	0
96517	283	2	54	3	0.72	76.1	168	27	96.6	0	0	5.77	5.5	63	13.66	13	25	13	206	89	6.3	1	1	3	3.15	144	90	146	92	146	88	145.33	90	5.08	14.7	1	0	1	1	0	0	1	1	1	1	1
96519	238	2	33	4	1.18	53.6	154	22.6	78.2	0	0	4.94	5.1	48	5.49	11	16	22	135	52	3.8	2	NA	1	2.68	104	62	106	66	108	72	106	66.67	4.22	12.7	0	0	0	0	0	1	0	0	1	1	0
96521	282	1	62	3	1.44	80.4	172.1	27.1	NA	0	0	6.05	6	38	8.06	23	16	28	154	102	5.8	1	3	2	81.45	108	64	120	70	124	66	117.33	66.67	4.63	13.3	1	0	1	0	0	1	1	0	1	1	1
96522	178	2	52	3	5	48.7	163.8	18.2	72.2	0	0	NA	5.9	61	NA	14	20	12	248	145	3.9	2	NA	1	1.09	124	82	126	84	122	80	124	82	4.7	13.9	0	0	0	0	0	0	1	0	0	0	0
96523	400	2	21	2	4.74	106.4	166.8	38.2	115.7	0	0	4.83	5.4	73	23.55	22	19	16	229	125	6.6	2	NA	1	11.97	112	70	114	66	114	66	113.33	67.33	4.96	13.4	1	0	1	0	0	0	0	1	1	1	1
96525	340	1	80	3	2.15	72	172.2	24.3	98.1	0	0	6.44	5.6	39	10.66	19	21	15	250	329	8.7	1	3	2	2.31	158	64	154	60	148	68	153.33	64	3.96	12.7	0	0	0	0	1	1	1	1	1	1	1
96529	284	1	66	5	2.98	62.7	165.8	22.8	88.7	0	1	8.83	7.6	53	8.08	26	21	73	255	188	5.8	2	NA	1	0.54	154	64	156	68	158	64	156	65.33	6.35	12.8	0	1	0	0	0	0	0	1	0	0	1
96532	337	2	45	3	1.14	105.1	161.8	40.1	125.3	1	0	NA	6.1	54	NA	16	14	17	193	111	5.9	1	1	3	7.18	142	100	138	96	138	96	139.33	97.33	5.1	15	1	0	1	1	0	0	1	0	1	1	1
96534	203	2	48	4	NA	60.8	159.2	24	81.8	1	0	NA	5.4	80	NA	26	36	14	185	80	4.1	1	1	3	0.72	160	94	176	96	174	98	170	96	4.6	10.7	0	0	0	1	0	0	0	0	0	0	0
96537	236	2	66	3	1.39	61.5	151.9	26.7	96.9	1	0	NA	6.1	80	NA	12	28	12	196	130	5	1	1	3	1.15	122	72	116	66	114	74	117.33	70.67	4.28	14	1	0	1	1	1	0	1	0	0	1	0
96538	321	2	51	1	NA	83	154.8	34.6	104.5	0	0	NA	5.7	42	NA	9	18	24	211	250	5.8	2	NA	1	4.18	136	88					136	88	4.53	13.8	1	0	1	1	0	1	1	0	1	1	1
96540	266	1	66	2	1.07	60.9	160.8	23.6	85.7	0	0	5.83	5.5	45	11.58	25	28	26	223	263	5	2	NA	1	0.52	152	76	152	72	140	74	148	74	5.07	15.5	0	0	0	0	0	0	1	1	0	1	0
96543	223	2	46	4	5	63.4	159.6	24.9	88.7	1	0	NA	5.7	57	NA	16	18	21	193	98	4.2	1	3	2	2.09	142	82	142	84	144	88	142.67	84.67	4.09	13	0	0	1	1	0	0	1	0	1	1	0
96547	238	2	44	3	5	79.7	162.3	30.3	104	1	1	NA	5.2	77	NA	13	15	6	179	79	6.8	2	NA	1	1.98	118	80	120	84	114	84	117.33	82.67	4.83	13.9	1	1	1	1	0	0	0	0	0	1	0
96548	226	2	28	1	2.62	70.8	171.5	24.1	94.3	0	0	6.27	5.1	47	12.59	9	12	12	163	94	4.6	1	2	3	0.74	118	68	120	66	118	64	118.67	66	4.65	13.6	0	0	1	0	0	1	1	1	0	1	0
96551	279	2	36	5	1.42	99.1	163	37.3	115.3	1	0	NA	6.1	43	NA	61	67	62	207	198	5.6	1	3	2	4.95	164	98	162	94	170	96	165.33	96	4.85	14.6	1	0	1	1	0	1	1	0	1	1	1
96552	211	1	43	4	3.03	80	171.1	27.3	94.6	0	0	5.27	5.5	45	5.71	17	20	12	211	66	5.4	2	NA	1	1.21	122	78	130	88	124	78	125.33	81.33	4.8	13	1	0	0	1	0	0	0	0	0	0	0
96553	246	1	58	5	3.65	88	177.2	28	102.8	1	0	6.27	5.9	45	9.83	29	22	37	195	118	7.1	2	NA	1	1.44	126	78	122	80	120	80	122.67	79.33	5.62	16.3	1	0	1	1	1	0	1	1	0	1	0
96554	293	1	31	4	0.74	146.6	192.5	39.6	132.2	0	0	6.27	5.4	56	31.77	24	22	18	202	86	6.8	1	2	3	5.88	120	58	118	56	114	52	117.33	55.33	4.8	14.4	1	0	1	0	0	0	1	1	1	1	1
96555	269	1	46	4	3.4	85.9	184.8	25.2	89.9	0	1	NA	16.2	61	NA	13	13	54	239	161	2.5	2	NA	1	1.12	114	76	110	74	116	74	113.33	74.67	5.13	14.3	1	1	0	0	0	0	0	0	0	0	0
96557	304	1	38	4	0.52	90.4	182.8	27.1	98.2	0	0	NA	5.9	33	NA	28	20	50	163	343	5.8	1	2	3	2.54	122	64	124	72	124	72	123.33	69.33	4.48	14.1	1	0	0	0	0	1	1	0	1	1	1
96558	245	1	29	4	1.4	95.3	167.5	34	114.2	0	0	5.38	5.6	39	15.83	17	19	32	164	135	10.6	2	NA	1	5.64	100	68	98	70	102	70	100	69.33	5.48	16.7	1	0	1	0	0	1	0	1	1	1	0
96560	155	1	71	4	2.1	54.5	173.3	18.1	73.8	0	0	6.61	5.6	70	2.84	11	23	26	142	51	1.8	1	1	3	1.1	134	82	128	84	128	86	130	84	4.67	15.2	0	0	0	0	0	0	1	0	0	0	0
96565	337	2	18	1	1.41	110.9	168.8	38.9	114.5	0	0	5.33	5	46	17.63	14	18	12	165	107	7.3	2	NA	1	0.38	110	60	108	54	108	56	108.67	56.67	4.4	13.5	1	0	1	0	0	1	0	1	0	1	1
96566	244	1	23	3	0	94	183.7	27.9	96.5	0	0	5.61	5.1	44	11.48	25	18	25	213	137	6.3	1	3	2	1.03	112	54	110	56	106	60	109.33	56.67	5.12	14.9	1	0	0	0	0	0	1	1	0	1	0
96568	207	1	80	3	3.08	67.4	168.8	23.7	92.2	1	0	NA	5.6	68	NA	33	34	24	172	88	6.2	2	NA	1	0.72	128	70	132	70	134	78	131.33	72.67	4.6	14.9	0	0	0	1	1	0	0	0	0	1	0
96569	220	1	77	3	5	78.8	166.3	28.5	107.8	1	0	NA	5.5	91	NA	16	18	16	175	65	6.8	1	3	2	2.78	140	72	146	74	154	72	146.67	72.67	4.78	15.9	1	0	1	1	1	0	0	0	1	1	0
96571	309	2	58	1	NA	119	161.4	45.7	134.4	0	0	NA	5.5	31	NA	37	43	44	219	268	4.6	2	NA	1	11.34									4.7	13.9	1	0	1	1	0	1	0	0	1	1	1
96573	213	2	46	3	5	75.2	165.8	27.4	94.4	0	0	6.11	5.3	73	5.95	11	15	13	184	55	5.4	2	NA	1	1.03	110	74	112	64	118	74	113.33	70.67	4.44	15.2	1	0	1	0	0	0	1	0	0	1	0
96574	303	2	39	3	3.06	58.1	155.3	24.1	86	0	0	5.38	4.9	69	5.25	10	13	14	192	110	3.2	2	NA	1	0.58	94	70	100	68	96	66	96.67	68	4.69	13.6	0	0	0	0	0	0	0	0	0	0	0
96576	332	1	56	3	0.86	90	170.1	31.1	102.5	0	0	6.27	6.2	34	19.02	47	32	27	164	100	7	1	3	2	3.63	136	84	146	92	146	82	142.67	86	5.06	15.9	1	0	1	1	0	1	1	1	1	1	1
96578	264	1	54	4	5	91.8	169.1	32.1	108.2	1	1	NA	6.9	45	NA	40	33	23	189	129	6.2	1	3	2	1.39	134	86	136	84	142	90	137.33	86.67	5.26	14.4	1	1	1	1	0	0	0	0	0	1	0
96580	354	1	27	3	2.14	100.7	178	31.8	110	0	0	NA	5.2	53	NA	15	12	21	179	51	5.1	1	3	2	1.92	126	66	126	64	126	70	126	66.67	5.09	14.8	1	0	1	0	0	0	0	0	0	0	1
96582	196	1	47	4	0	81.1	174.4	26.7	92.4	0	0	5.94	5.6	54	13.89	28	45	79	172	128	9.4	2	NA	1	1.7	134	74	138	74	134	72	135.33	73.33	4.93	14.5	1	0	0	0	0	0	1	1	0	1	0
96583	304	1	79	4	NA	79.3	171.1	27.1	NA	0	0	5.83	5.2	51	3.93	16	20	56	166	106	10.5	1	1	3	0.99	NA	NA	NA	NA	NA	NA	NA	NA	5.47	13.2	1	0	1	1	0	0	1	0	0	1	1
96585	273	1	62	1	2.43	75.1	172.6	25.2	95.9	0	1	6.38	5.6	57	5.11	35	30	17	192	57	4.9	2	NA	1	1.94	126	82	120	72	136	78	127.33	77.33	5.3	15.9	1	1	0	0	0	0	1	0	0	0	0
96586	289	2	65	4	NA	84.4	161.8	32.2	118.6	0	0	5.5	5.5	48	7.54	16	17	29	191	96	7.6	1	1	3	30.82	216	112	216	104	222	102	218	106	4.33	11.7	1	0	1	1	0	1	0	0	1	1	1
96587	400	1	30	4	1.11	191.4	175.8	61.9	161.6	0	1	14.9	13.5	37	46.42	59	29	57	229	135	7.2	1	1	3	6.43	146	86	148	92	154	96	149.33	91.33	4.96	14.8	1	1	1	1	0	1	0	1	1	1	1
96588	242	1	40	5	NA	73.2	157.5	29.5	90.9	0	0	NA	5.5	51	NA	26	33	13	195	142	5.9	2	NA	1	0.75	110	68	112	76	112	78	111.33	74	4.63	14.2	1	0	0	0	0	0	0	0	0	0	0
96590	293	2	27	1	0.59	96.4	153.6	40.9	115.2	0	0	5.83	5.4	48	13.25	15	14	15	181	60	4.6	2	NA	1	2.08	118	72	116	74	116	76	116.67	74	4.96	13.4	1	0	1	0	0	1	1	1	1	1	1
96592	331	1	80	3	2.99	91.3	170.4	31.4	107.2	1	1	14.4	7.4	39	19.2	14	12	13	118	119	4.5	1	3	2	1.69	140	64	NA	NA	NA	NA	140	64	4.1	12	1	1	1	1	1	1	0	1	0	1	1
96593	217	1	30	3	5	77.5	177.4	24.6	94	0	0	6.55	5.2	40	7.84	19	17	17	214	173	4	1	1	3	0.63	120	74	120	78	116	84	118.67	78.67	4.86	14.3	0	0	0	0	0	0	1	0	0	0	0
96595	392	2	64	2	0.95	70.1	151.4	30.6	103.6	0	1	NA	9.3	41	NA	27	26	43	221	539	5.1	2	NA	1	4.77	164	78	148	68	142	68	151.33	71.33	4.6	13.7	1	1	1	0	1	1	0	0	1	1	1
96596	303	1	35	1	2.31	83.1	170.2	28.7	104.1	0	0	NA	5.7	49	NA	37	23	49	247	124	7	1	2	3	1.14	116	70	114	70	114	68	114.67	69.33	5.62	17	1	0	1	0	0	0	1	0	0	1	1
96598	226	2	67	4	1	87.8	158.6	34.9	104.5	1	1	NA	6.2	75	NA	10	13	11	248	97	4.4	2	NA	1	0.6	152	62	148	58	144	62	148	60.67	4.74	13.5	1	1	1	1	1	0	1	0	0	1	0
96599	342	1	72	3	1.35	90.7	167.7	32.3	114.1	1	0	9.05	6.2	30	29.72	39	31	40	160	117	7.2	2	NA	1	10.61	130	68	124	66	130	68	128	67.33	5.94	13.6	1	0	1	1	0	1	1	1	1	1	1
96600	310	2	25	4	2.73	103.1	155.8	42.5	111.1	0	0	5.33	5.4	50	9.11	16	14	13	136	46	4.3	1	2	3	2.25	128	80	120	78	118	76	122	78	4.63	13.6	1	0	1	0	0	0	0	0	1	1	1
96603	319	1	60	3	2.65	129.6	179.3	40.3	131.2	1	1	NA	8.4	22	NA	20	16	81	292	557	6.5	2	NA	1	4.5	176	96	156	94	154	94	162	94.67	5.62	16	1	1	1	1	1	1	0	0	1	1	1
96607	353	1	71	3	1.17	120.1	184.8	35.2	127	1	1	7.88	5.6	41	10.61	26	25	40	152	149	5.3	1	3	2	1.9	158	76	154	78	148	72	153.33	75.33	5.68	17.6	1	1	1	1	1	0	0	1	0	1	1
96609	244	2	36	4	NA	65.1	160.8	25.2	87	0	0	5.77	5.8	39	12.37	10	16	17	132	67	3.6	2	NA	1	2.4			114	74	114	74	114	74	4.3	10.6	1	0	0	1	0	1	1	1	1	1	0
96616	277	1	51	5	4.52	69.2	165.9	25.1	91.2	0	0	NA	6.2	48	NA	34	24	32	290	189	6.8	1	3	2	4.24	134	96	134	98	136	98	134.67	97.33	5.31	15.4	1	0	0	1	1	0	1	0	1	1	1
96618	225	2	36	3	0.2	57.2	166.6	20.6	83	0	0	NA	5.3	58	NA	65	61	22	114	42	3.8	1	1	3	0.27	104	46	106	62	104	66	104.67	58	3.71	12.2	0	0	0	0	0	0	0	0	0	0	0
96619	168	2	23	3	0.96	44.3	172.9	14.8	68.8	0	0	NA	5	89	NA	9	12	13	202	53	3.6	1	1	3	0.23	94	66	98	66	92	66	94.67	66	4.17	13	0	0	0	0	0	0	0	0	0	0	0
96622	284	2	40	4	1.69	120.1	159.6	47.1	131.1	0	0	6.11	5.9	49	45.89	10	9	27	161	80	5.5	2	NA	1	14.73	118	64	116	70	108	68	114	67.33	5.32	12.3	1	0	1	0	0	1	1	1	1	1	1
96624	339	1	36	5	1.36	81.8	169	28.6	96.7	1	0	6.72	5.6	41	11.52	26	19	23	242	177	6.8	2	NA	1	0.57	166	80	154	82	156	80	158.67	80.67	5.23	16	1	0	0	1	0	0	1	1	0	1	1
96626	213	1	23	5	0.96	69.2	179.5	21.5	83.1	0	0	NA	5	48	NA	32	19	18	193	112	5.9	2	NA	1	0.34	124	80	118	84	120	80	120.67	81.33	5.3	16.2	0	0	0	0	0	0	0	0	0	0	0
96628	217	1	32	3	1.06	104.4	171	35.7	110.1	0	0	5.72	4.9	36	16.52	12	16	19	162	148	5.8	2	NA	1	4.91	98	66	96	66	96	66	96.67	66	4.89	15.5	1	0	1	0	0	1	1	1	1	1	0
96629	246	2	46	4	3.08	89.2	173.4	29.7	93.4	0	0	5.33	5.6	51	5.86	13	19	13	229	88	4.5	2	NA	1	4.25	122	74	122	68	120	70	121.33	70.67	4.64	13.2	1	0	1	0	0	0	0	0	1	1	0
96630	400	1	41	2	0.51	111.6	175.6	36.2	119.9	0	1	6.88	6.1	42	27.33	47	28	43	169	122	6.5	2	NA	1	5.43	130	86	128	84	136	90	131.33	86.67	5.54	16.6	1	1	1	1	0	0	1	1	1	1	1
96631	315	1	37	2	3.67	104.7	177.5	33.2	112.7	0	0	NA	5.1	44	NA	94	48	32	156	139	5	2	NA	1	2.25	126	74	132	76	134	74	130.67	74.67	5.17	15.2	1	0	1	0	0	0	0	0	1	1	1
96633	235	1	65	4	0.15	81.4	171.8	27.6	92.3	1	0	5.11	5.3	58	3.08	11	15	21	212	110	7.8	1	1	3	1.31	176	90	174	80	170	82	173.33	84	4.54	13.4	1	0	0	1	1	0	0	0	0	1	0
96634	281	1	59	1	1.32	57.8	161.3	22.2	86.6	1	1	7.33	6.4	44	5.14	25	21	52	193	177	6.7	1	3	2	0.52	NA	NA	120	72	132	76	126	74	5.38	16.8	0	1	0	1	1	0	1	0	0	1	1
96636	253	2	40	1	3.4	76.3	164.2	28.3	100.6	0	0	NA	5.6	41	NA	10	12	14	165	181	5.4	2	NA	1	1.16	110	60	104	56	104	58	106	58	4.58	13.5	1	0	1	0	0	1	0	0	0	1	0
96638	201	1	58	3	3.32	79.8	175.3	26	96.5	0	0	6.33	5.5	78	9.13	115	104	187	191	66	6.5	1	1	3	1.05	126	66	130	72	124	76	126.67	71.33	4.51	15.8	1	0	0	0	0	0	1	1	0	1	0
96641	172	1	35	5	1.06	94.3	190.5	26	89.4	0	0	4.61	5.5	51	2.48	17	24	34	181	150	5.1	1	1	3	0.76	120	64	118	66	118	64	118.67	64.67	4.8	14.5	1	0	0	0	0	0	0	0	0	0	0
96642	217	1	67	1	0.83	61.9	159.6	24.3	85.3	0	0	5.27	5.5	48	1.81	17	17	20	214	153	6	1	3	2	0.35	140	66	138	68	140	70	139.33	68	4.56	14.9	0	0	0	0	0	0	0	0	0	0	0
96644	320	1	66	1	NA	85.7	163	32.3	104.5	1	0	6.22	6.4	46	16.09	32	22	31	224	261	8.6	2	NA	1	1.2	134	74	138	78	138	74	136.67	75.33	5.53	16.8	1	0	1	1	1	0	1	1	0	1	1
96646	237	1	44	2	0.41	73.3	165.9	26.6	91.4	0	0	NA	4.4	35	NA	22	21	11	184	109	4.5	2	NA	1	1.24	126	80	118	78	130	78	124.67	78.67	4.7	14.2	1	0	0	0	0	1	0	0	0	0	0
96649	307	1	51	4	1.63	132.3	181.9	40	136.6	1	0	NA	6	31	NA	18	19	56	183	220	12.1	1	3	2	7.22	154	98	156	108	152	106	154	104	5.13	14.8	1	0	1	1	0	1	1	0	1	1	1
96651	349	2	49	4	NA	110.4	163.9	41.1	121.4	1	0	5.66	5.7	61	9.65	13	11	23	189	62	6.7	1	1	3	14.31	140	94			140	88	140	91	4.94	13.6	1	0	1	1	0	0	1	0	1	1	1
96652	400	1	63	2	2.14	100.7	173.4	33.5	119.1	0	0	NA	5	32	NA	28	18	25	156	122	5.9	1	1	3	1.65	126	64	114	68	124	66	121.33	66	5.48	17	1	0	1	0	1	1	0	0	0	1	1
96654	214	1	80	3	1.78	65.4	166.3	23.6	97.1	0	0	NA	5.6	37	NA	20	28	57	279	328	5.6	1	3	2	3.07	154	82	140	84	146	68	146.67	78	5.14	16.8	0	0	0	0	0	1	0	0	1	1	0
96656	260	1	24	2	0.16	62.2	157.6	25	87.4	0	0	NA	5.4	46	NA	45	34	41	201	339	7.6	2	NA	1	14.27	NA	NA	NA	NA	NA	NA	NA	NA	5.45	16.6	1	0	0	1	0	0	0	0	1	1	0
96657	280	1	26	5	5	85.9	181.8	26	NA	0	0	5.16	5.2	56	15.91	37	44	64	205	63	7.7	2	NA	1	0.89	114	76	108	76	106	76	109.33	76	4.98	12.6	1	0	1	0	0	0	0	1	0	1	1
96658	140	1	60	4	NA	78.7	175	25.7	95	0	0	NA	5.6	61	NA	38	37	26	204	105	6.8	1	1	3	1.04	110	74	104	70	102	70	105.33	71.33	5.11	15.6	1	0	0	0	0	0	0	0	0	0	0
96659	283	2	58	3	5	68.8	174.8	22.5	86.6	1	0	5.61	5.9	95	7.28	18	24	129	204	72	5.7	2	NA	1	4.01	106	70	112	68	110	66	109.33	68	4.36	13.7	0	0	0	1	0	0	1	0	1	1	1
96660	199	2	61	3	5	72.6	167	26	96.4	0	0	NA	5.4	60	NA	20	20	12	214	109	5	1	3	2	1.02	100	72	110	66	98	72	102.67	70	4.49	13.4	1	0	1	0	0	0	0	0	0	0	0
96661	239	2	24	5	2.49	53.9	164.9	19.8	73.8	0	0	NA	4.7	74	NA	8	13	19	195	55	3.9	2	NA	1	0.96	106	68	106	70	104	64	105.33	67.33	4.22	12.4	0	0	0	0	0	0	0	0	0	0	0
96663	185	2	20	3	0.08	57.4	163.4	21.5	71.8	0	0	5.16	5.3	53	6.38	13	18	10	156	66	5.1	2	NA	1	0.67	104	68	102	64	106	62	104	64.67	4.58	13.4	0	0	0	0	0	0	0	0	0	0	0
96667	335	1	69	1	1.64	94.6	165.2	34.7	126.5	1	0	5.83	6	55	8.44	18	14	33	236	47	5.9	1	3	2	1.36	162	88	164	90	NA	NA	163	89	3.73	13.8	1	0	1	1	0	0	1	0	0	1	1
96669	207	2	55	5	1.36	42.5	159.7	16.7	65.8	0	0	NA	5.6	76	NA	12	22	22	186	83	4.4	2	NA	1	0.46	104	72					104	72	4.24	12.8	0	0	0	1	0	0	0	0	0	0	0
96672	230	1	32	5	5	78.2	173	26.1	89.9	0	0	6.27	5.2	34	15.98	24	18	32	229	222	6.7	1	3	2	0.64	102	56	100	62	108	64	103.33	60.67	5.7	16	1	0	0	0	0	1	1	1	0	1	0
96674	344	1	30	2	3.43	96.6	180.4	29.7	105.1	0	0	NA	5.7	44	NA	45	29	49	217	230	6.4	2	NA	1	3.14	130	90	132	94	134	88	132	90.67	4.84	14.4	1	0	1	1	0	0	1	0	1	1	1
96675	241	2	18	3	1.49	87.2	168.1	30.9	85.4	0	0	NA	5.2	66	NA	15	17	11	159	77	5.1	2	NA	1	1.62	104	60	108	66	108	62	106.67	62.67	4.61	13.5	1	0	0	0	0	0	0	0	0	0	0
96677	316	2	25	3	2.79	93.9	165.3	34.4	107.3	0	0	NA	5.2	56	NA	17	16	23	202	124	3.9	1	1	3	3.44	114	72	112	70	112	70	112.67	70.67	5.13	14.6	1	0	1	0	0	0	0	0	1	1	1
96679	174	2	30	3	1.89	51.2	163.6	19.1	77	0	0	NA	5.1	45	NA	17	18	13	177	87	5	1	3	2	0.34	116	76	118	74	114	72	116	74	4.45	13.9	0	0	0	0	0	1	0	0	0	0	0
96681	202	2	33	5	2.2	91.5	167.7	32.5	106.2	0	0	5.94	5.3	50	23.89	16	15	15	200	138	4.9	2	NA	1	10.76	114	84	112	72	108	76	111.33	77.33	4.86	13.3	1	0	1	0	0	0	1	1	1	1	0
96687	331	2	80	3	NA	71.7	156.7	29.2	95.7	0	1	8.83	6	79	7.15	9	17	10	121	43	5.3	1	3	2	1.11									5.31	15.1	1	1	1	1	0	0	1	1	0	1	1
96688	397	1	58	4	2.46	106.5	179	33.2	110.2	1	1	NA	6.7	49	NA	27	25	94	139	250	5.4	2	NA	1	3.65	154	88	150	92	142	88	148.67	89.33	5.03	15	1	1	1	1	1	0	0	0	1	1	1
96692	238	1	29	2	5	79.3	174.1	26.2	89.4	0	0	NA	5.1	48	NA	63	26	50	193	111	6.1	2	NA	1	0.6	NA	NA	116	78	118	76	117	77	4.91	15.2	1	0	0	1	0	0	0	0	0	0	0
96693	165	2	18	5	2.76	47.2	153.8	20	66.9	0	0	NA	5.1	57	NA	7	17	7	181	80	3.3	2	NA	1	1.5	92	54	92	52	92	54	92	53.33	4.51	12.9	0	0	0	0	0	0	0	0	0	0	0
96694	217	1	39	3	0.79	75.3	181	23	91	1	0	NA	5.6	34	NA	33	23	27	187	134	5.6	1	1	3	2.41	140	96	142	94	144	94	142	94.67	5.3	15.6	0	0	0	1	0	1	0	0	1	1	0
96695	177	2	25	3	4.93	68.2	156.3	27.9	NA	0	0	5.27	5.1	83	7.01	13	14	9	166	53	3.2	2	NA	1	0.34	102	62	100	70	104	60	102	64	4.23	12.7	1	0	1	0	0	0	0	0	0	0	0
96696	363	1	18	1	0.72	117	179.8	36.2	120	0	0	NA	5.1	47	NA	52	27	33	229	256	5.1	2	NA	1	2.68	140	78	140	76	140	66	140	73.33	5.58	15.9	1	0	1	0	0	0	0	0	1	1	1
96697	211	1	25	3	1.2	74.3	180.5	22.8	85.4	0	0	NA	4.7	51	NA	15	19	8	156	87	5.1	1	3	2	0.55	106	72	108	64	106	70	106.67	68.67	4.93	15.2	0	0	0	0	0	0	0	0	0	0	0
96698	302	1	40	3	3.18	119.6	173.6	39.7	122.5	0	0	NA	5.2	38	NA	23	17	24	222	170	6.3	1	3	2	7.52	120	80	122	78	124	70	122	76	4.68	15	1	0	1	0	0	1	0	0	1	1	1
96699	188	2	59	3	1.47	87	156.3	35.6	128	0	0	NA	5.2	55	NA	8	12	22	219	118	6.3	2	NA	1	0.95	140	86	136	84	130	78	135.33	82.67	4.78	13.9	1	0	1	1	0	0	0	0	0	1	0
96700	381	1	68	3	0.59	95.1	172.4	32	106.4	0	0	6.05	5.7	57	25.25	24	22	27	205	163	5.3	1	3	2	5.06	NA	NA	152	88	146	80	149	84	5.04	15.3	1	0	1	1	1	0	1	1	1	1	1
96701	318	1	74	2	0.84	67	166.4	24.2	84.9	0	0	5.5	5.3	45	5.44	3	14	10	168	118	6.1	1	3	2	4.71	156	82	164	80	166	82	162	81.33	4.66	13.8	0	0	0	0	0	0	0	0	1	0	0
96704	213	2	80	4	1.98	82.1	160.6	31.8	95.5	1	0	5.66	5.8	53	8.82	8	16	10	146	81	9.2	1	3	2	1.36	140	32	146	38			143	35	3.95	11.1	1	0	1	1	1	0	1	0	0	1	0
96706	291	1	40	3	5	86.2	174.2	28.4	107.1	0	0	NA	5.7	53	NA	27	20	26	238	122	4.7	1	1	3	0.92	154	86	162	84	160	86	158.67	85.33	4.63	15	1	0	1	1	0	0	1	0	0	1	1
96707	305	2	64	5	1.64	70	165.9	25.4	NA	1	0	NA	5.8	57	NA	16	20	22	217	136	7.9	1	1	3	3.33	148	78	150	76	148	82	148.67	78.67	5.12	14	1	0	1	1	1	0	1	0	1	1	1
96708	191	2	52	3	5	77	162.4	29.2	99.8	1	0	4.88	4.8	90	3.51	63	57	16	164	83	5.9	2	NA	1	0.42	102	74	98	74	100	76	100	74.67	4.64	14.7	1	0	1	1	0	0	0	0	0	1	0
96711	265	2	36	1	0.68	66.4	160.7	25.7	88.8	0	0	NA	5.4	51	NA	19	23	14	132	77	3.7	1	1	3	0.83	124	80	124	82	116	74	121.33	78.67	4.77	14.6	1	0	1	0	0	0	0	0	0	0	0
96718	297	1	80	3	1.11	66.9	159.9	26.2	99.3	0	0	NA	5.6	54	NA	16	17	22	142	102	4.4	2	NA	1	1.19	152	58	142	64	140	66	144.67	62.67	4.52	14	1	0	0	0	0	0	0	0	0	0	1
96719	292	2	50	4	0.95	124.8	169.7	43.3	128.3	0	0	6.72	6	45	21.48	12	11	22	159	85	4.3	1	1	3	17.39									5.4	14.3	1	0	1	1	0	1	1	1	1	1	1
96721	390	2	32	1	5	144.6	167	51.8	136.6	1	0	8.16	6.6	32	27.62	14	11	17	184	248	4.3	1	3	2	5.78	110	68	120	64	118	64	116	65.33	4.48	13.6	1	1	1	1	0	1	0	1	1	1	1
96723	205	2	38	3	0.91	51.9	163.2	19.5	73.8	0	0	NA	4.8	72	NA	11	14	13	156	50	2	1	1	3	0.4	96	66	98	68	94	74	96	69.33	4	13.4	0	0	0	0	0	0	0	0	0	0	0
96725	264	2	33	2	NA	79.3	156.4	32.4	102.8	0	0	5.27	5.6	39	12.87	31	23	12	151	110	5.5	2	NA	1	1.1	106	70	106	64	100	64	104	66	4.73	14	1	0	1	0	0	1	0	1	0	1	0
96727	236	2	76	2	4.06	91.1	157.8	36.6	114.8	1	1	8.27	5.9	52	7.6	11	19	20	175	174	6.2	2	NA	1	15.65			146	60	152	56	149	58	3.12	10.7	1	1	1	1	1	0	1	1	1	1	0
96730	205	2	53	2	2.67	64.7	151.5	28.2	79.9	0	0	NA	5.4	58	NA	15	16	18	159	120	3.3	2	NA	1	1.09	104	68	100	66	94	62	99.33	65.33	4.18	14.3	1	0	0	0	0	0	0	0	0	0	0
96731	350	1	41	4	3.25	103.1	169.8	35.8	111	0	0	NA	6.2	41	NA	18	16	18	126	67	5.2	1	3	2	1.68	106	62	104	60	108	62	106	61.33	4.74	14.5	1	0	1	0	0	0	1	0	0	1	1
96732	335	1	57	3	5	111.1	180.7	34	118.5	1	1	NA	7	32	NA	21	23	31	241	493	6	1	3	2	7.89	94	70	94	66	96	70	94.67	68.67	5.23	16.1	1	1	1	1	1	1	0	0	1	1	1
96734	254	2	19	4	2.21	62.5	154.7	26.1	84.1	0	0	NA	5.3	49	NA	8	12	14	137	42	3.2	2	NA	1	0.36	116	66	112	68	112	56	113.33	63.33	4.37	12.6	1	0	0	0	0	1	0	0	0	0	0
96736	316	1	72	4	5	84.8	168.1	30	110.1	1	1	NA	6.5	46	NA	20	20	17	136	73	4.4	1	3	2	0.85	NA	NA	124	80	132	68	128	74	4.84	15.2	1	1	1	1	1	0	0	0	0	1	1
96737	166	2	34	5	2.39	52.6	160.3	20.5	75.9	0	0	NA	5.3	72	NA	11	16	11	217	91	4.4	2	NA	1	0.97	96	60	94	64	104	62	98	62	4.22	12.9	0	0	0	0	0	0	0	0	0	0	0
96740	400	1	27	5	5	105.8	176.2	34.1	121.1	0	1	NA	6	48	NA	78	59	44	166	182	5.4	2	NA	1	6.36	142	64	128	74	136	72	135.33	70	5.35	15.4	1	1	1	0	0	0	1	0	1	1	1
96743	400	1	33	3	1.91	147.1	185.2	42.9	135.8	0	0	6.16	6.1	42	17.06	34	24	22	133	60	6.8	1	2	3	3.51	132	86	130	84	128	86	130	85.33	5.37	16.2	1	0	1	1	0	0	1	1	1	1	1
96744	397	1	33	1	1.94	133.7	167.1	47.9	134.7	0	0	NA	6.6	36	NA	33	29	39	194	179	7.8	2	NA	1	10.09	138	84	122	88	126	82	128.67	84.67	5.61	15.4	1	1	1	0	0	1	0	0	1	1	1
96745	316	2	52	4	0.73	136.6	160.9	52.8	158.1	1	0	6.05	4.9	102	11.98	14	14	25	235	77	6.9	2	NA	1	6.84	148	68	146	76	156	78	150	74	3.87	12.6	1	0	1	1	0	0	1	1	1	1	1
96748	290	2	37	1	0.7	97.7	150.3	43.2	112.8	0	0	4.88	5.4	50	10.32	15	14	12	177	61	2.5	2	NA	1	4.15	114	68	114	70	110	66	112.67	68	4.37	11.7	1	0	1	0	0	0	0	0	1	1	1
96750	331	2	53	3	0.71	80.2	146.1	37.6	116	0	0	6.27	6	32	12.58	13	14	22	262	352	4.8	1	3	2	13.82	126	64	132	66	126	66	128	65.33	5.15	14.8	1	0	1	0	0	1	1	1	1	1	1
96754	270	2	79	5	NA	52.7	148.7	23.8	89	1	0	NA	5.7	67	NA	12	17	25	171	125	5.1	2	NA	1	0.51	134	84	124	80	118	76	125.33	80	4.46	13.1	0	0	1	1	0	0	1	0	0	1	0
96756	273	2	23	3	1.2	88.1	163.2	33.1	99.4	0	0	5.55	5	80	29.44	29	21	9	187	63	4	1	3	2	19.76	136	76	136	84	134	78	135.33	79.33	4.63	12.8	1	0	1	0	0	0	1	1	1	1	0
96758	366	1	47	4	NA	131.3	178.9	41	132	1	1	NA	8	36	NA	17	15	14	211	122	4.8	1	1	3	4.21	136	94	130	88	130	90	132	90.67	4.75	15.1	1	1	1	1	0	1	0	0	1	1	1
96759	400	2	19	3	NA	123	166.4	44.4	134.8	0	0	5.22	4.8	42	18.69	30	18	40	171	161	8	2	NA	1	8.8			130	78	128	68	129	73	4.98	14.6	1	0	1	1	0	1	0	1	1	1	1
96760	269	1	48	3	NA	118.1	178.3	37.1	125.9	0	0	NA	6.3	33	NA	46	33	53	233	362	6.9	2	NA	1	2.08	126	78	134	76	128	76	129.33	76.67	5.26	15.4	1	0	1	0	1	1	1	0	1	1	0
96764	161	1	27	5	1.6	54.8	161.8	20.9	69	0	0	NA	5.3	69	NA	36	27	40	210	46	5.4	2	NA	1	0.48	124	76	120	68	124	68	122.67	70.67	5.71	14.1	0	0	0	0	0	0	0	0	0	0	0
96766	150	2	52	4	0.59	91.6	161.4	35.2	107.8	0	0	4.77	5.2	49	11.98	9	16	8	211	100	5.3	2	NA	1	10.21	128	80	128	76	128	78	128	78	3.99	12.3	1	0	1	0	0	1	0	1	1	1	0
96768	170	2	56	2	5	79.4	174.7	26	97.5	0	0	NA	5.9	75	NA	12	17	129	197	53	6.2	1	3	2	2.57	114	74	112	78	116	74	114	75.33	4.55	12.8	1	0	1	0	0	0	1	0	1	1	0
96770	274	2	78	3	2.49	68	158.3	27.1	95.4	1	0	6.11	6	45	12.69	15	24	12	259	284	5.3	2	NA	1	1.26	130	54	124	54	128	54	127.33	54	4.49	13.3	1	0	1	1	1	1	1	1	0	1	1
96771	241	2	67	2	1.24	68.8	158.7	27.3	94.5	0	0	NA	6	58	NA	22	24	15	127	133	3.4	2	NA	1	0.6	126	72	134	68	134	64	131.33	68	4.32	14.1	1	0	1	0	1	0	1	0	0	1	0
96776	217	1	19	2	1.96	57	163.2	21.4	74.3	0	0	NA	5.1	60	NA	19	22	16	174	53	5.9	2	NA	1	11.17	NA	NA	NA	NA	NA	NA	NA	NA	5.56	16.8	0	0	0	1	0	0	0	0	1	1	0
96777	324	1	60	3	NA	150.7	185	44	148.3	0	0	NA	5.5	51	NA	31	25	37	191	73	7.9	1	3	2	3.14	132	78	138	80	140	82	136.67	80	4.69	14.2	1	0	1	0	0	0	0	0	1	1	1
96780	277	1	80	3	NA	79.2	184	23.4	98.6	1	0	6.77	5.2	49	8.3	22	22	24	129	82	5.4	1	3	2	1.1	118	56	116	54	116	54	116.67	54.67	4.58	15.6	0	0	0	1	1	0	1	0	0	1	1
96783	204	2	58	2	NA	60.6	158.5	24.1	86.7	1	0	NA	6.1	55	NA	12	14	13	220	136	5.4	2	NA	1	1.24	120	76	116	72	122	70	119.33	72.67	4.23	13.7	0	0	0	1	1	0	1	0	0	1	0
96784	187	1	74	1	0.57	63.4	160.1	24.7	88.9	0	1	7.44	9.8	39	14.34	15	15	15	208	172	5.3	1	3	2	0.64	136	72	134	70	132	70	134	70.67	4.69	14.2	0	1	0	0	1	1	0	1	0	1	0
96787	212	2	79	3	3.09	64.1	163.1	24.1	82.4	0	0	NA	6	68	NA	16	19	14	236	101	3.7	2	NA	1	0.64			148	0	152	0	150	0	4.15	13.8	0	0	0	1	1	0	1	0	0	1	0
96788	246	2	29	4	2.06	106.8	164.4	39.5	116.6	0	0	NA	5.2	37	NA	21	22	15	163	133	4.7	1	3	2	1.95	106	60	106	62	104	66	105.33	62.67	4.64	14.1	1	0	1	0	0	1	0	0	0	1	0
96792	218	2	61	4	3.48	71.6	164.5	26.5	97.1	0	0	NA	6	50	NA	11	14	16	189	167	3.5	1	3	2	1.23	122	74	126	72	124	64	124	70	4.92	12.8	1	0	1	0	0	0	1	0	0	1	0
96793	320	1	54	4	0.94	107	175.1	34.9	108.7	0	0	5.88	5.7	72	20.93	17	19	19	188	76	6.1	2	NA	1	0.8	126	82	122	84	120	84	122.67	83.33	4.74	13.1	1	0	1	0	0	0	1	1	0	1	1
96795	351	1	22	3	4.45	137.2	186.2	39.6	129.4	0	0	NA	5.2	49	NA	118	49	128	239	295	8.1	1	3	2	1.77	134	78	138	84	140	80	137.33	80.67	5.55	16.5	1	0	1	0	0	0	0	0	0	0	1
96798	259	1	70	4	1.89	115.7	180.4	35.6	132.3	1	1	NA	5.3	50	NA	32	20	62	189	104	15.1	1	3	2	5.31	108	68	118	60	112	66	112.67	64.67	5.12	14.9	1	1	1	1	1	0	0	0	1	1	0
96799	307	1	75	5	0.86	81.7	174.2	26.9	107	1	1	7.83	6.7	53	101.83	13	19	15	197	63	5.7	2	NA	1	4.27	158	88	156	84	144	86	152.67	86	5.03	15.2	1	1	1	1	0	0	0	1	1	1	1
96800	318	1	53	4	1.58	90.1	171.5	30.6	103.3	1	0	6.61	5.6	56	29.49	25	22	38	198	86	7.9	2	NA	1	1.84	NA	NA	NA	NA	NA	NA	NA	NA	5.47	17.1	1	0	1	1	0	0	1	1	0	1	1
96804	330	1	67	4	0.96	125.3	174.6	41.1	134.2	1	0	NA	6.4	48	NA	22	19	42	137	79	8.2	2	NA	1	0.82	126	76	124	80	122	80	124	78.67	4.44	13.3	1	0	1	1	1	0	1	0	0	1	1
96805	298	2	64	2	0.25	100.9	163.3	37.8	115.8	1	0	6.33	5.7	47	9.58	16	18	19	152	140	3.5	2	NA	1	4.79	152	68	146	50	142	58	146.67	58.67	4.95	14.4	1	0	1	1	0	1	1	1	1	1	1
96809	196	1	80	4	0.65	85.4	176.2	27.5	109	0	0	6.44	6.1	37	11.71	15	19	7	140	74	5.9	2	NA	1	2.08	132	64	134	62	134	60	133.33	62	4.64	14.3	1	0	1	0	1	1	1	1	1	1	0
96810	235	2	39	5	2.89	65.1	153.1	27.8	85.4	0	0	5.66	4.7	51	8.26	9	12	7	162	71	4.5	1	3	2	0.5	118	76	120	74	124	76	120.67	75.33	4.44	13.8	1	0	0	0	0	0	1	0	0	0	0
96812	255	1	72	5	1.29	60	157.5	24.2	93.4	0	1	NA	6.9	40	NA	20	28	28	179	223	6.4	2	NA	1	0.88	NA	NA	160	64	148	58	154	61	4.75	13.2	0	1	0	1	1	0	0	0	0	1	0
96815	324	1	77	3	1.07	89.5	178.1	28.2	109.2	1	0	NA	5.3	36	NA	15	13	16	214	289	5.9	2	NA	1	1.58	140	82	146	86	140	80	142	82.67	5.16	16.2	1	0	1	1	1	1	0	0	0	1	1
96816	254	2	60	4	NA	68.9	164	25.6	87.2	1	1	21.1	15.2	57	4.91	14	13	28	183	84	4	2	NA	1	2.85	174	80	160	74	158	70	164	74.67	5.35	13.7	1	1	0	1	0	0	0	1	1	1	0
96818	164	1	49	4	0.88	76.4	183	22.8	77.7	0	0	NA	5	68	NA	17	36	16	175	73	4.3	1	2	3	0.71	132	74	136	70	140	76	136	73.33	4.58	13.5	0	0	0	0	0	0	0	0	0	0	0
96820	206	1	47	3	1.23	99.1	187	28.3	109	0	0	NA	5.6	41	NA	10	13	13	159	135	5.3	1	3	2	1.13	112	76	114	72	114	68	113.33	72	4.85	16	1	0	1	0	1	0	0	0	0	1	0
96821	268	1	21	5	1.47	78	178.7	24.4	88.1	0	0	5.33	5.3	59	11.03	16	16	16	162	74	6.2	2	NA	1	0.52	NA	NA	NA	NA	NA	NA	NA	NA	5.06	15.2	0	0	0	1	0	0	0	1	0	1	0
96822	274	1	19	1	1.24	60.7	170.4	20.9	82.9	0	0	6.61	5	74	16.47	20	19	17	182	129	6.4	1	3	2	0.44	NA	NA	NA	NA	NA	NA	NA	NA	5.71	17.2	0	0	0	1	0	0	1	1	0	1	1
96823	151	1	18	3	1.22	58.6	173.5	19.5	67.4	0	0	5.77	5.4	58	3.41	8	22	11	130	51	5	2	NA	1	0.6	106	50	106	58	104	60	105.33	56	4.85	14.9	0	0	0	0	0	0	1	0	0	0	0
96826	294	1	29	5	2.43	85.9	176.8	27.5	96.8	0	0	5.61	5.2	36	6.86	19	17	16	154	142	6.1	1	1	3	0.98	116	62	110	64	110	66	112	64	4.55	15	1	0	0	0	0	1	1	0	0	1	1
96827	222	1	73	3	4.41	78	172.2	26.3	NA	1	0	NA	5.1	45	NA	38	35	41	172	221	7	1	3	2	0.51	134	62	134	74	136	70	134.67	68.67	4.67	15.5	1	0	1	1	1	0	0	0	0	1	0
96829	298	2	38	3	NA	88.8	165.3	32.5	108.6	1	0	NA	4.9	47	NA	17	14	24	193	153	4.1	1	1	3	2.19			138	92	134	90	136	91	4.72	15.4	1	0	1	1	0	1	0	0	1	1	1
96830	212	1	63	3	1.6	99.9	181.2	30.4	113.2	0	0	NA	5.4	48	NA	58	47	41	203	108	6.1	2	NA	1	1.17	126	86	132	84	128	86	128.67	85.33	4.86	15.2	1	0	1	0	0	0	0	0	0	0	0
96833	386	2	34	4	NA	167.5	172.3	56.4	144	1	1	8.88	7.8	33	17.57	23	19	17	129	178	6.6	1	1	3	3.94	152	84	154	78	154	72	153.33	78	4.57	14.3	1	1	1	1	0	1	0	1	1	1	1
96835	285	2	68	3	5	75.9	168.1	26.9	98.1	0	0	5.55	6	62	6.32	17	18	18	248	115	4.1	2	NA	1	1.28	136	68	128	72	126	72	130	70.67	4.73	14.3	1	0	1	0	0	0	1	0	0	1	1
96836	349	2	59	4	1.18	109.3	164.4	40.4	129	1	1	8.77	8.7	50	17.71	14	13	54	175	184	4.3	1	3	2	2.26									4.48	13.9	1	1	1	1	1	0	0	1	1	1	1
96838	264	2	32	5	3.2	74.7	163	28.1	93.8	0	0	6.05	5.5	72	13.84	10	14	20	227	90	5.7	2	NA	1	0.77	124	86	124	90	126	88	124.67	88	4.96	13.8	1	0	1	0	0	0	1	1	0	1	0
96839	252	2	22	5	5	132.2	171.6	44.9	130.7	0	0	6.11	5.6	35	44.88	13	11	14	160	84	5.3	1	3	2	10.21	120	60	124	62	126	64	123.33	62	5.05	13.5	1	0	1	0	0	1	1	1	1	1	0
96840	262	1	67	5	3.63	85.6	173.6	28.4	102.5	0	0	NA	6.1	53	NA	36	30	35	174	142	7.3	2	NA	1	0.23	118	70	118	68	120	76	118.67	71.33	5.1	15.3	1	0	1	0	1	0	1	0	0	1	0
96841	204	1	74	3	1.37	61.1	173.3	20.3	87.1	0	0	6.22	5.5	57	5.45	14	17	44	197	94	5.3	1	3	2	0.82	144	74	130	70	138	68	137.33	70.67	4.76	14.5	0	0	0	0	0	0	1	0	0	0	0
96842	209	2	75	3	1.37	85.4	161.1	32.9	109.6	1	0	5.72	5.3	78	4.6	20	21	12	187	94	4.6	2	NA	1	0.72	114	58	120	60	118	56	117.33	58	4.42	13.9	1	0	1	1	0	0	1	0	0	1	0
96844	342	1	55	5	2.44	73.6	176.7	23.6	89.7	1	0	10.9	7.1	38	30.48	32	23	32	217	317	6.9	1	3	2	2.25	144	62	132	70	140	70	138.67	67.33	5.2	14.6	0	1	0	1	1	1	0	1	1	1	1
96847	205	2	44	4	2.78	53.4	161	20.6	74.2	0	0	NA	5.8	69	NA	11	17	20	180	57	3.1	2	NA	1	0.33	154	92	158	92	162	92	158	92	3.84	10.5	0	0	0	1	0	0	1	0	0	1	0
96848	265	2	56	4	NA	125.1	159.7	49.1	136.4	0	0	5.33	5.7	47	97.5	11	14	18	169	218	4.9	1	1	3	5.96	118	64	114	66	120	70	117.33	66.67	4.44	14	1	0	1	0	1	1	1	1	1	1	0
96851	329	2	61	2	2.78	66	151.2	28.9	100.2	1	1	7.44	7.3	53	12.99	23	20	30	170	112	7.2	2	NA	1	2.93	134	74	128	70	128	72	130	72	4.55	13.3	1	1	1	1	1	0	0	1	1	1	1
96852	350	1	35	1	NA	107.5	169.2	37.5	110.5	0	0	5.77	5.5	46	17.45	51	40	30	186	72	5.7	1	3	2	36.84	118	58	120	64	116	66	118	62.67	4.85	14	1	0	1	0	0	0	1	1	1	1	1
96862	283	2	51	3	5	101.7	171.3	34.7	109.6	1	0	NA	5.5	52	NA	14	18	49	231	150	4.4	2	NA	1	2.72	144	82	126	80	130	80	133.33	80.67	4.59	11.3	1	0	1	1	0	0	0	0	1	1	1
96865	115	2	28	4	1.13	67.4	172.5	22.7	78.5	0	0	5.16	5.5	60	3.05	12	16	42	133	47	5.2	1	3	2	0.29	106	68	110	72	110	68	108.67	69.33	4.91	12.4	0	0	0	0	0	0	0	0	0	0	0
96871	250	1	72	3	2.46	87.6	172.5	29.4	108.6	1	0	NA	6.2	55	NA	13	21	30	180	115	7	1	3	2	29.19	126	76	130	78	124	74	126.67	76	4.72	14.5	1	0	1	1	1	0	1	0	1	1	0
96874	273	2	55	1	5	67.3	161.8	25.7	96.3	0	0	NA	5.7	55	NA	11	14	17	266	238	4.6	2	NA	1	0.91	132	82	132	82	134	84	132.67	82.67	4.34	13.8	1	0	1	0	1	0	1	0	0	1	0
96876	120	2	60	4	0.81	86.5	166.2	31.3	114.8	1	1	4.88	5.7	55	11	25	27	25	227	87	5.7	2	NA	1	7.03	118	70	120	70	120	68	119.33	69.33	4.09	11.9	1	1	1	1	0	0	1	0	1	1	0
96877	229	1	60	4	2.47	92.3	168.5	32.5	105.2	0	0	5.72	6.6	42	11.23	13	16	20	196	90	4.3	2	NA	1	2.07	190	108	192	108	188	104	190	106.67	4.34	9.1	1	1	1	1	0	0	1	1	1	1	0
96882	287	2	44	5	0.32	76.6	146.7	35.6	102.9	0	0	NA	6.4	43	NA	14	16	14	162	174	5.8	2	NA	1	7.05									4.6	11.8	1	0	1	1	0	1	1	0	1	1	1
96884	299	2	55	5	5	70.2	160.3	27.3	92.1	0	0	5.44	5.8	54	14.97	11	16	11	237	122	5.9	2	NA	1	1.06	126	68	132	64	120	64	126	65.33	4.81	13.2	1	0	1	0	0	0	1	1	0	1	1
96885	295	1	24	1	0.48	85	168.2	30	105	0	0	5.61	5.9	50	14.25	29	19	20	156	68	6.2	1	3	2	1.1	104	56	102	54	102	54	102.67	54.67	5.84	16.1	1	0	1	0	0	0	1	1	0	1	1
96887	312	2	57	3	1.82	65.1	152.5	28	96	1	0	6.38	5.8	55	11.2	24	31	17	227	199	4.8	2	NA	1	5.46			142	76	142	76	142	76	4.71	13.2	1	0	1	1	0	0	1	1	1	1	1
96890	217	1	20	4	0.74	66.8	175.9	21.6	75	0	0	5.27	4.2	49	6.38	15	17	22	146	80	3.8	1	1	3	0.56	128	64	132	66	126	64	128.67	64.67	5.2	16.3	0	0	0	0	0	0	0	0	0	0	0
96891	207	1	41	4	2.47	86.9	179.2	27.1	94.5	1	0	NA	4.5	52	NA	10	12	19	118	59	5.7	1	1	3	3.04	NA	NA	126	82	126	84	126	83	5.45	13.2	1	0	0	1	0	0	0	0	1	1	0
96893	317	1	42	2	NA	86.7	170.7	29.8	103.3	0	0	5.94	4.9	NA	25.13	48	32	75	163	231	6.7	2	NA	1	1.07	116	70	110	70	110	74	112	71.33	4.95	15.2	1	0	1	0	0	0	1	1	0	1	1
96895	279	2	60	2	5	67.6	159.5	26.6	89.2	0	0	5.61	5.6	54	12.95	33	23	30	150	89	4.5	2	NA	1	1.68			128	88	126	88	127	88	5.1	16	1	0	1	1	1	0	1	1	0	1	1
96896	212	2	80	4	4.08	57.2	157.4	23.1	97	1	1	6.38	6.2	64	5.21	12	14	13	240	102	5.4	2	NA	1	2.49	166	72	168	68	164	62	166	67.33	4.37	12.8	0	1	1	1	1	0	1	0	1	1	0
96898	253	1	56	2	0.87	88	169.3	30.7	101.4	0	0	5.27	5.3	43	11.34	15	20	16	152	117	8	2	NA	1	2.01	NA	NA	156	84	154	82	155	83	5.17	15.2	1	0	0	1	0	0	0	1	1	1	0
96899	308	1	21	4	2.79	82.3	179.6	25.5	85.8	0	0	4.88	5.2	41	6.89	29	30	16	135	65	5	2	NA	1	4.56	112	62	114	56	112	68	112.67	62	4.33	13.3	1	0	0	0	0	0	0	0	1	0	1
96900	278	1	24	2	NA	74.1	162	28.2	NA	0	0	NA	5.5	31	NA	48	30	49	182	507	5.5	2	NA	1	1.07	126	64	130	62	128	60	128	62	5.64	17	1	0	1	0	0	1	0	0	0	1	1
96901	172	2	33	1	0.85	64.1	156.5	26.2	82.7	0	0	4.83	5.1	60	2.43	10	12	12	170	60	3.9	2	NA	1	0.3	96	54	94	58	94	56	94.67	56	4.26	13.1	1	0	0	0	0	0	0	0	0	0	0
96906	293	1	74	3	2.48	94.2	172.3	31.7	114.7	1	0	NA	5.4	42	NA	18	21	18	176	226	6.3	2	NA	1	8.15	144	80	150	78	144	80	146	79.33	4.83	14.1	1	0	1	1	1	0	0	0	1	1	1
96907	330	2	35	3	3.92	105.6	171.6	35.9	117	0	0	5.27	5	63	12.19	13	16	17	183	107	6.2	1	3	2	14.18	112	76	108	72	108	74	109.33	74	4.85	14	1	0	1	0	0	0	0	1	1	1	1
96908	350	2	73	5	2.19	63.2	151.5	27.5	102	0	1	NA	7.2	48	NA	45	36	65	189	120	4.9	1	3	2	2.39	162	64	158	70	158	72	159.33	68.67	4.18	15	1	1	1	0	1	1	0	0	1	1	1
96912	293	1	50	4	5	125.2	191.8	34	115.9	1	0	NA	6.1	47	NA	20	27	42	142	83	7.3	2	NA	1	4.59	134	90	134	90	134	92	134	90.67	5	12.8	1	0	1	1	0	0	1	0	1	1	1
96913	309	2	25	5	4.78	58.5	149.8	26.1	84.2	0	0	NA	5.2	66	NA	12	15	13	193	76	4.2	2	NA	1	4.9	118	72	116	72	116	70	116.67	71.33	4.84	14.6	1	0	0	0	0	0	0	0	1	0	1
96915	321	1	49	3	5	105.8	191.9	28.7	113.5	0	1	NA	7.4	48	NA	22	17	19	209	189	5.2	1	3	2	4.31	128	92	134	92	NA	NA	131	92	4.74	14.7	1	1	1	1	1	0	0	0	1	1	1
96916	254	2	69	1	3.69	91.7	155.1	38.1	108.1	0	0	5.94	5.4	68	13.69	14	22	15	180	104	4.4	2	NA	1	0.87	104	76	126	76	126	70	118.67	74	4.31	13.6	1	0	1	0	0	0	1	1	0	1	0
96921	366	1	57	3	1.78	140	177.9	44.2	141.2	1	0	NA	5.3	38	NA	26	21	56	178	178	8.1	2	NA	1	8.94	128	84	132	84	130	84	130	84	5.09	14.9	1	0	1	1	1	1	0	0	1	1	1
96922	302	1	57	3	5	97.6	178.3	30.7	112.2	1	0	5.44	5.3	50	4.41	44	29	54	168	54	4.4	2	NA	1	1.38	160	76	150	76	148	74	152.67	75.33	4.68	14.3	1	0	1	1	0	0	0	0	0	1	1
96927	268	1	70	3	3.34	100.8	176.4	32.4	116.4	1	0	5.94	5.4	38	9.91	26	17	59	206	170	5.7	1	3	2	0.78	112	76	116	78	116	68	114.67	74	5.09	16.9	1	0	1	1	1	1	1	1	0	1	0
96928	207	1	71	4	1.54	59.9	159	23.7	78	1	1	NA	7	93	NA	9	15	30	212	58	3.3	2	NA	1	1.13	150	74	154	76	152	70	152	73.33	4.71	13.3	0	1	0	1	1	0	0	0	0	1	0
96933	174	1	59	3	1.1	65.2	167.8	23.2	96.5	0	0	NA	5.8	67	NA	24	31	26	270	238	4	1	3	2	3.76	148	96	152	96	146	100	148.67	97.33	4.74	13.5	0	0	0	1	0	0	1	0	1	1	0
96935	338	1	41	3	1.88	105.5	165.1	38.7	121	1	0	NA	5.8	48	NA	19	17	36	247	183	4.9	1	1	3	4.4	124	86	122	88	122	88	122.67	87.33	4.85	15.8	1	0	1	1	0	0	1	0	1	1	1
96938	307	2	65	1	NA	65.8	156.6	26.8	99.1	1	0	5.83	5.6	68	9.04	19	15	22	239	87	5	1	3	2	1.26	150	80	154	82	156	80	153.33	80.67	4.35	13.8	1	0	1	1	0	0	1	0	0	1	1
96939	231	2	32	3	0.71	75.9	158	30.4	92.1	0	0	5.27	5.5	38	5.04	9	12	11	168	58	3.7	1	1	3	5.55	98	56	94	54	98	58	96.67	56	4.28	13.7	1	0	1	0	0	1	0	0	1	1	0
96940	214	2	59	3	3.69	56.1	159.2	22.1	78.5	0	0	NA	4.9	80	NA	23	30	56	213	45	4.5	2	NA	1	1.01	110	70	120	68	114	62	114.67	66.67	4.29	13	0	0	0	0	0	0	0	0	0	0	0
96941	277	2	39	4	5	89.6	155.4	37.1	108.6	0	0	NA	4.9	66	NA	14	18	30	167	58	3.4	2	NA	1	8.02	144	86	144	90	144	94	144	90	4.6	13.4	1	0	1	1	0	0	0	0	1	1	1
96945	307	1	18	3	NA	121.4	173.9	40.1	122.7	1	0	NA	5.2	41	NA	33	24	18	187	145	6.7	2	NA	1	2.53	128	68	130	62	128	60	128.67	63.33	5.23	14.9	1	0	1	1	1	0	0	0	1	1	1
96946	281	1	77	1	2.06	76.5	159.6	30	101.1	1	1	6.94	5.7	30	10.86	64	39	44	186	183	7.4	1	3	2	2.41	114	60	110	62	114	64	112.67	62	4.58	14.4	1	1	0	1	0	1	1	1	1	1	1
96951	243	2	36	3	1.48	92	165.1	33.8	116.1	0	0	5.55	5.3	46	8.34	15	16	27	246	387	7	2	NA	1	5.25	120	84			124	84	122	84	5.04	15	1	0	1	1	0	1	1	0	1	1	0
96952	213	2	63	3	NA	53.2	153.5	22.6	85.5	0	0	NA	5.4	82	NA	27	22	18	238	93	3.2	1	3	2	2.24	106	68	106	64	108	70	106.67	67.33	4.75	15.4	0	0	0	0	0	0	0	0	1	0	0
96953	236	2	60	3	1.19	97.1	173.3	32.3	111.2	1	0	NA	5.2	48	NA	13	17	24	184	155	4	2	NA	1	6.3	122	64	116	72	110	66	116	67.33	4.97	14.9	1	0	1	1	1	1	0	0	1	1	0
96954	311	1	55	1	0.94	76.7	160.3	29.8	103.1	0	1	14.3	10.2	43	8.67	52	31	39	220	126	5.5	1	3	2	1.57	132	66	120	68	126	68	126	67.33	5.14	14.9	1	1	1	0	0	0	0	1	0	1	1
96955	297	1	64	5	5	79.9	169.7	27.7	108.1	1	1	6.77	5.2	68	10.36	14	13	33	178	120	5.7	2	NA	1	6.94	144	92	142	94	142	88	142.67	91.33	5.15	18	1	1	1	1	1	0	1	1	1	1	1
96958	268	2	24	4	1.21	104.5	163.5	39.1	120.6	0	0	NA	5.8	45	NA	10	12	18	160	68	4.2	2	NA	1	29.12	126	82	122	84	128	84	125.33	83.33	4.51	12.4	1	0	1	0	0	1	1	0	1	1	0
96959	274	1	33	5	4.93	75.4	174	24.9	95.8	0	0	NA	5.1	33	NA	19	15	19	220	376	4.9	2	NA	1	1.04	110	68	106	72	106	58	107.33	66	5.27	15.1	0	0	0	0	0	1	0	0	0	0	0
96960	372	2	47	4	0	126.4	169.7	43.9	129.7	1	0	NA	6.4	41	NA	18	12	31	209	158	3.5	1	1	3	10.54	122	72	120	70	120	72	120.67	71.33	4.5	13.5	1	0	1	1	1	1	1	0	1	1	1
96964	241	2	65	4	5	77	167.9	27.3	105	0	0	NA	5.5	53	NA	17	18	37	211	143	5.9	1	3	2	1.76	144	80	146	78	140	84	143.33	80.67	4.5	13.4	1	0	1	0	0	0	0	0	0	0	0
96969	302	1	38	1	1.2	73.1	164.9	26.9	95.8	0	0	NA	5.2	50	NA	26	21	31	248	166	2	1	3	2	0.72	116	78	116	72	118	76	116.67	75.33	4.58	14.3	1	0	0	0	0	0	0	0	0	0	1
96970	251	2	49	5	2.04	51.1	153.2	21.8	77.4	0	1	7.22	6.3	48	3.63	9	9	13	140	92	3.5	2	NA	1	0.5	122	74	114	76	118	72	118	74	4.51	13.4	0	1	0	0	0	1	1	0	0	1	0
96976	371	1	63	3	5	74.6	172.2	25.2	97.1	1	0	6.61	6.2	48	10.26	18	16	28	176	97	5.6	2	NA	1	2.99	144	74	144	76	142	70	143.33	73.33	4.86	15.6	1	0	0	1	1	0	1	1	1	1	1
96978	220	1	60	4	1.79	83.9	180.5	25.8	94.7	1	0	5.38	5.9	71	7.57	14	10	52	212	112	8.2	1	1	3	2.94	132	70	130	70	130	72	130.67	70.67	4.8	15.6	1	0	0	1	0	0	1	0	1	1	0
96979	222	2	34	2	3.33	82.8	157.1	33.5	109	1	0	NA	5.6	52	NA	12	14	21	182	103	5.7	2	NA	1	7.54	120	72	126	76	120	76	122	74.67	4.51	13.3	1	0	1	1	0	0	0	0	1	1	0
96983	342	1	80	3	1.81	88	166.4	31.8	110.5	1	0	6	5.6	46	14.92	20	18	26	193	220	6.7	2	NA	1	2.99	118	78	116	80	124	78	119.33	78.67	5.04	14.2	1	0	1	1	1	0	1	1	1	1	1
96984	199	2	38	4	NA	101.3	170.1	35	110	0	0	NA	5.3	45	NA	12	17	17	160	55	3.8	1	3	2	11.37	100	76	102	76	104	74	102	75.33	4.56	13.6	1	0	1	0	0	1	0	0	1	1	0
96989	274	2	64	4	NA	86.6	159.9	33.9	NA	0	0	7.55	6.4	51	23.2	17	17	58	234	188	6.8	2	NA	1	3.86			130	62	134	60	132	61	5.32	14.1	1	0	1	1	0	0	1	1	1	1	1
96990	238	1	30	2	1.19	92.6	175.5	30.1	109	0	0	5.77	5.2	29	8.44	49	24	27	119	109	6.3	2	NA	1	0.92	NA	NA	NA	NA	NA	NA	NA	NA	5.19	15.7	1	0	1	1	0	1	1	0	0	1	0
96992	203	1	28	4	2.6	73	161.5	28	86	0	0	5.22	5.5	57	8.79	17	17	23	171	53	4.3	2	NA	1	1.75	130	76	134	76	134	70	132.67	74	6.02	14.4	1	0	0	0	0	0	0	0	0	0	0
96993	397	1	52	3	4.93	149.8	182.6	44.9	136.4	1	0	6.44	5.1	42	24.83	64	40	38	218	204	7.6	2	NA	1	16.33	114	72	110	70	102	68	108.67	70	5.17	16.5	1	0	1	1	1	0	1	1	1	1	1
96994	349	1	61	2	0.92	146.8	177.6	46.5	144.1	0	0	NA	5.7	67	NA	13	11	19	177	90	4.3	1	3	2	3.15	170	100	172	90	166	98	169.33	96	4.61	14.5	1	0	1	1	1	0	1	0	1	1	1
96996	282	2	38	2	2.29	79	161.3	30.4	98.5	0	0	NA	4.9	60	NA	20	19	24	188	119	3.6	2	NA	1	11.43									4.64	14.1	1	0	1	1	0	0	0	0	1	1	1
96998	369	2	68	5	0.74	106.3	157.7	42.7	123.7	1	1	7.83	7.2	NA	73.91	16	14	27	116	173	7.4	1	2	3	9.01	134	72	132	68	132	66	132.67	68.67	4.92	13.7	1	1	1	1	1	0	0	1	1	1	1
97000	325	1	33	5	NA	84.7	181.5	25.7	98.4	0	0	5.16	5.6	48	11.94	37	33	74	304	343	6	2	NA	1	2.22	118	70	116	66	120	68	118	68	5.21	14.5	1	0	0	0	0	0	0	1	1	1	1
97003	246	1	20	3	NA	66.1	181.6	20	73.9	0	0	4.94	5	60	3.85	12	18	20	158	53	5.9	1	1	3	0.36	114	74	122	76	116	78	117.33	76	5.43	15.8	0	0	0	0	0	0	0	0	0	0	0
97011	179	2	26	3	5	71.1	157.7	28.6	90.2	0	0	5.16	4.6	43	10.87	19	25	21	150	75	4.7	1	1	3	0.85	98	64	100	68	98	66	98.67	66	5.16	14.7	1	0	1	0	0	1	0	0	0	1	0
97013	394	1	50	1	0.1	86.8	162.6	32.8	106.2	1	0	5.77	5.3	73	17.99	25	51	94	255	173	6.6	1	1	3	2.86	142	74	140	76	138	72	140	74	5.19	15.8	1	0	1	1	0	0	1	1	1	1	1
97015	277	2	72	4	1.08	93.3	156.8	37.9	115.4	1	1	6.94	9.1	37	70.4	15	14	31	164	165	4.7	1	3	2	5.35	156	62	154	66	152	66	154	64.67	4.47	11.7	1	1	1	1	1	1	1	1	1	1	1
97017	298	2	66	3	0.95	73.2	155.6	30.2	104.3	0	0	6.11	5.4	47	21.84	23	24	20	214	145	5.5	2	NA	1	2.15	122	80	118	82	122	80	120.67	80.67	4.45	13.9	1	0	1	0	0	1	1	1	1	1	1
97018	181	1	27	4	1.02	63.3	165.6	23.1	81.6	0	0	NA	5.8	40	NA	16	19	12	97	120	4.9	1	1	3	0.36	112	66	110	72	116	68	112.67	68.67	5.49	13.9	0	0	0	0	0	0	1	0	0	0	0
97021	194	1	27	3	1.59	91.1	184.4	26.8	92	0	0	NA	5.4	35	NA	34	20	21	150	179	7.4	1	1	3	0.5	NA	NA	NA	NA	112	76	112	76	5.95	17.4	1	0	0	1	0	1	0	0	0	1	0
97022	304	1	46	2	1.29	66.2	158.8	26.3	90.4	0	0	NA	5.3	41	NA	35	21	38	198	234	4.9	2	NA	1	4.43	126	76	128	76	128	76	127.33	76	5.51	16.6	1	0	0	0	0	0	0	0	1	0	1
97023	182	2	80	1	0.97	46.9	155.7	19.3	75	1	0	5	4.7	54	1.27	13	18	11	104	122	3	1	3	2	0.51	186	98	190	104	186	98	187.33	100	3.69	12	0	0	0	1	1	0	0	0	0	1	0
97025	208	2	36	1	NA	67.5	161.6	25.8	90.5	0	1	10.5	8.4	64	7.25	16	19	17	190	114	3.7	1	3	2	5.94	106	60	98	66	104	62	102.67	62.67	5.32	11.8	1	1	1	0	0	0	0	1	1	1	0
97026	273	2	80	3	1.58	63.6	155.1	26.4	93.4	1	1	NA	5.6	48	NA	25	22	11	146	152	4.1	2	NA	1	0.43	148	0	148	30	154	38	150	22.67	3.75	10.9	1	1	1	1	1	1	0	0	0	1	0
97027	201	2	26	5	0.08	59.7	154.4	25	82.5	0	0	NA	4.7	54	NA	8	14	11	149	88	4.5	2	NA	1	0.48	96	64	94	70	98	68	96	67.33	4.51	14.2	1	0	0	0	0	0	0	0	0	0	0
97029	229	1	55	5	5	73.4	168.7	25.8	89.4	1	0	NA	5.8	38	NA	24	32	45	246	270	8.5	1	3	2	0.54	104	72	106	74	104	76	104.67	74	6.53	14.4	1	0	0	1	0	1	1	0	0	1	0
97030	322	2	57	2	5	84.8	160.6	32.9	112.5	0	0	NA	5.8	48	NA	28	25	34	181	128	5.2	2	NA	1	6.87	134	82	130	82	130	82	131.33	82	4.13	12.7	1	0	1	0	1	1	1	0	1	1	1
97031	212	1	70	4	4.16	86.7	169.6	30.1	103.4	0	0	5.44	5.2	52	6.18	15	18	14	105	50	6.1	1	3	2	1.46	116	60	114	66	116	64	115.33	63.33	4.28	13.2	1	0	1	0	0	0	0	0	0	0	0
97032	304	1	50	3	5	88	182.3	26.5	96.4	0	0	5.44	5.3	41	11.98	17	23	16	179	182	9.1	1	3	2	0.87	128	80	124	72	136	82	129.33	78	4.68	14.9	1	0	0	0	0	0	0	1	0	0	1
97034	236	2	31	3	1.44	57.1	162	21.8	80.6	0	0	5.22	5.2	57	4.6	14	17	8	194	71	5.3	1	1	3	0.36	98	62	96	66	96	62	96.67	63.33	4.51	13.6	0	0	0	0	0	0	0	0	0	0	0
97035	195	2	36	4	0.73	82.7	164.1	30.7	97.6	0	0	NA	5.2	44	NA	20	18	13	165	110	3.6	2	NA	1	1.63	104	66	102	64	100	64	102	64.67	4.57	13.5	1	0	1	0	0	1	0	0	0	1	0
97039	364	1	76	5	2.41	76.3	166.2	27.6	100.4	1	1	NA	8.9	41	NA	31	23	48	112	330	5.4	1	3	2	0.68	148	86	156	82	150	74	151.33	80.67	5.32	16.4	1	1	0	1	0	0	0	0	0	0	1
97040	229	2	58	4	1.08	69.3	157	28.1	90.6	1	1	NA	5.7	96	NA	47	39	36	190	109	6.6	2	NA	1	2.01	116	74	114	76	116	72	115.33	74	4.87	13.5	1	1	1	1	1	0	1	0	1	1	0
97041	188	2	26	4	5	84.7	160.9	32.7	93.9	0	0	5.05	5.2	68	11.27	8	12	11	138	39	3.5	2	NA	1	1.3	102	70	104	68	106	68	104	68.67	4.25	13.3	1	0	1	0	0	0	0	1	0	1	0
97042	263	2	33	3	5	65.5	170.2	22.6	81.8	0	0	5.05	5.1	73	2.37	15	29	10	143	80	4.9	2	NA	1	0.62	96	58	92	56	96	62	94.67	58.67	4.34	14.2	0	0	0	0	0	0	0	0	0	0	0
97046	319	1	61	4	1.82	106.8	189.1	29.9	111	1	0	5.94	6.3	63	19.45	16	16	30	236	120	7.2	1	3	2	3.74	140	88	142	86	140	86	140.67	86.67	5.31	15	1	0	1	1	0	0	1	1	1	1	1
97048	242	2	34	4	0.62	85.1	159	33.7	96.6	0	0	5.44	5.2	54	11.13	11	14	10	203	58	5	1	1	3	4.83	104	58	100	58	100	56	101.33	57.33	4.44	12.7	1	0	1	0	0	0	0	1	1	1	0
97049	302	1	52	5	3.73	83.9	176.9	26.8	95	1	0	NA	5.4	40	NA	23	20	24	182	149	5.1	1	1	3	2.22	108	80	110	76	116	78	111.33	78	5.41	14.7	1	0	0	1	0	0	0	0	1	1	1
97051	365	1	68	5	1.16	55.1	164.4	20.4	85	1	0	NA	5.7	44	NA	30	23	35	182	176	4.4	1	3	2	1.01	136	70	136	68	126	52	132.67	63.33	4.29	13.6	0	0	0	1	1	0	1	0	0	1	1
97054	273	1	40	3	1.61	93	180.5	28.5	97.4	1	0	NA	4.9	84	NA	28	27	28	162	79	6.3	1	1	3	2.31	198	116	200	120	204	122	200.67	119.33	5.07	15.9	1	0	0	1	0	0	0	0	1	1	0
97055	322	1	53	1	0.99	103.1	175.1	33.6	114	1	0	NA	5.4	47	NA	38	36	28	159	61	4.1	2	NA	1	6.77	146	84	142	84	148	84	145.33	84	5.06	15.5	1	0	1	1	0	0	0	0	1	1	1
97056	236	2	72	5	4.12	84.6	162.5	32	108.7	1	1	9.66	7.1	44	9.25	8	6	14	239	340	6.6	2	NA	1	13.23	124	68	130	66	126	66	126.67	66.67	3.36	10.4	1	1	1	1	0	1	0	1	1	1	0
97057	202	2	26	5	4.78	57.2	160.2	22.3	80.1	0	0	4.94	5.1	65	4.46	16	21	12	243	107	5	2	NA	1	1.73									4.79	14.2	0	0	0	1	0	0	0	0	0	0	0
97060	243	1	20	4	4.9	85.3	170.2	29.4	88	0	0	4.77	4.7	41	4.25	17	23	18	146	75	8.3	2	NA	1	2.24	114	64	112	60	110	62	112	62	4.31	14.4	1	0	0	0	0	0	0	0	1	0	0
97063	163	1	51	4	4.81	53.4	171.3	18.2	71.3	0	0	4.61	5.5	54	0.71	19	23	21	227	93	4.4	1	1	3	0.59	120	74	118	78	120	72	119.33	74.67	4.83	14.2	0	0	0	0	0	0	0	0	0	0	0
97064	296	1	24	1	1.82	87.5	165.1	32.1	106	0	0	5.27	5.3	48	8.61	17	20	25	190	75	5.5	2	NA	1	2.97	118	64	116	62	114	62	116	62.67	4.79	14.2	1	0	1	0	0	0	0	0	1	1	1
97065	389	1	42	4	1.33	115.2	186.8	33	113.8	0	0	6.27	7	42	13.82	16	21	35	161	91	7.8	2	NA	1	2.22	NA	NA	NA	NA	140	100	140	100	5.69	13.8	1	1	1	1	0	0	1	1	1	1	1
97067	188	1	59	5	5	69.8	168.1	24.7	96.8	0	0	6.55	5.9	59	11.61	20	16	27	160	106	6.1	2	NA	1	0.8	NA	NA	130	100	130	92	130	96	5.98	16.2	0	0	0	1	1	0	1	1	0	1	0
97076	315	1	19	3	2.47	123.5	184.3	36.4	125.2	0	0	NA	5	29	NA	38	26	27	151	203	8.9	2	NA	1	9.82	112	80	NA	NA	116	80	114	80	5.97	18	1	0	1	1	0	1	0	0	1	1	1
97077	400	2	52	4	1.66	131.6	163.9	49	142.3	1	0	6.77	6.3	51	7.56	13	14	22	204	61	7.3	2	NA	1	28.5	142	72	140	74	138	74	140	73.33	5.05	11	1	0	1	1	0	0	1	0	1	1	1
97078	148	2	28	4	0.58	53.4	167.1	19.1	71.2	0	0	NA	5.5	84	NA	13	16	15	164	66	2.5	2	NA	1	0.24	122	70	116	66	108	54	115.33	63.33	4.32	13.4	0	0	0	0	0	0	0	0	0	0	0
97080	186	2	80	3	5	46.9	150.9	20.6	NA	1	0	NA	5.8	52	NA	9	28	12	173	112	5.7	2	NA	1	1.16	190	74	178	74	174	78	180.67	75.33	4.37	12.5	0	0	1	1	0	0	1	0	0	1	0
97088	181	1	60	3	0	90.8	184.4	26.7	103.5	1	0	6	5.7	54	5.36	16	14	9	126	56	4.4	1	1	3	0.34	150	82	152	80	144	82	148.67	81.33	4.89	14.9	1	0	1	1	0	0	1	0	0	1	0
97092	257	2	31	4	5	131.7	157.3	53.2	130.1	0	0	NA	5.3	54	NA	14	15	8	152	77	4.8	2	NA	1	5.19	124	76	118	76	124	72	122	74.67	3.96	12.8	1	0	1	0	0	0	0	0	1	1	0
97093	240	2	35	4	3.03	111	174.8	36.3	106.8	0	0	5.55	5.7	63	9.52	7	15	14	185	68	5.2	2	NA	1	5.68			104	76	112	78	108	77	4.43	12.4	1	0	1	1	0	0	1	0	1	1	0
97094	173	2	30	5	NA	55.4	154.6	23.2	73.2	0	0	5.11	5.1	82	7.61	17	14	64	213	54	5.5	2	NA	1	0.56	108	66	108	70	106	64	107.33	66.67	4.19	13.4	0	0	0	0	0	0	0	0	0	0	0
97095	278	2	44	5	3.49	76	161.3	29.2	101.8	1	0	5.94	5.6	55	6.11	30	29	30	195	165	5	1	1	3	1.4	116	74	116	74	110	78	114	75.33	5.04	15.7	1	0	1	1	0	0	1	0	0	1	1
97096	350	2	69	3	1.4	82.4	160.6	31.9	116	1	0	NA	6.2	53	NA	18	19	18	165	185	8.9	1	1	3	4.66	178	96	170	88	166	84	171.33	89.33	5.08	15.4	1	0	1	1	1	0	1	0	1	1	1
97097	400	1	53	1	2.38	118.9	167.7	42.3	136	1	1	9.1	7.8	39	13.44	32	21	28	172	212	8	1	3	2	1.32	NA	NA	NA	NA	NA	NA	NA	NA	4.9	14.8	1	1	1	1	1	1	0	1	0	1	1
97099	292	2	77	3	5	77.9	155.1	32.4	96.2	1	1	5.55	5.9	64	5.97	17	25	13	167	94	4	2	NA	1	1.64	110	48	106	56	110	60	108.67	54.67	3.79	11.3	1	1	1	1	1	0	1	0	0	1	1
97100	142	2	22	3	NA	115.8	171	39.6	123	0	0	NA	5.7	41	NA	38	28	25	226	206	6.6	2	NA	1	4.26	122	68	120	60	114	68	118.67	65.33	4.54	14	1	0	1	0	0	1	1	0	1	1	0
97102	142	2	70	2	5	49.6	157.1	20.1	75.8	0	0	5.05	5.1	78	5.93	27	39	67	248	92	5.1	2	NA	1	6.2	150	86	144	80	144	84	146	83.33	3.43	13.2	0	0	0	1	0	0	0	0	1	1	0
97103	275	2	31	2	2.39	119.6	171.9	40.5	NA	0	0	NA	4.9	43	NA	14	15	12	161	129	5.8	1	2	3	0.87	114	76	108	68	108	70	110	71.33	4.78	14.6	1	0	1	0	0	1	0	0	0	1	1
97104	330	1	38	1	1.09	93.3	169.5	32.5	110.2	0	0	NA	5.7	48	NA	44	25	20	208	169	7.2	2	NA	1	2.07	136	80	138	78	136	78	136.67	78.67	5.53	14.6	1	0	1	0	0	0	1	0	1	1	1
97108	288	1	51	5	5	83.6	164.9	30.7	102.7	1	0	6.61	6	46	27.52	23	21	37	170	158	8.1	1	3	2	0.55	140	92	136	86	138	82	138	86.67	5.52	16.3	1	0	1	1	1	0	1	1	0	1	1
97109	257	2	74	3	1.97	96.7	162.1	36.8	NA	1	1	4.83	6.1	65	14.09	14	20	12	164	238	6.6	1	3	2	3.33	154	58	148	58	144	52	148.67	56	4.67	13.9	1	1	1	1	1	0	1	1	1	1	0
97111	301	1	43	5	0.58	92.6	182.2	27.9	100	0	0	NA	5.5	38	NA	48	30	52	223	200	8.2	2	NA	1	0.64	124	86	118	90	116	88	119.33	88	4.95	14.8	1	0	0	0	0	1	0	0	0	0	1
97115	293	1	65	1	1.95	84.6	168	30	104.2	1	1	6.49	6	51	11.76	42	28	24	117	93	6.6	1	3	2	0.72	154	74	154	62	154	60	154	65.33	5.59	16.8	1	1	1	1	1	0	1	1	0	1	1
97116	298	2	23	1	1.1	76.9	159.2	30.3	95.4	0	0	NA	5.5	45	NA	15	15	13	235	144	2.7	1	3	2	10.88	118	56	114	58	112	54	114.67	56	4.68	13.4	1	0	1	0	0	1	0	0	1	1	1
97117	325	2	63	1	0.82	56	151.1	24.5	90.5	1	1	8.66	6.8	53	14.21	33	31	22	203	201	4	2	NA	1	0.81	128	72	124	74	120	70	124	72	5.23	15.3	0	1	1	1	1	0	0	1	0	1	1
97118	338	1	72	3	4.62	108.8	172.8	36.4	120.4	1	0	NA	6	43	NA	15	18	27	228	170	8.6	1	3	2	18.37	150	82	142	68	142	72	144.67	74	4.97	14.5	1	0	1	1	0	0	1	0	1	1	1
97120	264	2	80	3	5	67.8	149.5	30.3	NA	1	0	6.22	6	52	8.81	11	17	11	145	110	5.5	2	NA	1	6.48	158	64	156	62	148	60	154	62	4.07	12.5	1	0	1	1	1	0	1	0	1	1	0
97121	345	2	44	5	0.93	101.8	170.5	35	107.6	0	0	NA	5	54	NA	57	40	21	178	98	5.8	2	NA	1	2.54	126	82	122	84	124	84	124	83.33	4.88	14.5	1	0	1	0	0	0	0	0	1	1	1
97122	257	2	29	4	1.7	110.2	167.8	39.1	118.8	1	0	NA	5	57	NA	15	18	13	180	70	4.7	1	3	2	0.96	144	104	154	100	156	94	151.33	99.33	4.59	11.3	1	0	1	1	0	0	0	0	0	1	0
97123	208	2	45	5	1.39	55.8	161.4	21.4	75.5	0	0	NA	5.2	57	NA	12	18	10	137	61	4.5	2	NA	1	2.17	128	88	122	82	124	88	124.67	86	4.3	12.8	0	0	0	0	0	0	0	0	1	0	0
97124	247	2	62	3	1.28	70.2	159.9	27.5	104.7	1	0	NA	5.5	62	NA	26	16	24	130	123	8.4	1	3	2	0.57	118	68	124	66	126	66	122.67	66.67	4.65	13	1	0	1	1	1	0	0	0	0	1	0
97125	296	1	57	4	NA	110.5	182	33.4	116.1	0	0	5.88	4.6	40	18.13	23	28	24	111	68	7.7	2	NA	1	2.28	102	80	112	80	104	74	106	78	5.81	17.8	1	0	1	0	0	0	1	1	1	1	1
97127	307	1	19	1	2.46	91.6	178	28.9	96.2	0	0	5.77	5.6	56	11.83	16	13	12	160	90	5.6	2	NA	1	0.57	110	74	112	74	110	74	110.67	74	5.38	16	1	0	0	0	0	0	1	1	0	1	1
97128	318	2	29	1	0.81	84.9	149.6	37.9	107.2	0	0	NA	5.7	42	NA	19	19	34	181	159	4.5	2	NA	1	7.54									4.26	12.3	1	0	1	1	0	1	1	0	1	1	1
97129	195	2	40	5	5	61.4	165.5	22.4	78.3	0	0	NA	5.4	61	NA	14	16	12	178	126	3.6	2	NA	1	0.84	110	66	110	72	108	70	109.33	69.33	4.03	12.9	0	0	0	0	0	0	0	0	0	0	0
97131	228	2	53	4	5	79.7	167	28.6	99.5	0	0	5.61	6	60	6.04	13	18	25	238	84	4.3	2	NA	1	1.12	136	78	136	82	144	78	138.67	79.33	4.59	12.9	1	0	1	0	1	0	1	0	0	1	0
97133	305	2	65	5	NA	63.6	156.9	25.8	91.7	0	1	10.5	8.1	79	35	42	52	169	192	199	3.6	1	2	3	1.01	178	86	174	86	174	84	175.33	85.33	4.72	14.6	1	1	1	1	0	0	0	1	0	1	1
97137	197	2	39	4	NA	57.5	160.5	22.3	78	0	0	5.5	5.2	129	8.61	19	29	39	203	100	4.6	1	1	3	1.21	134	98	132	98	134	100	133.33	98.67	4.68	14.6	0	0	0	1	0	0	0	0	0	0	0
97138	246	2	47	3	0.96	67.7	172.5	22.8	81	0	0	5.27	5.3	70	3.42	16	21	9	178	93	4.3	2	NA	1	0.77	100	66	100	70	100	66	100	67.33	4.5	13.8	0	0	0	0	0	0	0	0	0	0	0
97139	190	1	29	1	0.8	64.9	167.3	23.2	81.7	0	0	NA	5.2	51	NA	19	20	15	167	108	5.4	1	3	2	0.48	114	76	104	68	104	74	107.33	72.67	5.07	15.2	0	0	0	0	0	0	0	0	0	0	0
97143	239	1	61	1	5	95.1	166.3	34.4	109.2	0	1	9.49	9	55	9.68	12	15	23	156	120	6	2	NA	1	2.52	144	66	132	68	128	64	134.67	66	4.36	12.9	1	1	1	0	1	0	0	1	1	1	0
97144	210	1	18	3	1.5	75.1	184	22.2	79.6	0	0	5.77	5	38	6.45	16	13	11	97	79	7.1	1	1	3	0.52	116	72	114	78	114	80	114.67	76.67	5.31	16.2	0	0	0	0	0	1	1	0	0	1	0
97145	321	2	46	3	NA	162.9	157.3	65.8	124.2	1	0	NA	4.9	72	NA	22	21	13	151	66	7	2	NA	1	8.93	130	66	126	66	124	72	126.67	68	4.31	11.1	1	0	1	1	0	0	0	0	1	1	1
97146	230	2	19	5	5	50.3	154.2	21.2	73.2	0	0	5.5	5.1	47	12.75	14	16	17	174	105	3.9	2	NA	1	0.15			96	66	94	66	95	66	4.55	14	0	0	0	1	0	1	0	1	0	1	0
97147	233	2	37	2	NA	54.5	152.2	23.5	87.3	0	0	5.38	5.1	54	6.96	10	15	10	153	47	3.4	2	NA	1	2.2	100	64	100	64	102	64	100.67	64	4.42	13.9	0	0	0	0	0	0	0	0	1	0	0
97149	216	2	66	2	5	53.5	155.7	22.1	78.2	0	0	NA	5.8	62	NA	12	25	27	208	100	4.2	1	3	2	0.88	120	64	116	62	118	62	118	62.67	4.67	14.2	0	0	0	0	0	0	1	0	0	0	0
97150	305	1	58	4	1.86	84.1	173.4	28	104.4	0	0	NA	5.7	95	NA	30	32	81	186	94	6.3	1	3	2	3.99	140	72	136	70	134	78	136.67	73.33	4.97	15.7	1	0	1	0	0	0	1	0	1	1	1
97152	221	2	45	3	NA	77.9	163.7	29.1	NA	0	0	NA	4.4	45	NA	14	17	6	137	115	2.5	2	NA	1	1.33									4.62	14.3	1	0	1	1	0	1	0	0	0	1	0
97153	282	1	30	3	1.52	102.6	171.9	34.7	105.9	0	0	5.94	5.1	45	15.06	36	23	46	244	406	6.5	2	NA	1	1.47	NA	NA	108	80	114	84	111	82	5.3	17.1	1	0	1	1	0	0	1	1	0	1	1
97155	307	1	52	3	1.32	112.2	180.6	34.4	119.8	1	0	NA	5.2	56	NA	12	18	19	210	138	4.1	2	NA	1	2.16	128	94	128	94	134	94	130	94	4.73	14.1	1	0	1	1	0	0	0	0	1	1	1
97156	321	2	45	5	4.69	84.7	158.6	33.7	111	1	0	NA	5.8	67	NA	31	22	32	218	98	5.2	2	NA	1	6.62	128	80	124	76	124	82	125.33	79.33	4.75	13.1	1	0	1	1	0	0	1	0	1	1	1
97157	212	1	23	1	NA	64.4	176.2	20.7	76.4	1	0	5	4.9	76	4.47	21	19	13	180	75	5	1	3	2	0.36	106	74	102	74	104	70	104	72.67	4.88	15.3	0	0	0	1	1	0	0	0	0	1	0
97163	319	1	55	5	1.36	58.8	155.5	24.3	90	0	0	NA	5.7	35	NA	33	23	47	243	686	6.2	2	NA	1	2.51	138	86	NA	NA	NA	NA	138	86	5.29	15.7	0	0	0	1	0	1	1	0	1	1	1
97164	183	1	62	3	0	47.9	178	15.1	70.2	0	0	NA	5.4	46	NA	10	14	14	147	121	3.6	1	1	3	13.18	166	96	162	98	162	102	163.33	98.67	5.08	15.3	0	0	0	1	0	0	0	0	1	1	0
97168	203	1	54	3	2.77	63.7	167.2	22.8	81	0	0	NA	5.7	54	NA	16	19	10	157	112	5.2	1	1	3	43.76	114	52	116	50	110	48	113.33	50	4.35	13.5	0	0	0	0	0	0	1	0	1	1	0
97169	313	2	67	4	1.06	87.9	163.1	33	111.8	1	0	NA	7	59	NA	13	14	31	203	159	6.2	2	NA	1	8.05	136	88	136	88	138	88	136.67	88	4.86	12.6	1	1	1	1	1	0	0	0	1	1	1
97171	202	2	74	1	NA	57.3	155.2	23.8	86.3	1	1	9.44	6.7	79	14.84	14	15	11	234	127	3.3	2	NA	1	0.74	126	0	120	0	118	0	121.33	0	4.61	14.2	0	1	0	1	1	0	0	1	0	1	0
97173	196	2	18	3	4.6	64.6	166.5	23.3	81.8	0	0	5.77	5.8	51	10.55	13	17	14	132	63	3.8	2	NA	1	2.27	112	56	116	58	112	70	113.33	61.33	4.47	10.7	0	0	0	0	0	0	1	1	1	1	0
97174	223	2	26	5	5	49.8	150.7	21.9	77.7	0	0	5.55	5.2	42	11.29	16	21	22	147	177	8.4	2	NA	1	0.5	106	52	104	64	102	58	104	58	4.18	12.9	0	0	0	0	0	1	1	1	0	1	0
97176	398	2	58	2	1.83	86	152.3	37.1	108	0	0	NA	6.2	43	NA	21	20	58	186	201	3.9	2	NA	1	15.28									4.71	13.2	1	0	1	1	0	1	1	0	1	1	1
97177	392	1	41	1	NA	108.3	164.3	40.1	122.7	0	0	6.55	5.6	36	32.99	71	43	70	208	272	6.5	1	2	3	3.3	124	88	132	90	132	88	129.33	88.67	6.09	17.5	1	0	1	1	0	1	1	1	1	1	1
97178	233	2	55	4	NA	87.3	149.9	38.9	NA	0	0	5.77	5.9	47	10.8	15	14	49	158	101	7	2	NA	1	8.19	126	74	140	84	136	76	134	78	5.23	14.5	1	0	1	0	0	1	1	1	1	1	0
97180	226	2	80	3	2.31	68.7	156.9	27.9	99.8	0	0	NA	5.6	82	NA	15	16	4	190	120	6.1	2	NA	1	3.37	150	60	146	54	144	56	146.67	56.67	4.81	14.7	1	0	1	0	1	0	0	0	1	1	0
97181	310	1	65	2	1.87	73	159.1	28.8	104.4	0	1	5.83	6.1	38	5.01	15	14	20	162	136	6.6	2	NA	1	0.52	114	70	120	64	108	54	114	62.67	4.86	15	1	1	1	0	1	1	1	0	0	1	1
97184	157	2	19	3	1.72	79.2	166.3	28.6	96.5	0	0	5.22	5.3	40	13.33	7	17	10	125	71	5.4	2	NA	1	1	102	60	104	66	108	58	104.67	61.33	4.28	12.5	1	0	1	0	0	1	0	1	0	1	0
97186	400	1	46	5	5	116.9	182.1	35.3	120.1	1	1	12.3	9.1	33	24.83	50	42	46	183	285	6.8	1	3	2	2.03	130	88	124	88	122	86	125.33	87.33	5.18	16.9	1	1	1	1	0	1	0	1	1	1	1
97189	272	1	71	4	3.13	117.3	177.7	37.1	120.9	1	1	NA	6	44	NA	18	22	12	143	48	4.7	1	3	2	2.14	108	58	106	56	104	58	106	57.33	4.54	13	1	1	1	1	1	0	1	0	1	1	0
97191	227	2	44	1	0.41	80.8	157	32.8	94.7	0	0	NA	5.3	54	NA	14	17	18	236	208	4.7	1	2	3	1.38	116	70	108	68	108	72	110.67	70	5.03	14.7	1	0	1	0	0	0	0	0	0	0	0
97192	189	2	67	2	2.39	71.6	153.9	30.2	99.1	1	0	5.22	5.6	79	6.67	22	30	25	235	94	5.2	2	NA	1	3.16	104	62	114	68	116	62	111.33	64	3.87	12.4	1	0	1	1	1	0	0	0	1	1	0
97193	321	1	28	1	3.29	107.5	181.3	32.7	113.4	1	0	NA	5.2	57	NA	42	31	82	238	243	7.9	2	NA	1	5.7	NA	NA	112	82	122	82	117	82	6.23	19.9	1	0	1	1	0	0	0	0	1	1	1
97194	301	1	69	5	NA	67	162.9	25.2	92	1	1	8.33	7.4	52	12.74	22	19	37	154	125	6.6	1	3	2	0.66	136	70	134	74	136	70	135.33	71.33	5.59	16.6	1	1	0	1	1	0	0	1	0	1	1
97198	292	2	73	3	1.23	65.3	157.4	26.4	105.2	1	0	NA	5.9	46	NA	17	22	14	213	129	4.9	1	1	3	3.2	102	68	102	70	106	64	103.33	67.33	4.61	13.7	1	0	1	1	1	1	1	0	1	1	1
97200	243	1	56	4	1.49	71.1	179	22.2	78.5	0	0	NA	5.8	53	NA	17	21	18	237	103	5.7	1	3	2	0.86	NA	NA	NA	NA	148	96	148	96	5.52	16.2	0	0	0	1	0	0	1	0	0	1	0
97201	197	1	60	4	0.16	65.1	175	21.3	76.4	0	0	5.27	4.8	67	3.36	20	29	28	160	59	5.6	1	1	3	0.28	104	46	104	48	102	44	103.33	46	3.49	12.1	0	0	0	0	0	0	0	0	0	0	0
97204	184	2	80	3	3.33	68.5	155.7	28.3	107.2	0	0	5	5.6	65	4	11	20	20	305	157	6	1	3	2	3.24	156	54	166	48	156	0	159.33	34	4.55	14.3	1	0	1	0	0	0	0	0	1	1	0
97206	234	1	69	3	5	92	183.4	27.4	97.8	0	0	6.49	5.1	72	7.59	28	27	25	202	55	6.9	1	3	2	0.51	116	74	128	72	122	78	122	74.67	5.29	17.1	1	0	0	0	0	0	1	0	0	0	0
97208	227	1	30	5	0.18	79.6	182.4	23.9	82.7	0	0	NA	4.8	62	NA	27	26	25	159	49	4.1	2	NA	1	1.14	116	82	122	74	122	70	120	75.33	4.96	13.9	0	0	0	0	0	0	0	0	0	0	0
97209	296	2	71	3	4.62	74.6	162.3	28.3	98.5	0	0	NA	5.3	56	NA	13	18	11	183	120	5.5	2	NA	1	0.81	122	66	124	64	126	66	124	65.33	4.47	14.1	1	0	1	0	0	0	0	0	0	0	1
97210	372	1	47	1	1.11	93.2	176.7	29.8	108.4	0	1	NA	12.1	22	NA	76	76	80	179	1090	6.1	1	3	2	6.77	118	88	118	86	120	84	118.67	86	5.02	14.3	1	1	1	0	1	1	0	0	1	1	1
97215	281	2	71	2	0.09	57.1	151.8	24.8	90.2	0	1	NA	9.4	94	NA	10	15	35	235	140	6.7	2	NA	1	2.73	156	58	152	62	156	60	154.67	60	3.66	10.7	0	1	1	0	0	0	0	0	1	1	1
97216	379	2	69	5	1.06	119.4	150.7	52.6	128	1	1	NA	6.1	51	NA	17	18	13	186	118	6.2	1	3	2	2.89	128	50	130	52	138	56	132	52.67	5.24	13	1	1	1	1	1	0	1	0	1	1	1
97217	209	2	29	4	0.35	60	161.7	22.9	84.4	0	0	4.61	4.7	79	5.13	9	14	16	204	55	3.8	2	NA	1	3.13	116	66	112	66	112	70	113.33	67.33	4.29	12.9	0	0	0	0	0	0	0	0	1	0	0
97221	300	1	78	1	NA	66.6	170.4	22.9	NA	1	0	5.61	6.1	45	6.9	21	26	21	163	108	4.8	1	3	2	58.31	NA	NA	NA	NA	NA	NA	NA	NA	4.53	13.2	0	0	1	1	1	0	1	0	1	1	1
97222	310	2	53	4	5	128.1	156.3	52.4	NA	1	1	NA	6.6	41	NA	20	14	27	178	139	4.9	2	NA	1	39.38	120	80	114	78	122	76	118.67	78	4.17	12.4	1	1	1	1	0	1	0	0	1	1	1
97223	163	1	26	4	4.16	83	181.7	25.1	80.8	0	0	5.11	5.1	88	1.49	15	20	29	197	73	6.4	2	NA	1	1.21	126	66	128	68	126	68	126.67	67.33	5.25	14.4	1	0	0	0	0	0	0	0	0	0	0
97224	303	2	72	3	2.43	59.7	155.4	24.7	92	1	0	NA	5.7	40	NA	17	29	33	199	212	4.2	2	NA	1	1.88	144	82	132	82	142	80	139.33	81.33	3.14	11.3	0	0	1	1	0	1	1	0	0	1	1
97228	303	1	49	3	NA	98.8	182.3	29.7	120.4	0	0	5.72	5.6	33	16.96	8	14	12	148	101	5	1	1	3	28.68	112	64	126	64	126	64	121.33	64	4.54	15.3	1	0	1	0	1	1	1	1	1	1	1
97231	331	2	27	5	2.94	75	155.5	31	98	0	0	6.49	5.9	37	81.53	29	46	50	189	202	7.5	1	2	3	4.25	128	88	130	88	138	88	132	88	4.77	14.4	1	0	1	1	0	1	1	1	1	1	1
97233	221	1	69	5	1.54	63.4	157.5	25.6	90	1	1	6.72	6.1	44	10.53	24	22	20	99	83	4.4	1	3	2	0.16	134	64	136	60	130	56	133.33	60	4.96	15	1	1	0	1	1	0	1	1	0	1	0
97234	309	2	32	5	0.28	90.8	161.1	35	110.9	0	0	5.38	5.3	36	16.89	17	19	16	223	196	6.1	2	NA	1	3.2	116	66	120	66	114	64	116.67	65.33	4.79	13.1	1	0	1	0	0	1	0	1	1	1	1
97235	220	2	35	3	0.02	83	168.1	29.4	103.5	0	0	NA	5.7	45	NA	15	12	41	195	155	4.1	1	1	3	6.12			110	78	112	76	111	77	4.61	14.2	1	0	1	1	0	1	1	0	1	1	0
97236	227	1	45	5	4.17	73.8	171.2	25.2	82.2	1	0	6.05	5.6	57	11.4	15	18	14	199	53	6.7	2	NA	1	0.59	112	66	112	66	110	64	111.33	65.33	5.57	15.9	1	0	0	1	0	0	1	1	0	1	0
97237	238	2	80	3	1.74	74.8	159.1	29.6	NA	1	1	5.66	6.5	60	10.08	13	17	14	227	245	6	1	3	2	0.73									4.45	13.1	1	1	1	1	1	0	1	1	0	1	0
97242	249	1	75	3	1.52	86.3	173.9	28.5	109.7	1	0	5.77	5	57	8.84	14	16	16	205	74	5.7	2	NA	1	1.44	NA	NA	NA	NA	NA	NA	NA	NA	5.19	16.5	1	0	1	1	0	0	1	0	0	1	0
97245	266	1	39	3	2.28	81	177.6	25.7	93.1	1	0	NA	5.6	31	NA	14	9	22	219	184	3.9	1	3	2	5.32	134	82	146	86	142	88	140.67	85.33	4.82	14.9	1	0	0	1	0	1	0	0	1	1	0
97247	140	1	45	1	3.38	87.3	179.1	27.2	103.5	0	0	6.22	5.3	59	6.65	25	16	30	165	90	6.1	1	3	2	3.19	112	70	110	70	110	74	110.67	71.33	5.49	15.8	1	0	1	0	0	0	1	0	1	1	0
97248	282	2	68	2	1.1	57	148.7	25.8	87.5	0	0	5.83	5.7	43	12.62	35	21	62	243	395	8	2	NA	1	1.48	142	82	136	80	138	80	138.67	80.67	3.89	12.5	1	0	0	0	1	1	1	1	0	1	1
97249	252	2	20	4	1.14	84.5	162.4	32	102.4	0	0	5	5.3	41	8.15	8	10	16	112	69	4.6	2	NA	1	2.3	116	60	120	58	116	60	117.33	59.33	4.81	13.3	1	0	1	0	0	1	0	0	1	1	0
97250	262	1	32	3	1.81	82.7	189	23.2	88.5	0	0	NA	5.4	51	NA	21	18	17	170	185	6.1	2	NA	1	0.74	124	76	122	76	122	74	122.67	75.33	4.98	14.8	0	0	0	0	0	0	0	0	0	0	0
97252	265	2	69	3	NA	83.7	155.3	34.7	114	1	0	NA	6.1	63	NA	11	16	39	181	98	7.1	2	NA	1	1.44	128	72	130	70	130	68	129.33	70	4.08	11.7	1	0	1	1	0	0	1	0	0	1	0
97253	330	2	57	4	0.12	83.8	162.8	31.6	116	1	0	NA	6.2	47	NA	25	28	20	180	103	5.6	2	NA	1	6.39	132	86	136	92	136	90	134.67	89.33	5.09	13.2	1	0	1	1	0	1	1	0	1	1	1
97255	292	1	29	4	1.58	73.3	170.9	25.1	93.4	0	0	5.83	5.3	37	9.65	56	54	25	149	137	7	2	NA	1	1.24	NA	NA	106	82	106	82	106	82	5.15	13.3	1	0	0	1	0	1	1	1	0	1	1
97256	400	1	57	3	NA	65.1	173.2	21.7	89.5	1	0	NA	6	56	NA	19	21	73	184	92	6.8	1	1	3	0.18	146	76	144	88	150	88	146.67	84	4.92	16	0	0	0	1	0	0	1	0	0	1	1
97257	293	2	26	1	1.97	95.2	152.4	41	106.4	0	0	NA	5.5	51	NA	16	21	10	147	146	3.8	2	NA	1	1.79	108	60	110	66	110	64	109.33	63.33	4.28	11.8	1	0	1	0	0	0	0	0	0	0	1
97259	254	1	57	4	1.44	63.9	161.4	24.5	91.3	0	0	NA	5.5	121	NA	29	40	59	256	51	6.3	2	NA	1	1.18	154	72	156	66	152	74	154	70.67	4.22	13.5	0	0	0	0	0	0	0	0	0	0	0
97260	353	2	45	2	1.22	71.6	153.1	30.5	96.4	0	0	7.05	6.1	56	22.07	17	15	26	192	125	3.3	2	NA	1	1.1	126	72	124	68	124	70	124.67	70	4.82	13.7	1	0	1	0	0	0	1	1	0	1	1
97261	190	1	19	3	0.08	87.2	184.1	25.7	94	0	0	6.22	5.1	47	8.99	50	27	26	183	127	7.5	2	NA	1	1.1	108	56	120	58	116	60	114.67	58	5.71	16.4	1	0	0	0	0	0	1	0	0	0	0
97264	337	2	67	1	3.88	88.2	153.5	37.4	125.1	0	1	7.38	9.5	51	62.01	54	87	140	160	136	5.2	2	NA	1	10.26	126	48	122	44	126	46	124.67	46	4.33	13.2	1	1	1	0	1	0	0	1	1	1	1
97266	214	1	43	5	0.59	86.6	180.2	26.7	88.8	0	0	5.5	5.6	54	5.69	17	21	19	157	86	4.1	2	NA	1	5.48	128	76	118	74	126	78	124	76	4.89	13.5	1	0	0	0	0	0	0	0	1	0	0
97268	338	1	80	3	3.69	63.7	151.9	27.6	104.8	1	1	7.66	7.5	24	9.92	6	13	23	133	263	7	1	3	2	3.46	132	54	130	58	126	58	129.33	56.67	3.68	11.7	1	1	1	1	1	1	0	1	1	1	1
97270	190	2	36	4	0.28	72.1	156.3	29.5	96.6	0	0	6.22	5.2	34	9.84	12	15	18	165	86	3.7	1	3	2	3.83	116	80	120	78	120	80	118.67	79.33	4.28	12	1	0	1	0	0	1	1	1	1	1	0
97272	250	2	80	4	0.97	75.5	165.9	27.4	95	1	0	5.55	5.8	41	11.14	42	38	69	104	87	7.5	1	3	2	5.85	200	72	204	64	206	56	203.33	64	4.17	11.7	1	0	1	1	1	1	1	1	1	1	0
97274	230	1	80	5	1.66	81.8	171.3	27.9	NA	1	0	6.05	5.5	48	11.83	16	21	25	244	153	4.9	2	NA	1	0.81	152	74	144	66	136	64	144	68	4.9	16.5	1	0	1	1	1	0	1	1	0	1	0
97275	165	2	39	4	1.07	62.2	172.6	20.9	78.8	0	0	5.05	5.3	89	2.4	10	15	9	156	27	2.9	1	1	3	0.27	94	64	92	64	94	66	93.33	64.67	3.8	8.2	0	0	0	0	0	0	0	0	0	0	0
97277	359	1	47	1	0.04	99	166	35.9	113.4	0	0	6.27	6.3	40	23.07	26	21	43	234	252	6.5	2	NA	1	1.4	118	76	120	84	124	78	120.67	79.33	5.11	15.3	1	0	1	0	1	0	1	1	0	1	1
97278	231	2	27	4	0.85	74.8	153.1	31.9	98.1	0	0	NA	5.9	55	NA	11	15	12	184	66	3.1	1	3	2	0.44	108	68	116	72			112	70	4.27	10.9	1	0	1	1	0	0	1	0	0	1	0
97280	302	1	48	1	1.89	88.2	167.9	31.3	103.5	0	1	8.77	8.8	31	37.63	45	37	83	196	229	7.4	1	3	2	4.78	126	74	124	70	116	72	122	72	4.86	13.9	1	1	1	0	1	1	0	1	1	1	1
97284	301	2	52	3	0.75	77.1	166.7	27.7	92.8	1	0	5.11	5.3	71	2.2	13	19	25	217	135	4.9	1	1	3	0.4	152	90	146	92	140	90	146	90.67	4.39	14.4	1	0	1	1	1	0	0	0	0	1	1
97289	229	2	48	3	4.86	75	161.7	28.7	92	0	0	NA	5.7	90	NA	15	18	15	187	84	4.8	2	NA	1	0.92	110	76	112	74	112	76	111.33	75.33	3.92	13.2	1	0	1	0	0	0	1	0	0	1	0
97293	233	2	27	1	1.2	66.2	153	28.3	91.7	0	0	5.72	5.6	59	7.6	21	22	45	207	138	5.2	1	3	2	6.2	100	62	96	58	94	60	96.67	60	5.01	13.1	1	0	1	0	0	0	1	0	1	1	0
97297	254	2	62	1	NA	79.9	151.5	34.8	104.9	1	0	NA	5.2	40	NA	31	31	14	154	140	5.1	2	NA	1	2.48	136	62	136	62	134	64	135.33	62.67	4.75	14.3	1	0	1	1	0	1	0	0	1	1	0
97299	278	1	59	3	2.47	93.3	183.1	27.8	110.1	0	0	5.61	5.7	32	16.02	27	20	27	176	178	5.8	1	2	3	2.07	132	76	130	74	126	78	129.33	76	5.16	16.3	1	0	1	0	0	1	1	1	1	1	1
97301	359	1	64	4	1.22	87.4	174.3	28.8	100.2	1	0	NA	5.5	62	NA	52	37	48	186	73	6.8	2	NA	1	6.01	128	68	134	66	136	70	132.67	68	4.34	14.1	1	0	0	1	0	0	0	0	1	1	1
97304	210	2	26	1	0.59	95.6	161.1	36.8	114.7	0	0	5.88	5.5	35	13.5	7	12	8	184	213	4.7	1	3	2	2.27	104	52	104	58	102	62	103.33	57.33	4.66	13.3	1	0	1	0	0	1	1	1	1	1	0
97305	264	1	64	3	5	90.4	176.1	29.2	102	0	0	5.77	5.4	42	5.04	21	24	17	191	72	5.4	1	3	2	0.74	104	70	110	70	106	72	106.67	70.67	4.47	14.8	1	0	1	0	1	0	1	0	0	1	0
97306	280	2	20	1	NA	85.3	161.8	32.6	87.9	0	0	6.05	5.4	44	29.19	19	19	24	172	83	4.1	2	NA	1	5.02	108	64	102	62	110	60	106.67	62	4.51	13	1	0	0	0	0	1	1	1	1	1	1
97307	400	1	63	3	0.91	124	172	41.9	131.3	1	1	NA	9.3	43	NA	27	27	159	173	239	5.6	2	NA	1	2.2	140	52	140	56	138	48	139.33	52	4.06	13.4	1	1	1	1	1	0	0	0	1	1	1
97308	309	2	51	3	3.29	94.6	169.5	32.9	112.9	1	0	NA	5.8	40	NA	13	15	12	138	199	5	1	3	2	2.18			116	80	120	78	118	79	4.25	13.5	1	0	1	1	0	1	1	0	1	1	1
97313	180	2	18	3	5	57.1	166.9	20.5	68	0	0	5.27	5.2	74	6.45	12	14	12	186	79	4.6	2	NA	1	3.76	118	66	120	68	118	78	118.67	70.67	4.22	12.5	0	0	0	0	0	0	0	0	1	0	0
97316	322	1	27	1	1.39	95.7	163.2	35.9	107.2	0	0	NA	5.5	37	NA	40	28	55	189	143	7.1	1	3	2	6.43	124	64	120	58	118	72	120.67	64.67	4.87	14	1	0	1	0	1	1	0	0	1	1	1
97319	132	1	32	3	1.02	99.2	173.2	33.1	108.6	1	0	NA	5.2	38	NA	31	20	114	192	220	4.8	1	1	3	9.66	126	58	116	56	112	44	118	52.67	5.04	15	1	0	1	1	0	1	0	0	1	1	0
97320	226	1	65	4	2.16	56	178.1	17.7	80.4	1	0	5.11	5.5	86	5.09	15	18	17	175	111	5.7	1	1	3	1.62	116	68	116	74	110	66	114	69.33	4.96	14.2	0	0	0	1	0	0	0	0	0	0	0
97321	239	1	37	5	5	68.6	164.1	25.5	96.2	0	0	NA	5.5	34	NA	21	23	21	156	140	6.5	2	NA	1	5.76	110	76	116	80	114	76	113.33	77.33	4.69	13.3	1	0	0	0	0	1	0	0	1	1	0
97322	267	2	32	4	2.28	110.6	174.7	36.2	118.4	1	0	NA	5.9	49	NA	107	92	116	167	152	5.6	2	NA	1	5.09	134	84	134	86	138	88	135.33	86	4.66	13.2	1	0	1	1	0	1	1	0	1	1	0
97323	198	2	67	5	3.91	54.1	149.3	24.3	84.1	1	0	NA	6.1	63	NA	16	21	17	224	172	4.5	2	NA	1	0.71			130	82	120	78	125	80	5.91	13.3	0	0	0	1	0	0	1	0	0	1	0
97325	188	2	27	1	1.54	60.8	157.9	24.4	79.8	0	0	NA	4.9	67	NA	41	29	14	203	69	3.6	2	NA	1	1.01	106	50	104	48	108	48	106	48.67	4.5	13.7	0	0	0	0	0	0	0	0	0	0	0
97326	297	1	64	5	1.79	79.6	177.2	25.4	99.7	0	0	6	6.1	40	5.2	14	14	18	194	112	7	1	1	3	4.27	110	72	116	62	112	64	112.67	66	4.58	13.9	1	0	0	0	0	0	1	0	1	1	1
97327	226	1	76	4	3.32	81.5	169.7	28.3	104.8	1	0	NA	5.3	73	NA	13	16	29	172	89	7.3	1	1	3	7.79	100	54	98	58	96	50	98	54	4.27	14.4	1	0	1	1	1	0	0	0	1	1	0
97330	320	1	72	3	4.65	129.3	177.8	40.9	136.3	1	1	NA	6.6	44	NA	19	14	27	145	229	7.7	2	NA	1	6.38	124	66	122	72	122	70	122.67	69.33	4.68	13.1	1	1	1	1	1	0	0	0	1	1	1
97332	172	2	80	3	1.67	58.4	156.2	23.9	77.5	1	0	5.22	5.4	53	4.33	7	13	9	185	124	6.8	1	1	3	1.8	154	62	150	60	146	52	150	58	3.93	11.5	0	0	0	1	0	0	0	0	0	0	0
97333	205	2	48	5	3.85	55	163.1	20.7	76.6	0	0	NA	5.4	60	NA	8	13	14	244	84	2.5	2	NA	1	0.55	96	64	102	66	106	70	101.33	66.67	3.94	9.6	0	0	0	0	0	0	0	0	0	0	0
97334	300	2	72	3	5	56.3	156.3	23	92	0	0	5.33	5.3	64	12.62	31	32	295	133	102	6.9	1	3	2	38.87	104	56	110	58	110	56	108	56.67	3.87	12.3	0	0	1	0	0	0	0	1	1	1	1
97336	205	2	58	5	5	43	152.7	18.4	70	1	0	NA	5.2	72	NA	19	21	11	288	173	6.4	2	NA	1	0.29	120	76	118	78	114	84	117.33	79.33	5.27	17.2	0	0	0	1	0	0	0	0	0	0	0
97337	143	1	71	4	0.97	83.6	165	30.7	105.7	1	0	NA	5.8	45	NA	21	22	49	205	162	7.1	1	3	2	32.06	116	78	122	80	118	78	118.67	78.67	4.62	14.3	1	0	1	1	0	0	1	0	1	1	0
97338	321	2	37	5	0.59	98.1	170.7	33.7	115.2	0	0	5.88	5.5	44	31.56	23	22	35	195	96	4.7	1	1	3	2.61	116	78	118	74	114	70	116	74	4.73	14.1	1	0	1	0	0	1	1	1	1	1	1
97339	331	1	80	3	0.86	78.5	174.4	25.8	101.1	0	0	NA	5.3	68	NA	14	19	19	191	110	5.4	1	3	2	1.08	124	60	126	58	122	60	124	59.33	5.26	15.9	1	0	0	0	0	0	0	0	0	0	1
97343	246	2	57	3	5	73	160.6	28.3	96.3	0	0	NA	5.6	54	NA	11	16	12	282	192	4.5	1	3	2	6	110	72	106	70	108	74	108	72	4.72	13.5	1	0	1	0	0	0	0	0	1	1	0
97345	203	1	18	5	1.34	62	163.8	23.1	76.5	0	0	NA	5.3	54	NA	12	18	25	133	71	5.5	1	2	3	0.35	120	68	120	68	120	70	120	68.67	4.99	15.4	0	0	0	0	0	0	0	0	0	0	0
97348	240	2	68	5	0	62.6	156.2	25.7	94.3	1	0	NA	5.6	31	NA	17	27	9	141	178	6.5	2	NA	1	3.34	136	72	132	68	130	70	132.67	70	3.99	13	1	0	1	1	0	1	0	0	1	1	0
97352	223	1	45	3	2.21	61.6	164.6	22.7	79.2	0	0	5.94	4.9	76	6.32	25	26	24	215	71	4.9	2	NA	1	0.8	NA	NA	136	66	130	60	133	63	5.45	15.8	0	0	0	1	0	0	1	0	0	1	0
97353	251	1	80	3	1.66	61.8	170.7	21.2	85.4	0	0	5.44	5.5	72	5.64	16	23	12	243	58	7.8	1	3	2	0.72	186	86	184	78	174	76	181.33	80	3.71	11.8	0	0	0	1	0	0	0	0	0	0	0
97354	289	2	31	2	1.1	105	163.8	39.1	116	0	0	NA	5.6	43	NA	21	13	18	161	82	4.5	1	2	3	5.31	112	56	110	64	110	64	110.67	61.33	4.42	13	1	0	1	0	0	1	0	0	1	1	1
97356	233	2	29	1	1.25	81.5	151.1	35.7	108.5	0	0	NA	5	46	NA	17	18	13	159	80	4.1	2	NA	1	7.3	118	74	118	74	126	78	120.67	75.33	4.82	13.1	1	0	1	0	0	1	0	0	1	1	0
97357	325	1	62	4	1.57	118.3	165.3	43.3	128.8	1	0	5.88	5.4	66	11.06	16	16	22	207	90	8.1	1	3	2	36.77	134	84	144	86	142	80	140	83.33	4.95	14.3	1	0	1	1	0	0	1	1	1	1	1
97360	400	1	63	4	NA	120.9	172.1	40.8	131.6	1	0	NA	4.9	33	NA	21	19	17	183	271	5.7	2	NA	1	1.8	144	92	142	92	140	90	142	91.33	4.32	13.7	1	0	1	1	0	1	0	0	0	1	1
97361	223	1	54	5	5	111.1	187.9	31.5	106.3	0	0	6.16	5.6	36	13.59	15	17	21	231	212	5.8	2	NA	1	0.54	144	88	138	88	134	90	138.67	88.67	5.28	16	1	0	1	1	0	1	1	1	0	1	0
97362	200	1	22	3	1.69	82.9	183.9	24.5	81	0	0	5.33	5.3	57	7.19	10	15	11	149	41	5.9	2	NA	1	0.44	120	84	NA	NA	122	84	121	84	5.39	14.7	0	0	0	1	0	0	0	0	0	0	0
97364	207	2	33	5	1.02	58.1	164.3	21.5	78.7	0	0	NA	5.5	45	NA	13	16	10	145	113	4.3	2	NA	1	0.39	116	72	102	68	102	68	106.67	69.33	5.31	12.2	0	0	0	0	0	1	0	0	0	0	0
97365	228	2	49	3	1.75	52.4	154	22.1	77.2	0	0	NA	5.2	48	NA	8	15	16	209	184	3.4	1	1	3	5.39	102	74	110	78	110	78	107.33	76.67	4.24	13	0	0	0	0	0	1	0	0	1	1	0
97367	209	2	61	3	3.04	90.1	168.4	31.8	108.4	1	0	5.66	6.2	66	2.95	10	15	15	174	91	6.4	1	1	3	5.2	116	68	120	68	116	72	117.33	69.33	5.18	17.1	1	0	1	1	1	0	1	0	1	1	0
97370	179	2	62	2	2.77	82.6	154.1	34.8	101.9	0	0	NA	5.4	77	NA	28	21	31	244	94	3.3	1	3	2	1.11	116	72	110	74	116	72	114	72.67	4.42	13.9	1	0	1	0	1	0	0	0	0	1	0
97371	287	2	57	3	5	74.1	162	28.2	99.8	0	0	NA	5.2	58	NA	23	20	21	228	155	3.6	2	NA	1	0.44	144	80	144	80	146	78	144.67	79.33	4.35	13.8	1	0	1	0	0	0	0	0	0	0	1
97374	313	1	65	3	2.33	124.3	169.5	43.3	129.1	1	0	NA	5.6	36	NA	13	13	25	199	343	5.7	1	3	2	8.75	150	72	154	74	154	70	152.67	72	5.11	14.8	1	0	1	1	1	1	0	0	1	1	1
97375	392	1	71	5	1.4	117.3	177.4	37.3	130.1	0	1	6.66	7.3	39	21.08	37	30	21	162	182	6.1	1	3	2	1.05	118	58	114	60	122	56	118	58	5.66	15.4	1	1	1	0	1	1	1	1	0	1	1
97378	184	2	19	4	1.91	109.7	168.9	38.5	119.6	0	0	5.27	4.8	50	8.74	10	14	6	148	42	3.8	2	NA	1	5.26	110	64	114	66	110	68	111.33	66	4.13	12.3	1	0	1	0	1	0	0	0	1	1	0
97379	210	1	38	2	2.67	74.4	166.9	26.7	89.6	0	0	5.5	5.5	54	7.37	39	29	29	198	151	6.8	2	NA	1	1.13	108	72	108	76	106	72	107.33	73.33	5.32	14.4	1	0	0	0	0	0	0	0	0	0	0
97382	298	1	36	5	5	84.5	177.8	26.7	93.8	0	0	NA	5.9	40	NA	29	22	28	183	329	6.6	2	NA	1	1.42	NA	NA	NA	NA	NA	NA	NA	NA	4.75	14.5	1	0	0	1	0	0	1	0	0	1	1
97383	274	1	54	3	NA	73.6	167.6	26.2	91.2	0	0	6.66	5.4	71	16.4	19	14	19	225	76	5.7	2	NA	1	1.56	114	68	112	66	114	66	113.33	66.67	4.78	13.9	1	0	0	0	1	0	1	1	0	1	1
97384	186	1	31	1	NA	91.3	185.5	26.5	88.9	0	0	NA	5.5	53	NA	21	19	19	152	33	3.1	1	3	2	0.42	134	90	134	92	132	90	133.33	90.67	4.91	14.6	1	0	0	1	0	0	0	0	0	0	0
97386	318	1	60	5	1.05	137.7	182.1	41.5	139.6	1	1	NA	8.6	40	NA	15	12	24	140	117	5.3	2	NA	1	3.15	132	68	136	72	148	70	138.67	70	4.8	12.7	1	1	1	1	1	0	0	0	1	1	1
97389	156	1	80	4	1.4	80	181.7	24.2	87.4	1	0	NA	5.7	51	NA	11	24	33	136	40	4	1	3	2	2.61	156	72	140	62	NA	NA	148	67	3.55	11.8	0	0	0	1	0	0	1	0	1	1	0
97390	357	1	76	3	5	106.5	172.5	35.8	113.1	1	0	6.22	5.9	54	31.66	21	22	16	136	82	5.9	2	NA	1	1.97	128	70	128	72	138	76	131.33	72.67	5.01	15.2	1	0	1	1	1	0	1	1	0	1	1
97396	203	1	47	4	1.13	67.1	166.4	24.2	88.8	1	0	NA	5.6	38	NA	34	23	68	173	135	6.2	2	NA	1	2.68	144	96	144	98	144	94	144	96	6.36	14.4	0	0	0	1	0	1	0	0	1	1	0
97398	254	1	69	5	2.28	75.6	167.5	26.9	102.8	1	0	NA	5.7	52	NA	24	22	32	167	137	7.4	1	3	2	0.6	120	56	120	54	122	52	120.67	54	4.3	13.1	1	0	1	1	1	0	1	0	0	1	0
97400	101	1	19	3	3.82	60	159.5	23.6	89.2	0	0	NA	5.3	41	NA	14	19	12	152	120	6.9	2	NA	1	0.46	118	54	118	62	114	54	116.67	56.67	5.05	15	0	0	0	0	0	0	0	0	0	0	0
97402	203	2	23	5	0	50.7	160.7	19.6	69.2	0	0	NA	5.2	61	NA	26	22	5	177	121	4.8	2	NA	1	0.63	114	56	106	66	114	64	111.33	62	4.59	13.3	0	0	0	0	0	0	0	0	0	0	0
97403	330	1	80	5	0.95	73.6	170.2	25.4	107.8	1	1	6.16	6.6	42	4.32	13	21	17	123	105	6.7	2	NA	1	1.39	172	74	180	74	174	68	175.33	72	4.29	11.7	1	1	1	1	1	0	1	0	0	1	1
97407	311	1	55	4	2.24	107.2	162	40.8	117	1	0	NA	6	52	NA	35	35	369	187	264	7.6	1	3	2	2.6	150	98	144	98	140	98	144.67	98	5.34	12.5	1	0	1	1	1	0	1	0	1	1	1
97408	332	1	67	3	1.02	103.8	171.6	35.3	118	1	0	NA	5.8	37	NA	28	27	29	120	280	6.4	1	3	2	1.49	144	72	134	70	126	72	134.67	71.33	4.98	15.4	1	0	1	1	1	1	1	0	0	1	1
97412	350	1	73	3	3.39	92.8	175.8	30	113.4	1	0	NA	5.7	38	NA	19	21	18	197	300	7.2	1	3	2	1.62	156	46	154	44	150	56	153.33	48.67	5.09	15.6	1	0	1	1	0	1	1	0	0	1	1
97415	199	1	54	5	5	68.1	162.6	25.8	89.9	0	1	7.05	5.9	56	16.38	21	19	62	124	63	6.4	2	NA	1	2.41	134	72	124	66	116	68	124.67	68.67	5.25	15	1	1	0	0	1	0	1	1	1	1	0
97417	289	2	77	5	2.46	57.8	157.4	23.3	92.1	0	1	9.83	7.2	52	11.1	18	13	64	186	213	4.2	2	NA	1	31.55	146	78	152	64	148	70	148.67	70.67	4.88	14.3	0	1	1	0	0	0	0	1	1	1	1
97418	397	2	47	3	NA	75.1	157	30.5	102.2	0	0	6.66	5.8	49	8.77	13	14	18	200	142	4.8	1	1	3	2.89	128	68	124	68	124	60	125.33	65.33	4.71	14.6	1	0	1	0	0	1	1	1	1	1	1
97419	203	2	55	5	5	54.3	155.3	22.5	82.8	0	0	5.72	5.5	68	7.42	17	21	15	194	57	5.5	2	NA	1	0.43	110	60	108	62	102	58	106.67	60	4.42	13.6	0	0	0	0	0	0	1	0	0	0	0
97420	260	1	51	2	NA	86.6	178.3	27.2	NA	0	0	5.61	5.4	55	10.57	16	19	27	229	101	7	2	NA	1	2.15	NA	NA	NA	NA	NA	NA	NA	NA	5.23	15.2	1	0	1	1	1	0	1	1	1	1	0
97423	314	2	32	2	0.87	97.9	157.9	39.3	110.1	0	0	NA	5.7	41	NA	16	18	27	187	128	5.5	2	NA	1	6.68									4.47	12.3	1	0	1	1	0	1	1	0	1	1	1
97424	272	2	38	3	1.19	99.8	161.9	38.1	106.3	0	0	NA	5.8	39	NA	16	13	19	175	231	5.9	1	3	2	9.32	124	82	126	84	132	80	127.33	82	4.65	11.5	1	0	1	0	0	1	1	0	1	1	0
97425	189	1	19	3	0.82	58.7	173.3	19.5	76.3	0	0	5.77	5.3	48	12.97	11	13	18	116	56	5.3	1	1	3	1.28	104	72	102	76	96	72	100.67	73.33	5.18	16.5	0	0	0	0	0	0	1	1	0	1	0
97428	311	1	77	3	1.42	88.9	166.2	32.2	114.3	1	0	7.22	5.9	46	26.32	21	18	24	165	176	5.7	1	3	2	2.49	140	44	144	58	142	48	142	50	5.35	15.5	1	0	1	1	1	0	1	1	1	1	1
97429	272	1	51	3	0.92	74.1	172.4	24.9	94	1	0	NA	6.1	66	NA	26	22	34	149	54	8.9	1	1	3	5.37	116	74	116	72	118	70	116.67	72	4.8	14.8	0	0	0	1	0	0	1	0	1	1	0
97430	285	1	32	1	5	101.6	174.5	33.4	106.6	0	0	NA	5.7	49	NA	38	21	25	207	176	5.3	2	NA	1	1.13	128	82	126	80	128	80	127.33	80.67	5.25	15.7	1	0	1	0	0	0	1	0	0	1	1
97432	200	1	19	4	4.8	74.5	185.3	21.7	79.2	0	0	NA	4.4	71	NA	24	20	72	204	33	5.7	1	3	2	NA	100	70	98	70	104	68	100.67	69.33	4.59	15	0	0	0	0	0	0	0	0	0	0	0
97436	232	1	45	5	0.32	81.4	173.6	27	94.2	0	0	5.61	5.9	33	7.41	12	16	21	147	114	7.1	2	NA	1	1.55	106	62	110	58	106	66	107.33	62	4.34	11.7	1	0	0	0	0	1	1	0	0	1	0
97437	296	1	48	5	5	72.8	165.8	26.5	91	0	0	NA	5.4	42	NA	22	24	21	232	257	4.6	2	NA	1	0.69	124	86	128	88	124	90	125.33	88	5.53	15.8	1	0	0	0	0	0	0	0	0	0	1
97441	337	1	61	4	NA	78.3	181.4	23.8	99.2	1	0	5.33	5.6	147	7.68	30	22	52	236	58	6.5	1	3	2	0.76	156	100	162	94	156	96	158	96.67	4.71	14.5	0	0	0	1	0	0	0	0	0	0	0
97443	288	2	56	3	0.16	82.6	166.8	29.7	97.8	0	0	5.72	5.6	90	8.44	20	18	25	281	71	5.7	1	3	2	3.36	124	86	124	80	120	78	122.67	81.33	4.75	14.7	1	0	1	0	0	0	1	0	1	1	1
97444	263	1	58	1	1.59	60.7	166.5	21.9	85.8	1	1	7.44	6.8	67	6.85	23	21	55	147	77	6	1	3	2	0.65	NA	NA	NA	NA	NA	NA	NA	NA	4.85	14.9	0	1	0	1	1	0	0	0	0	1	0
97445	264	1	51	4	1.45	96.9	178.6	30.4	99.3	0	0	NA	5.7	45	NA	23	19	49	233	299	7	1	2	3	2.08	136	98	136	98	132	96	134.67	97.33	4.77	15	1	0	0	1	0	0	1	0	1	1	0
97449	265	2	37	5	1.25	93	162.7	35.1	115.8	0	0	NA	5.7	81	NA	13	14	19	209	120	3.5	1	2	3	2.81	122	86	122	80	120	84	121.33	83.33	4.58	13.5	1	0	1	0	0	0	1	0	1	1	0
97450	197	2	27	4	3.98	119	165.1	43.7	95.7	0	0	5.44	5.7	75	9.97	18	17	13	169	36	4.5	2	NA	1	13.46	94	62	98	58	98	64	96.67	61.33	4.65	13.3	1	0	1	0	0	0	1	0	1	1	0
97451	219	2	34	2	NA	73.9	161.2	28.4	91.6	0	0	NA	5.5	54	NA	12	15	27	174	104	4.2	2	NA	1	1.7	104	64	114	62	110	64	109.33	63.33	4.04	12.6	1	0	1	0	0	0	0	0	0	0	0
97452	293	2	47	5	2.03	71.2	155	29.6	94.5	0	0	5.61	5.8	66	10.2	15	16	9	194	66	5.1	2	NA	1	3.01	108	72	110	74	110	72	109.33	72.67	4.12	12.7	1	0	1	0	0	0	1	1	1	1	1
97455	271	2	80	3	NA	84.7	154.9	35.3	117.8	0	0	8.49	6.8	48	4.87	10	14	15	278	238	4.9	2	NA	1	9.25	162	68	166	70			164	69	5.11	14.2	1	1	1	1	1	1	0	0	1	1	0
97456	181	2	38	4	0.62	76.3	169.7	26.5	82.7	0	0	5.44	5.4	78	4.11	20	21	14	135	25	4.2	2	NA	1	0.43	110	72	106	70	108	74	108	72	4.29	13.7	1	0	0	0	0	0	0	0	0	0	0
97458	199	2	35	3	2.64	101.7	171.1	34.7	119.1	0	0	NA	5.3	65	NA	11	12	13	173	68	4.4	2	NA	1	3.54	118	72	132	82	130	78	126.67	77.33	4.53	13.5	1	0	1	0	0	0	0	0	1	1	0
97460	175	2	61	4	NA	60	164.8	22.1	78	0	0	4.94	5.2	72	5.15	8	14	18	253	75	6	2	NA	1	1.47	146	82	134	84	140	84	140	83.33	4.72	11.7	0	0	0	0	0	0	0	0	0	0	0
97462	290	1	50	2	5	84.2	167.7	29.9	NA	1	0	6.27	5.4	78	8.07	41	29	47	126	64	5.3	2	NA	1	4.92	144	90	144	92	142	94	143.33	92	5.34	15.3	1	0	1	1	1	0	1	0	1	1	1
97463	179	2	34	5	5	45.7	161.5	17.5	66.3	0	0	5.38	5.2	62	9.53	11	17	11	155	68	3.7	1	1	3	0.31	108	66	110	68	108	66	108.67	66.67	4.38	14	0	0	0	0	0	0	0	0	0	0	0
97464	386	1	55	3	0.55	122.1	175.1	39.8	131.7	1	1	NA	8.9	43	NA	19	14	25	186	133	4.6	2	NA	1	1.14	134	68	142	76	144	74	140	72.67	4.96	15.1	1	1	1	1	1	0	0	0	0	1	1
97465	296	1	38	1	0.12	94.4	183.2	28.1	102.7	0	0	5.88	5.7	45	6.06	18	17	26	221	165	5.2	2	NA	1	3.11	106	74	110	62	110	72	108.67	69.33	4.88	14.9	1	0	1	0	0	0	1	0	1	1	1
97468	209	1	46	3	2.41	69.6	175	22.7	86.8	0	0	5.5	5.6	44	5.17	42	37	28	129	71	4.2	1	1	3	1.58	116	82	116	82	122	74	118	79.33	5.13	16.5	0	0	0	0	0	0	0	0	0	0	0
97469	202	2	28	4	0.18	62	156.3	25.4	81.2	0	0	NA	5.4	58	NA	11	17	17	183	60	3.6	2	NA	1	0.89									5.46	14.2	1	0	0	1	0	0	0	0	0	0	0
97471	223	2	80	3	2.43	67	154.5	28.1	94	1	1	NA	6.4	55	NA	9	13	10	148	145	3.7	2	NA	1	2.1			186	78	184	76	185	77	4.18	12.3	1	1	1	1	0	0	1	0	1	1	0
97472	208	1	57	5	0.2	62.7	170.1	21.7	86.4	0	0	NA	5.6	34	NA	21	22	13	176	107	5.7	1	3	2	0.9	118	78	118	78	116	80	117.33	78.67	4.93	15	0	0	0	0	0	1	0	0	0	0	0
97473	214	1	53	5	3.92	58.1	166	21.1	81.7	0	0	NA	5.7	80	NA	14	16	19	165	83	5.7	2	NA	1	0.34	136	84	132	84	128	86	132	84.67	4.95	15	0	0	0	0	0	0	1	0	0	0	0
97474	274	1	20	3	5	98.3	171.4	33.5	110.1	0	0	NA	4.9	41	NA	72	33	37	151	107	5.1	2	NA	1	1.03	122	70	128	78	118	80	122.67	76	5.64	17.1	1	0	1	0	0	0	0	0	0	0	1
97478	277	2	47	1	2	76.1	159.6	29.9	96.4	0	1	6.33	6.3	66	12.35	20	21	42	187	105	4.7	2	NA	1	0.91	110	64	108	56	108	56	108.67	58.67	4.37	12.8	1	1	1	0	1	0	1	1	0	1	1
97481	308	1	80	1	1.19	78.7	160	30.7	107.5	1	0	NA	5.5	54	NA	8	11	10	136	96	5	2	NA	1	8.55	142	62	NA	NA	NA	NA	142	62	4.5	13	1	0	1	1	0	0	0	0	1	1	1
97482	400	2	70	3	1.24	130	160.7	50.3	134.3	1	1	6.72	5.9	64	32.26	19	18	16	208	166	6.2	1	3	2	4.06	136	46	130	48	132	50	132.67	48	4.19	12.2	1	1	1	1	1	0	1	1	1	1	1
97483	295	1	19	3	1.35	112	179	35	107.3	0	0	5.38	5	39	17.86	37	21	30	160	109	6.5	2	NA	1	4.73	106	76	104	76	106	78	105.33	76.67	5.62	15.8	1	0	1	0	0	1	0	1	1	1	1
97484	234	1	56	4	NA	96.8	183	28.9	103.1	1	0	NA	6.2	45	NA	15	15	24	275	161	6.1	1	3	2	0.44	138	90	138	90	152	90	142.67	90	4.88	14.6	1	0	1	1	1	0	1	0	0	1	0
97485	287	2	33	3	5	66.5	168.2	23.5	86.6	0	0	5.33	5.1	70	5.78	19	17	15	189	61	4.5	1	3	2	0.55	118	68	110	68	112	74	113.33	70	4.99	14.7	0	0	0	0	0	0	0	0	0	0	0
97486	297	2	69	4	NA	94.1	156.4	38.5	120.5	1	0	NA	6.8	57	NA	15	15	19	171	67	7.1	2	NA	1	5.27	168	0	162	54	164	56	164.67	36.67	4.36	13.2	1	1	1	1	1	0	0	0	1	1	1
97487	269	2	53	5	5	59.7	145.3	28.3	85.5	0	0	6	5.6	75	7.84	24	17	84	200	102	4.5	2	NA	1	0.66	128	74	130	70	134	68	130.67	70.67	4.45	13.6	1	0	0	0	0	0	1	0	0	0	0
97488	286	2	80	3	NA	119.6	163	45	132.5	1	0	NA	6.3	55	NA	13	19	19	205	86	6.1	2	NA	1	1.14	132	58	132	64	126	60	130	60.67	4.53	14.7	1	0	1	1	0	0	1	0	0	1	1
97492	179	1	45	3	1.11	70.2	179.3	21.8	83.8	0	1	5.5	5.3	48	3.23	13	22	13	126	54	7	1	1	3	3.34	104	56	100	54	102	56	102	55.33	4.98	15.8	0	1	0	0	0	0	0	0	1	0	0
97495	348	2	43	4	1.04	168.9	162.2	64.2	164.9	0	0	NA	5.9	64	NA	11	13	19	186	69	6.6	1	3	2	29.46	138	82	144	84	144	88	142	84.67	4.68	12.3	1	0	1	1	0	0	1	0	1	1	1
97497	213	1	24	4	1.44	84.6	178.2	26.6	81.9	0	0	5.38	5.6	55	9.38	18	19	50	169	116	6.8	2	NA	1	1.19	NA	NA	116	76	114	76	115	76	5.45	15.3	1	0	0	1	0	0	0	0	0	0	0
97501	261	2	54	2	1.72	95.6	163.8	35.6	112.1	0	0	5.55	5.7	39	19.54	31	17	19	203	177	5.5	2	NA	1	17.74	108	66	118	74	116	72	114	70.67	5.35	15.1	1	0	1	0	0	1	1	1	1	1	0
97506	231	1	69	5	4.07	81.2	170.9	27.8	106.7	1	1	9.71	6.5	61	3.74	11	11	15	163	77	7.8	1	1	3	0.49	154	72	162	60	170	62	162	64.67	4.57	13.4	1	1	1	1	0	0	0	0	0	1	0
97507	211	2	20	2	3.59	51.9	154.9	21.6	70	0	0	NA	4.9	54	NA	8	13	7	112	46	4.3	2	NA	1	0.63	106	64	100	60	98	60	101.33	61.33	4.35	13.6	0	0	0	0	0	0	0	0	0	0	0
97509	268	2	47	3	2.47	101	160.7	39.1	104.6	1	0	NA	4.9	47	NA	18	18	15	147	101	6.6	1	3	2	6.97	122	74	118	74	122	78	120.67	75.33	4.78	14.8	1	0	1	1	0	1	0	0	1	1	0
97510	244	2	61	4	1.57	98.7	166.1	35.8	108.7	1	0	5.05	5.8	61	15.18	13	19	16	180	115	4.4	1	3	2	2.62	108	64	116	68	120	66	114.67	66	4.29	12.9	1	0	1	1	0	0	1	1	1	1	0
97512	191	1	80	3	5	69.4	172.4	23.3	97.5	0	1	NA	7.3	30	NA	37	27	8	108	89	5.5	2	NA	1	0.53	132	56	126	58	122	52	126.67	55.33	4.14	11.6	0	1	0	0	0	1	0	0	0	0	0
97513	339	1	54	4	NA	117.8	181.8	35.6	118.2	0	0	NA	5.4	29	NA	17	20	27	111	70	4	1	1	3	1.29	102	60	106	72	104	68	104	66.67	4.63	10.8	1	0	1	0	0	1	0	0	0	1	1
97516	258	2	62	2	1.69	80.3	160.1	31.3	98.7	0	0	5.94	5.1	42	13.81	12	12	13	217	234	5.4	2	NA	1	2.54	116	78	116	76	114	68	115.33	74	4.89	14.1	1	0	1	0	0	1	1	1	1	1	0
97518	307	1	80	3	1.23	73.8	169.2	25.8	105.2	1	0	NA	5.4	73	NA	13	20	10	303	99	5.3	1	3	2	1.71	156	102	164	88	148	100	156	96.67	6.16	16.1	1	0	1	1	1	0	0	0	0	1	1
97520	388	2	57	4	3.11	123.4	163.2	46.3	125.3	1	0	5.88	5.7	50	41.03	11	16	18	221	128	4.6	1	3	2	11.32	138	58	138	60	134	64	136.67	60.67	4.88	13.7	1	0	1	1	1	0	1	1	1	1	1
97521	400	1	53	1	5	151.1	178.4	47.5	144.4	0	0	NA	6.1	41	NA	32	24	26	237	518	6.4	1	3	2	2.75	NA	NA	NA	NA	128	70	128	70	4.7	14	1	0	1	1	0	0	1	0	1	1	1
97522	233	2	20	1	0.82	57.1	161.6	21.9	75.7	0	0	NA	5.2	54	NA	11	15	12	189	128	3.9	2	NA	1	0.68	98	46	98	52	98	54	98	50.67	4.37	13.5	0	0	0	0	0	0	0	0	0	0	0
97523	266	1	80	3	1.44	73	160.6	28.3	94	0	0	NA	5.7	60	NA	26	31	38	148	56	6.4	1	3	2	0.52	106	48	104	42	104	48	104.67	46	4.59	14.2	1	0	0	0	1	0	1	0	0	1	0
97527	249	1	63	4	NA	106.5	182.7	31.9	110	0	0	6.88	6.2	44	11.92	17	15	28	320	104	6.4	1	3	2	12.8	144	86	134	80	136	78	138	81.33	5.28	12.5	1	0	1	1	1	0	1	1	1	1	0
97532	221	1	28	4	3.25	68.6	176.4	22	79.5	0	0	NA	5.6	50	NA	13	22	29	170	117	7.3	2	NA	1	0.9	124	82	124	72	124	76	124	76.67	5.2	14.1	0	0	0	0	0	0	0	0	0	0	0
97533	203	1	30	5	5	73.3	176.8	23.4	84	0	0	5.5	5	48	6.43	23	19	17	175	118	5.2	2	NA	1	0.45	104	84	108	62	104	70	105.33	72	5.57	16.7	0	0	0	0	0	0	0	0	0	0	0
97535	251	2	63	2	5	72.6	156.7	29.6	100.8	0	0	5.5	5.8	68	19.75	15	17	26	182	143	4.8	1	3	2	3.88	104	72	100	66	92	66	98.67	68	4.43	13.7	1	0	1	0	1	0	1	1	1	1	0
97538	385	2	54	2	3.3	79.7	154.1	33.6	103.1	1	0	NA	5.9	46	NA	47	32	25	212	127	6.5	2	NA	1	1.24	148	86	142	82	140	88	143.33	85.33	4.82	13.5	1	0	1	1	1	1	1	0	0	1	1
97539	369	1	41	3	3.05	118.3	180.1	36.5	121.7	0	1	NA	6.1	35	NA	46	23	31	97	92	6.3	1	3	2	34.76	116	88	116	88	112	86	114.67	87.33	5.45	16.4	1	1	1	0	1	1	1	0	1	1	1
97544	170	1	19	4	2.65	94.9	174.7	31.1	100.8	0	0	NA	5.1	44	NA	23	20	18	160	41	5.1	2	NA	1	2.8	126	44	122	72	124	72	124	62.67	5.08	15	1	0	0	0	0	0	0	0	1	0	0
97550	159	2	47	3	4.17	63.1	163.5	23.6	80.2	0	0	5.16	5	62	3.83	25	39	10	167	53	3.5	2	NA	1	0.36	100	64	102	56	106	60	102.67	60	4.16	13.2	0	0	0	0	0	0	0	0	0	0	0
97554	357	1	49	3	1.19	77.9	175	25.4	102.8	1	0	NA	5.5	53	NA	50	41	650	268	283	7.7	1	3	2	7.7	124	88	116	84	126	88	122	86.67	4.93	15.4	1	0	1	1	0	0	0	0	1	1	1
97555	282	2	48	1	1.99	76.5	160.3	29.8	99.6	0	0	5.61	5	41	13.54	9	14	10	99	43	3	2	NA	1	0.9	118	72	122	70	126	68	122	70	4.48	8.2	1	0	1	0	0	1	1	1	0	1	1
97558	223	2	56	3	1.72	65	161.8	24.8	85.2	0	0	NA	5.7	60	NA	23	26	12	222	66	2.7	1	1	3	0.51			130	68	128	64	129	66	4.02	14	0	0	0	1	0	0	1	0	0	1	0
97560	235	1	55	1	3.31	79.3	173	26.5	93.5	0	0	6.11	5.2	36	13.25	28	21	16	135	208	4.2	2	NA	1	0.83	112	80	108	80	104	78	108	79.33	4.92	15.5	1	0	0	0	1	1	1	1	0	1	0
97563	254	2	61	1	NA	56	146.8	26	90.4	1	0	6.44	5.9	56	9.25	16	16	14	255	177	3.6	1	1	3	5.88	138	74	138	70			138	72	4.95	14.6	1	0	1	1	1	0	1	1	1	1	0
97568	400	1	41	2	5	90.2	167.8	32	105.9	1	0	NA	5.7	27	NA	35	27	54	255	572	7.1	1	3	2	6.3	158	108	158	100	156	102	157.33	103.33	5.07	13.8	1	0	1	1	0	1	1	0	1	1	1
97569	288	1	42	4	5	98.2	182.8	29.4	104.2	0	0	NA	5.8	39	NA	18	17	16	185	118	6	1	3	2	1.37	124	72	110	72	112	76	115.33	73.33	5.89	15.3	1	0	1	0	0	1	1	0	0	1	1
97570	352	2	50	5	4.62	84.1	165.9	30.6	102.5	1	0	NA	6.3	51	NA	17	17	63	186	97	6	2	NA	1	4.49	128	88	138	80	132	82	132.67	83.33	4.93	13.9	1	0	1	1	0	0	1	0	1	1	1
97571	225	1	54	3	0.86	57	175.8	18.4	80.2	0	0	NA	5.1	37	NA	58	98	460	123	280	6.8	1	1	3	0.63	136	88	144	86	144	90	141.33	88	5.55	19.2	0	0	0	1	0	1	0	0	0	1	0
97572	291	1	50	3	1.95	95	180.6	29.1	108.2	0	0	5.66	5.8	66	6.21	42	18	13	225	52	5.1	2	NA	1	0.83	110	80	104	76	116	80	110	78.67	5.28	15.6	1	0	1	0	0	0	1	0	0	1	1
97573	288	2	62	5	2.98	61.8	158.8	24.5	85.4	0	0	6.38	6.1	44	9.6	18	21	23	221	412	5.4	2	NA	1	3.06	142	70	136	78	132	72	136.67	73.33	4.53	12.1	0	0	0	0	1	1	1	1	1	1	1
97574	218	2	44	5	1	53.8	153.7	22.8	79.7	0	0	NA	5.3	53	NA	31	25	25	135	74	4.4	2	NA	1	1	128	82	138	90	132	88	132.67	86.67	4.03	11.5	0	0	0	1	0	0	0	0	0	0	0
97575	155	2	24	3	2.57	53.8	169.6	18.7	67.2	0	0	NA	5.4	75	NA	12	19	12	183	104	3.7	2	NA	1	1.68	110	74	114	74	102	72	108.67	73.33	4.76	13.9	0	0	0	0	0	0	0	0	0	0	0
97576	340	1	32	1	0.41	103	168	36.5	120.5	0	0	NA	5	42	NA	56	35	114	261	555	8.1	1	3	2	1.42	140	92	140	94	142	96	140.67	94	5.56	17.1	1	0	1	1	0	0	0	0	0	1	1
97577	241	2	56	3	0	65.2	147.3	30	103.2	0	0	5.55	5.2	34	14.51	11	20	33	172	159	10.9	2	NA	1	11.26	116	84	124	84	124	82	121.33	83.33	5.06	13.1	1	0	1	0	0	1	1	1	1	1	0
97578	226	1	41	1	1.14	62.9	157.8	25.3	84.7	0	0	5.55	5.8	54	6.57	19	20	30	203	104	4.7	1	3	2	0.47	118	74	116	76	114	74	116	74.67	4.53	14.5	1	0	0	0	0	0	1	0	0	0	0
97580	273	1	26	1	2.99	71.6	167.1	25.6	89.1	0	0	5.38	5	72	4.78	44	26	29	196	91	5.6	1	3	2	0.63	120	68	120	76	122	80	120.67	74.67	5.22	16.2	1	0	0	0	0	0	0	0	0	0	0
97582	273	1	63	1	1.22	85.7	175.3	27.9	100.2	0	1	NA	6.2	35	NA	14	18	15	146	127	4.5	2	NA	1	1.92	130	64	134	60	130	62	131.33	62	4.57	14	1	1	0	0	0	1	1	0	0	1	0
97585	208	1	21	3	5	75.4	168.4	26.6	94	0	0	5.94	5.1	51	7.12	21	21	26	150	50	5.9	1	3	2	1.58	124	68	124	72	126	74	124.67	71.33	5.26	16	1	0	0	0	0	0	1	0	0	0	0
97588	278	1	56	5	3.25	73.5	174.7	24.1	89.2	0	0	NA	6.5	31	NA	26	16	39	167	110	4.2	1	3	2	27.07	116	68	110	66	108	70	111.33	68	4.79	14.5	0	1	0	0	0	1	0	0	1	1	1
97589	211	2	19	2	0.74	57.4	153	24.5	78.6	0	0	4.83	5.3	62	3.32	15	22	13	135	63	4.8	2	NA	1	0.63	114	72	116	74	112	70	114	72	4.55	13.6	0	0	0	0	0	0	0	0	0	0	0
97592	249	1	63	5	2.38	76.5	175.4	24.9	95	0	0	6.38	6.5	41	7.49	16	15	32	145	178	6	2	NA	1	0.69	126	82	124	80	118	84	122.67	82	5.22	14.5	0	1	0	0	1	0	1	0	0	1	0
97593	334	2	60	4	3.65	120.2	166.7	43.3	124.1	1	0	5.22	5.9	64	13.76	19	20	18	246	113	6.2	2	NA	1	3.85	154	76	146	84	156	84	152	81.33	4.83	14.9	1	0	1	1	0	0	1	1	1	1	1
97594	185	2	56	5	2.11	48.8	157.5	19.7	71.4	0	0	NA	5.2	68	NA	43	37	37	206	73	4.7	2	NA	1	0.85			100	72	102	72	101	72	4.55	13.9	0	0	0	1	0	0	0	0	0	0	0
97595	200	1	36	5	5	57.9	179.1	18.1	76	0	0	5	5.1	48	4.83	49	42	42	242	268	5	1	2	3	1.12	124	78	120	78	128	78	124	78	5.13	16	0	0	0	0	0	0	0	0	0	0	0
97597	199	2	77	4	1.52	69.9	163.4	26.2	94.2	0	0	5.83	5.5	59	6.68	8	19	38	217	117	4.1	2	NA	1	6.67	154	84	146	58	150	70	150	70.67	4.39	13.5	1	0	1	0	1	0	1	0	1	1	0
97598	226	2	40	1	NA	84	158	33.6	101.1	0	0	5.66	5.5	54	5.49	16	18	13	165	93	4.4	2	NA	1	3.53	102	72	100	74	100	70	100.67	72	4.64	13.9	1	0	1	0	0	0	1	0	1	1	0
97600	313	2	23	5	4.7	62.8	156.3	25.7	84.7	0	0	NA	4.7	48	NA	68	40	39	115	125	8.2	2	NA	1	5.43	106	72	102	78	106	76	104.67	75.33	4.49	12.8	1	0	0	0	0	1	0	0	1	1	1
97602	237	2	40	4	1.14	92.3	173.8	30.6	101.8	0	0	5.94	5.7	42	13.49	9	10	4	163	106	3.6	2	NA	1	6.39	102	58	104	58	106	58	104	58	4.79	11	1	0	1	0	0	1	1	1	1	1	0
97605	225	2	67	3	2.49	65.6	162.8	24.8	92.6	0	0	5.5	5.8	40	7.91	18	20	15	225	280	5.8	1	1	3	3.6	134	54	134	60	132	56	133.33	56.67	4.79	15.1	0	0	1	0	0	1	1	0	1	1	0
97606	229	2	80	4	2.77	57.3	152.3	24.7	81.4	1	0	5.55	5.8	85	8.43	6	14	17	208	55	5.8	2	NA	1	19.57	160	58	168	60	162	54	163.33	57.33	3.16	9.5	0	0	0	1	0	0	1	0	1	1	0
97608	330	1	79	5	4.57	71.7	172.2	24.2	94.7	1	1	NA	6	38	NA	26	23	28	161	281	4.6	1	3	2	2.04	136	68	138	66	138	64	137.33	66	4.55	14.2	0	1	0	1	1	1	1	0	1	1	1
97609	304	1	66	5	0.75	69.9	166.9	25.1	94.4	0	1	9.83	8.1	34	9.78	12	15	14	318	189	6.5	1	1	3	2.54	156	76	148	74	136	64	146.67	71.33	4.28	12.7	1	1	0	0	0	1	0	1	1	1	1
97610	217	1	28	2	0	77.9	176.5	25	87.5	0	0	NA	5	59	NA	19	18	12	200	75	4.6	2	NA	1	2.8	122	66	114	76	114	80	116.67	74	4.82	14.7	1	0	0	0	0	0	0	0	1	0	0
97611	302	1	68	5	1.8	81.7	181.2	24.9	100.8	1	1	NA	8.3	32	NA	30	32	28	92	154	5.1	1	3	2	2.56	NA	NA	138	56	138	54	138	55	4.44	12.5	0	1	0	1	1	1	0	0	1	1	1
97617	162	1	30	4	NA	56.8	176	18.3	67.2	0	0	NA	5.5	72	NA	13	15	22	138	70	5.1	1	1	3	2.54	108	46	104	52	106	50	106	49.33	4.93	14.1	0	0	0	0	0	0	0	0	1	0	0
97618	341	1	64	1	5	94.9	178.1	29.9	107.1	0	0	5.66	5.3	66	7.83	35	27	84	230	98	5.2	1	3	2	4.25	NA	NA	NA	NA	158	88	158	88	5.03	15.9	1	0	1	1	0	0	1	0	1	1	1
97619	153	1	65	3	3.69	89.7	171.7	30.4	103.6	1	1	NA	6.9	38	NA	16	15	33	260	290	7.4	1	3	2	0.69	156	76	154	72	144	72	151.33	73.33	4.7	15	1	1	1	1	1	1	0	0	0	1	0
97620	377	2	41	5	3.4	115.2	158.6	45.8	127.3	1	0	8.27	6.8	54	12.6	14	17	23	201	191	4.5	2	NA	1	13.69	190	120	188	116	186	118	188	118	4.6	12.3	1	1	1	1	0	0	0	1	1	1	1
97621	227	2	19	4	0.74	54.7	163.6	20.4	72	0	0	NA	5.3	56	NA	11	17	9	117	47	4	2	NA	1	0.36	114	66	120	66	116	64	116.67	65.33	4.9	12.9	0	0	0	0	0	0	0	0	0	0	0
97623	287	2	71	5	1.82	76.6	157.9	30.7	102.2	1	0	7.33	6.9	63	12.81	27	23	24	159	139	4.8	2	NA	1	0.81	164	72	164	78	162	80	163.33	76.67	4.67	14.6	1	1	1	1	1	0	0	1	0	1	1
97624	180	2	32	5	5	43.6	146.8	20.2	68.4	0	0	5.44	5.1	66	5.52	12	13	17	258	74	5.2	2	NA	1	0.75	100	62	110	66	104	60	104.67	62.67	4.86	12.3	0	0	0	0	0	0	0	0	0	0	0
97626	228	2	73	3	1.74	67.4	149.7	30.1	100.4	0	0	NA	5.7	77	NA	10	18	6	247	105	5.5	2	NA	1	0.6	140	82	146	64	146	78	144	74.67	4.62	14.2	1	0	1	0	0	0	1	0	0	1	0
97627	400	2	34	3	3.47	161.4	175.9	52.2	153.3	0	0	NA	5.8	35	NA	60	54	34	224	282	6.2	2	NA	1	12.34	154	84	154	86	152	88	153.33	86	4.73	12.6	1	0	1	1	0	1	1	0	1	1	1
97630	338	2	78	3	2.43	80.9	166.6	29.1	115.3	1	1	7.38	6.6	50	16.93	13	16	15	146	95	6.8	2	NA	1	2.46	166	64	164	66	166	62	165.33	64	4.83	14.9	1	1	1	1	0	0	0	1	1	1	1
97631	215	2	18	4	3.03	100	165.6	36.5	102.7	0	0	NA	5.4	53	NA	12	17	9	94	32	4.7	2	NA	1	6.4	122	54	112	58	110	56	114.67	56	4.05	12.2	1	0	1	0	0	0	0	0	1	1	0
97635	260	2	56	2	4.08	67.8	151.6	29.5	84.6	0	0	5.88	5.4	55	16.61	12	16	15	217	104	5.3	2	NA	1	2.64			138	86	134	84	136	85	4.98	14.8	1	0	0	1	0	0	1	1	1	1	0
97640	355	1	41	1	2.2	95.7	168.4	33.7	116.5	0	0	5.66	5.4	35	10.93	20	23	24	161	150	5.1	2	NA	1	3.18	130	84	136	88	144	92	136.67	88	5.32	14.6	1	0	1	1	0	1	1	1	1	1	1
97641	154	2	49	3	NA	64.2	161.9	24.5	84.1	0	0	NA	5.7	61	NA	17	26	14	174	104	3.6	2	NA	1	5.11	128	80	130	74	124	76	127.33	76.67	4.34	13.5	0	0	0	0	0	0	1	0	1	1	0
97642	385	1	74	3	2.3	97.3	167	34.9	117.5	1	0	5.33	5.9	66	23.77	15	13	16	154	77	5.5	1	3	2	2.61	NA	NA	170	72	174	70	172	71	5.38	14.8	1	0	1	1	1	0	1	1	1	1	1
97643	261	2	40	3	1.32	104.9	164.1	39	121.9	0	0	5.05	5.8	55	16.86	15	18	14	203	155	4.9	2	NA	1	13.65	110	78	108	78	116	76	111.33	77.33	4.89	12	1	0	1	0	0	0	1	1	1	1	0
97644	211	1	24	2	0.12	128.1	174	42.3	117.1	0	0	NA	7.2	41	NA	16	20	14	190	303	7.1	2	NA	1	0.27	130	60	134	62	136	64	133.33	62	5.05	14.8	1	1	1	0	0	0	0	0	0	0	0
97648	317	2	32	3	3.43	126.3	164.8	46.5	136.6	0	0	5.38	5.6	48	10.27	15	15	19	161	87	8	2	NA	1	0.71	118	72	120	70	114	66	117.33	69.33	4.94	14	1	0	1	0	0	1	0	0	0	1	1
[truncated: 2,478 more rows]
