# Supplementary material for: Associations between red blood cell count and metabolic dysfunction-associated fatty liver disease(MAFLD)
Source: PLoS One. 2022 Dec 27;17(12):e0279274. doi: 10.1371/journal.pone.0279274 (PMC9794081; doi:10.1371/journal.pone.0279274)
Supplement: S2 Data — (CSV) [file pone.0279274.s008.csv]

seqn	luanmvgp	luanmtgp	luatech	luxsmed	luxsiqr	luxsiqrm	luxcapm	riagendr	ridageyr	ridreth1	indfmpir	PIR	bmxwt	bmxht	bmxbmi	bmxwaist	HBPq1	diq010	DIA1	lbdglusi	HOMA	lbxgh	hba1c	HDL	lbdhddsi	lbxin	lbdinsi	lbdinlc	ALT	ALBUMIN	lbdsalsi	lbxsapsi	AST	lbxsc3si	lbxsbu	lbdsbusi	lbxsclsi	lbxsck	lbxscr	lbdscrsi	lbxsgb	lbdsgbsi	lbxsgl	lbdsglsi	GGT	lbdstbsi	lbdstblc	lbxsca	lbdscasi
93705	10	20	A	12.5	3	24	225	2	66	4	0.82	1	79.5	158.3	31.7	101.8	1	2	0	NA	#VALUE!	6.2	1	60	1.55	NA	NA	NA	16	4.4	44	74	20	31	11	3.93	100	166	0.92	81.33	2.9	29	85	4.72	21	10.26	0	9.2	2.3
93706	12	15	E	5.5	1	18.2	207	1	18	5	NA	0	66.3	175.7	21.5	79.3	0	2	0	NA	#VALUE!	5.2	0	47	1.22	NA	NA	NA	10	4.4	44	79	14	28	12	4.28	104	114	0.81	71.6	2.7	27	94	5.22	16	11.97	0	9.6	2.4
93708	13	13	J	3.1	0.6	19.4	244	2	66	5	1.63	2	53.5	150.2	23.7	88.2	1	3	0	6.77	2.92464	6.2	1	88	2.28	9.72	58.32	0	19	3.9	39	66	21	27	16	5.71	104	347	0.58	51.27	3.2	32	116	6.44	22	8.55	0	9.5	2.375
93709	11	30	H	6.9	1.8	26.1	282	2	75	4	0.41	1	88.8	151.1	38.9	113	1	2	0	NA	#VALUE!	6.3	1	65	1.68	NA	NA	NA	15	3.7	37	86	17	24	20	7.14	100	63	1.32	116.69	3.3	33	96	5.33	31	5.13	0	9.9	2.475
93711	14	14	E	4.8	0.9	18.8	214	1	56	5	5	3	62.1	170.6	21.3	86.6	0	2	0	5.94	1.39392	5.7	1	72	1.86	5.28	31.68	0	20	4	40	56	23	29	14	5	102	120	1.13	99.89	3.1	31	98	5.44	19	5.13	0	9.4	2.35
93712	20	20	E	3.7	0.6	16.2	218	1	18	1	0.76	1	58.9	172.8	19.7	72	0	2	0	NA	#VALUE!	5.4	0	48	1.24	NA	NA	NA	46	4.8	48	99	35	31	14	5	98	44	0.77	68.07	3.3	33	81	4.5	11	13.68	0	9.6	2.4
93713	11	13	F	7.1	0.6	8.5	206	1	67	3	2.65	3	74.9	178.6	23.5	99.7	0	2	0	NA	#VALUE!	5.6	0	48	1.24	NA	NA	NA	18	4.3	43	109	18	25	22	7.85	101	99	1.13	99.89	2.1	21	91	5.05	26	5.13	0	9.4	2.35
93714	10	15	C	6.8	1.7	25	293	2	54	4	1.86	3	87.1	147.8	39.9	118.4	0	1	1	NA	#VALUE!	12.7	0	42	1.09	NA	NA	NA	22	3.4	34	72	16	32	11	3.93	100	87	0.45	39.78	3.6	36	171	9.49	85	5.13	0	9.1	2.275
93715	10	13	H	6.8	1.9	27.9	255	1	71	5	1.56	2	65.6	170.6	22.5	89.7	0	2	0	NA	#VALUE!	6.2	1	57	1.47	NA	NA	NA	12	4.2	42	76	15	25	16	5.71	102	74	0.94	83.1	2.4	24	96	5.33	14	18.81	0	9.1	2.275
93716	10	10	C	5.3	1	18.9	375	1	61	5	5	3	77.7	159.2	30.7	99.6	0	2	0	NA	#VALUE!	5.6	0	39	1.01	NA	NA	NA	27	4.1	41	56	20	24	18	6.43	102	109	1.13	99.89	3.4	34	94	5.22	27	5.13	0	9.2	2.3
93717	14	14	E	4.1	0.6	14.6	230	1	22	3	1.49	2	74.4	174.1	24.5	86.2	0	2	0	5.05	0.884311111	5.1	0	53	1.37	3.94	23.64	0	13	4.3	43	71	17	25	14	5	101	144	0.81	71.6	3.3	33	83	4.61	16	6.84	0	9.9	2.475
93718	12	13	F	3.6	1	27.8	236	1	45	4	1.18	1	54.4	157.3	22	77.5	1	2	0	4.94	1.073626667	5.7	1	63	1.63	4.89	29.34	0	13	4.2	42	57	17	27	14	5	100	225	0.86	76.02	3	30	83	4.61	18	5.13	0	9.7	2.425
93722	10	10	C	8.1	1.4	17.3	193	2	60	3	2.07	3	56.8	154.6	23.8	89.7	0	2	0	5.61	1.755306667	5.8	1	78	2.02	7.04	42.24	0	19	4.1	41	123	28	28	17	6.07	100	234	0.84	74.26	2.5	25	98	5.44	16	3.42	0	9.3	2.325
93723	10	10	D	5.4	0.8	14.8	180	1	64	3	3.69	3	64.9	170.1	22.4	82.6	0	3	0	NA	#VALUE!	5.3	0	54	1.4	NA	NA	NA	17	4.2	42	73	20	28	21	7.5	101	164	1.03	91.05	2.5	25	88	4.88	12	6.84	0	9.2	2.3
93726	10	10	G	8.8	1.1	12.5	327	2	67	1	1.85	2	74.3	154.5	31.1	105.6	0	2	0	NA	#VALUE!	5.8	1	35	0.91	NA	NA	NA	41	3.8	38	92	42	23	20	7.14	102	161	0.58	51.27	2.9	29	99	5.5	22	5.13	0	9.2	2.3
93728	18	18	J	6.4	0.7	10.9	286	1	53	4	5	3	118.1	188.1	33.4	118.4	1	2	0	NA	#VALUE!	5.3	0	62	1.6	NA	NA	NA	12	3.5	35	77	16	27	16	5.71	97	58	1.09	96.36	3.9	39	95	5.27	261	5.13	0	9.6	2.4
93731	17	20	E	5.6	1	17.9	286	1	20	1	5	3	89.2	179.9	27.6	101.7	0	2	0	5.44	5.15712	4.9	0	40	1.03	21.33	127.98	0	22	4.5	45	66	14	27	12	4.28	102	89	0.88	77.79	3	30	89	4.94	19	8.55	0	9.6	2.4
93735	10	10	H	9.1	0.7	7.7	363	1	52	2	0.35	1	76.5	147.7	35.1	104.6	1	2	0	4.61	1.053128889	5	0	42	1.09	5.14	30.84	0	9	3.8	38	83	11	25	76	27.13	97	185	11.46	1013.06	3.2	32	79	4.39	13	6.84	0	9	2.25
93742	10	15	A	5.3	0.9	17	332	1	72	4	3.62	3	107.9	178.3	33.9	115	1	1	1	5.88	6.75024	5.5	0	48	1.24	25.83	154.98	0	14	3.4	34	126	15	31	14	5	105	179	1.35	119.34	3.7	37	105	5.83	26	6.84	0	8.6	2.15
93743	18	18	E	6.3	0.4	6.3	192	1	61	3	3.87	3	79.3	187.8	22.5	93.7	1	2	0	NA	#VALUE!	5.9	1	41	1.06	NA	NA	NA	23	4.3	43	80	25	29	16	5.71	99	127	1.05	92.82	3.2	32	91	5.05	32	5.13	0	9.5	2.375
93746	10	10	H	4.5	0.6	13.3	172	2	25	4	3.4	3	62.1	158.4	24.8	74.4	0	2	0	NA	#VALUE!	5.7	1	71	1.84	NA	NA	NA	13	3.9	39	55	16	25	12	4.28	101	121	0.68	60.11	3.3	33	85	4.72	12	3.42	0	9.5	2.375
93752	10	10	F	5.5	1.1	20	208	2	73	3	3.98	3	60.1	153.6	25.5	88.6	0	2	0	6.61	1.395444444	5.3	0	60	1.55	4.75	28.5	0	9	4.4	44	77	14	22	8	2.86	101	57	0.69	61	2.4	24	109	6.05	10	6.84	0	9.3	2.325
93754	18	19	D	6.4	0.9	14.1	273	1	72	2	0.82	1	87.2	161.5	33.4	107	1	2	0	NA	#VALUE!	5.7	1	41	1.06	NA	NA	NA	25	3.9	39	59	25	27	16	5.71	101	145	1.03	91.05	3.3	33	91	5.05	35	5.13	0	9.7	2.425
93755	11	13	B	4.6	1	21.7	257	2	26	4	2.07	3	93.8	178.5	29.4	94.2	0	2	0	6.11	5.542448889	5.7	1	48	1.24	20.41	122.46	0	14	4.1	41	69	14	23	12	4.28	103	120	0.81	71.6	3	30	102	5.66	16	3.42	0	9.6	2.4
93756	10	11	F	3.3	0.4	12.1	242	2	64	4	NA	0	75.4	160.7	29.2	102.1	0	2	0	NA	#VALUE!	5.5	0	73	1.89	NA	NA	NA	13	3.6	36	100	21	23	19	6.78	102	124	0.95	83.98	3.8	38	88	4.88	12	5.13	0	9.2	2.3
93757	11	14	D	5.8	1.3	22.4	400	1	63	3	2.59	3	106.7	174.9	34.9	116.4	0	2	0	5.88	7.688426667	5.7	1	48	1.24	29.42	176.52	0	68	4.2	42	81	46	23	14	5	101	220	0.99	87.52	2.9	29	101	5.61	60	5.13	0	9.6	2.4
93760	10	20	H	4.8	0.6	12.5	291	2	54	1	NA	0	85.6	150.6	37.7	103.8	0	2	0	6.33	5.62104	6.2	1	41	1.06	19.98	119.88	0	20	4.1	41	94	21	26	14	5	103	130	0.56	49.5	3.3	33	105	5.83	24	5.13	0	9.2	2.3
93761	10	11	F	6.9	0.5	7.2	348	1	44	5	1	1	80.2	166.4	29	102.5	0	2	0	NA	#VALUE!	5.8	1	53	1.37	NA	NA	NA	41	4.2	42	92	16	18	19	6.78	99	300	0.77	68.07	2.8	28	139	7.72	42	3.42	0	9.6	2.4
93762	10	10	G	4.8	0.9	18.8	317	2	74	1	1	1	60.8	149.8	27.1	99.8	0	1	1	6.27	4.40572	6.7	0	58	1.5	15.81	94.86	0	21	4.3	43	78	22	24	12	4.28	101	94	0.87	76.91	2.6	26	105	5.83	22	6.84	0	9	2.25
93763	11	12	F	6.1	0.6	9.8	324	1	40	3	3.25	3	84.1	181.5	25.5	94.1	1	2	0	5.88	2.817173333	5.3	0	33	0.85	10.78	64.68	0	13	4.4	44	87	22	23	16	5.71	98	133	1.09	96.36	2.6	26	97	5.38	18	13.68	0	9.2	2.3
93765	10	10	D	3.9	0.4	10.3	228	1	19	3	2.01	3	63.1	169.9	21.9	79	0	2	0	5.38	1.728773333	5.2	0	41	1.06	7.23	43.38	0	15	4.2	42	76	19	27	6	2.14	103	116	0.69	61	2.7	27	88	4.88	17	11.97	0	9.5	2.375
93766	10	13	F	4	0.3	7.5	255	2	36	2	0.52	1	66.4	156.6	27.1	87	1	1	1	4.44	2.614666667	5.7	1	50	1.29	13.25	79.5	0	10	3.7	37	52	12	24	10	3.57	101	102	0.66	58.34	2.9	29	80	4.44	16	6.84	0	8.8	2.2
93767	15	15	E	4.8	0.6	12.5	340	1	61	2	1.18	1	86.4	164.7	31.9	106.5	1	1	1	NA	#VALUE!	7.5	0	40	1.03	NA	NA	NA	24	4	40	48	17	25	11	3.93	97	217	0.77	68.07	2.6	26	122	6.77	21	1.71	0	9.1	2.275
93768	15	19	J	5.2	0.8	15.4	282	1	80	3	3.04	3	78.5	174.9	25.7	96.2	0	1	1	NA	#VALUE!	6.7	0	45	1.16	NA	NA	NA	14	4.1	41	44	19	26	26	9.28	106	98	1.34	118.46	2.8	28	108	6	16	8.55	0	9.7	2.425
93770	12	20	E	4.5	0.4	8.9	191	1	55	2	0.8	1	77.1	172.3	26	95.3	0	2	0	5.66	2.457697778	5.5	0	44	1.14	9.77	58.62	0	17	4.5	45	105	20	26	13	4.64	100	251	0.91	80.44	3.7	37	100	5.55	38	10.26	0	9	2.25
93772	11	14	F	7.4	0.5	6.8	289	2	55	4	0.7	1	80.6	161.9	30.7	110.4	1	2	0	5.55	2.525866667	5.5	0	41	1.06	10.24	61.44	0	25	3.4	34	143	41	24	60	21.42	103	240	1.31	115.8	4.1	41	94	5.22	61	8.55	0	9.2	2.3
93773	11	13	J	3.8	0.4	10.5	232	1	69	3	0.39	1	74.6	176	24.1	92.2	0	2	0	5.27	0.461417778	4.9	0	59	1.53	1.97	11.82	0	22	4.2	42	66	21	22	6	2.14	102	51	0.96	84.86	2.6	26	88	4.88	35	10.26	0	9.1	2.275
93774	11	11	J	4.4	0.5	11.4	288	2	41	3	3.67	3	70.9	165.5	25.9	90	0	2	0	NA	#VALUE!	5.5	0	54	1.4	NA	NA	NA	14	4.1	41	63	19	29	12	4.28	99	123	0.6	53.04	3.3	33	100	5.55	14	3.42	0	9.5	2.375
93775	10	10	D	5.4	1.2	22.2	247	2	47	5	3.73	3	58.5	150.4	25.9	87.5	0	2	0	5.11	1.671537778	5.4	0	70	1.81	7.36	44.16	0	14	3.6	36	55	14	26	18	6.43	101	66	0.8	70.72	3.5	35	84	4.66	21	5.13	0	8.9	2.225
93776	12	20	F	3.7	1	27	201	2	32	4	1.18	1	55.4	157.8	22.2	75.6	1	2	0	5.5	1.733111111	5.5	0	89	2.3	7.09	42.54	0	20	4.1	41	79	20	24	12	4.28	102	165	0.81	71.6	3.1	31	91	5.05	69	5.13	0	9.5	2.375
93778	12	13	F	5	0.9	18	199	2	19	4	5	3	73.3	163.6	27.4	84.4	0	2	0	NA	#VALUE!	5.5	0	48	1.24	NA	NA	NA	7	4.2	42	80	14	23	7	2.5	102	120	0.59	52.16	2.9	29	89	4.94	10	3.42	0	9.3	2.325
93780	10	19	H	5.3	0.9	17	264	2	46	5	1.22	1	87.5	161.7	33.5	104.4	1	2	0	6.05	7.507377778	5.3	0	46	1.19	27.92	167.52	0	26	4.2	42	42	22	28	13	4.64	100	50	0.75	66.3	3.2	32	98	5.44	22	8.55	0	9.7	2.425
93781	12	14	J	5	0.6	12	204	1	32	2	1.65	2	61	154.9	25.4	NA	0	2	0	NA	#VALUE!	5.4	0	43	1.11	NA	NA	NA	30	4.6	46	76	29	25	13	4.64	104	286	0.8	70.72	2.6	26	77	4.27	32	11.97	0	9.4	2.35
93783	14	17	E	4.5	0.3	6.7	221	2	21	2	0.41	1	59.9	156.9	24.3	82	0	2	0	5.38	1.625955556	5.7	1	54	1.4	6.8	40.8	0	10	4	40	67	13	29	6	2.14	101	93	0.72	63.65	3.1	31	87	4.83	11	10.26	0	9	2.25
93785	10	10	G	6	0.9	15	216	2	80	3	5	3	73.7	155	30.7	116.5	1	2	0	NA	#VALUE!	5.6	0	71	1.84	NA	NA	NA	16	3.7	37	56	20	25	19	6.78	104	101	0.75	66.3	2.6	26	89	4.94	17	5.13	0	10	2.5
93788	11	11	B	6.3	0.5	7.9	380	2	66	3	5	3	112.8	169.5	39.3	125.5	1	1	1	NA	#VALUE!	9.5	0	32	0.83	NA	NA	NA	17	4	40	100	14	22	38	13.57	97	111	0.99	87.52	3.4	34	175	9.71	25	5.13	0	10	2.5
93789	10	10	G	6.1	0.6	9.8	188	2	34	3	5	3	71	173.4	23.6	79.9	0	2	0	4.94	1.420524444	4.9	0	94	2.43	6.47	38.82	0	15	4.1	41	36	21	26	19	6.78	101	129	1.01	89.28	3.1	31	84	4.66	22	8.55	0	9.6	2.4
93791	14	14	E	5	0.6	12	332	1	20	5	2.94	3	100.6	165.2	36.9	110.5	0	2	0	NA	#VALUE!	5.1	0	38	0.98	NA	NA	NA	52	4.3	43	91	28	26	11	3.93	101	137	0.76	67.18	3.5	35	84	4.66	46	5.13	0	9.6	2.4
93794	11	11	D	4.2	0.4	9.5	238	2	62	5	4.81	3	59.1	157.1	23.9	85	1	2	0	5.94	3.26832	5.9	1	66	1.71	12.38	74.28	0	21	4	40	62	24	25	17	6.07	103	150	0.82	72.49	3.4	34	100	5.55	53	5.13	0	9.4	2.35
93795	10	20	H	8.6	0.8	9.3	230	1	64	4	2.43	3	44.5	168.6	15.7	65.9	0	2	0	5.55	1.637866667	5.6	0	61	1.58	6.64	39.84	0	54	3.9	39	70	49	30	14	5	100	58	0.91	80.44	3.1	31	94	5.22	122	11.97	0	9.4	2.35
93796	10	14	D	3.6	0.3	8.3	302	1	71	3	1.44	2	97.4	176.6	31.2	121.9	1	2	0	NA	#VALUE!	5.1	0	49	1.27	NA	NA	NA	14	4.6	46	50	24	26	18	6.43	94	152	1.12	99.01	2.5	25	130	7.22	26	8.55	0	9.4	2.35
93797	12	15	B	5	1.2	24	268	2	52	3	4.93	3	86.3	164.3	32	115.6	1	2	0	NA	#VALUE!	5.8	1	59	1.53	NA	NA	NA	23	4.4	44	48	25	26	12	4.28	95	100	0.73	64.53	2.8	28	101	5.61	14	6.84	0	9.9	2.475
93801	13	13	F	5.1	0.5	9.8	332	1	59	2	5	3	79	179	24.7	97.3	1	3	0	7.38	5.60552	6.2	1	35	0.91	17.09	102.54	0	19	3.7	37	82	22	26	19	6.78	101	280	1	88.4	3.3	33	121	6.72	22	5.13	0	9.1	2.275
93805	10	18	B	2.7	0.3	11.1	279	2	64	3	5	3	89.9	162.9	33.9	108.7	1	2	0	NA	#VALUE!	5.5	0	41	1.06	NA	NA	NA	22	4.2	42	87	21	24	22	7.85	105	63	0.7	61.88	2.2	22	91	5.05	14	3.42	0	9	2.25
93806	20	20	F	20.9	11.8	56.5	364	1	44	5	1.35	2	88.2	176.1	28.4	109.8	0	2	0	5.88	4.811146667	5.7	1	35	0.91	18.41	110.46	0	36	4.3	43	99	26	23	19	6.78	101	75	0.72	63.65	3.5	35	100	5.55	62	8.55	0	9.5	2.375
93811	10	17	H	4	0.4	10	237	1	24	5	2.94	3	79.6	164.2	29.5	90.9	0	2	0	5.66	2.691644444	5.3	0	43	1.11	10.7	64.2	0	9	4.1	41	92	21	26	11	3.93	101	222	0.84	74.26	3.4	34	95	5.27	26	10.26	0	8.9	2.225
93812	10	11	H	6.6	1.4	21.2	329	1	67	3	5	3	94.9	174.8	31.1	113.1	1	1	1	11.7	10.5404	7.1	0	29	0.75	20.27	121.62	0	31	4	40	95	23	26	23	8.21	102	64	0.96	84.86	2.6	26	192	10.66	29	8.55	0	10	2.5
93814	10	10	G	3.8	0.4	10.5	212	2	41	4	5	3	79.3	168.9	27.8	90.7	0	2	0	5	2.06	4.6	0	50	1.29	9.27	55.62	0	8	3.9	39	51	14	25	10	3.57	105	43	0.75	66.3	3.4	34	83	4.61	10	11.97	0	9.2	2.3
93815	10	20	A	5	0.5	10	200	2	32	5	1.12	1	72.9	161.5	28	93	0	2	0	5.44	4.185173333	5.4	0	32	0.83	17.31	103.86	0	15	4.2	42	59	15	23	12	4.28	100	82	0.8	70.72	3.5	35	91	5.05	21	5.13	0	9.4	2.35
93817	10	20	D	6.1	0.8	13.1	278	1	55	5	5	3	61.3	158.7	24.3	89.3	1	3	0	NA	#VALUE!	5.8	1	42	1.09	NA	NA	NA	24	4.5	45	68	22	27	11	3.93	100	181	0.82	72.49	2.9	29	92	5.11	19	10.26	0	9.2	2.3
93819	12	12	F	2.8	0.5	17.9	196	2	63	4	0.9	1	57.7	143.7	27.9	89.9	0	2	0	NA	#VALUE!	6	1	84	2.17	NA	NA	NA	17	3.9	39	114	24	24	10	3.57	102	135	0.75	66.3	3.8	38	92	5.11	23	6.84	0	9.4	2.35
93823	16	30	J	7.2	4.8	66.7	373	2	58	2	NA	0	85.3	159.8	33.4	104.3	0	2	0	6	4.984	5.9	1	52	1.34	18.69	112.14	0	40	4.7	47	44	31	27	13	4.64	99	61	0.71	62.76	2.4	24	101	5.61	28	3.42	0	9.6	2.4
93824	13	13	J	4.1	0.5	12.2	256	2	52	2	NA	0	72.2	159.4	28.4	87.4	0	2	0	NA	#VALUE!	5.6	0	73	1.89	NA	NA	NA	13	4.3	43	76	16	25	20	7.14	101	151	0.66	58.34	3	30	91	5.05	9	5.13	0	9.6	2.4
93825	10	14	H	12.3	3.1	25.2	323	1	74	3	1.82	2	92.7	174.2	30.5	113.9	0	2	0	NA	#VALUE!	5.4	0	46	1.19	NA	NA	NA	14	4	40	68	16	23	20	7.14	108	89	1	88.4	2.5	25	94	5.22	10	11.97	0	8.8	2.2
93827	12	12	J	3.4	0.4	11.8	292	2	68	5	NA	0	52.3	161.9	20	75.6	0	2	0	5.88	1.131573333	5	0	61	1.58	4.33	25.98	0	20	4.1	41	75	20	32	12	4.28	99	62	0.51	45.08	3.6	36	98	5.44	28	6.84	0	9.2	2.3
93829	10	10	F	3.3	0.5	15.2	229	2	38	4	5	3	82.5	161.4	31.7	96.8	1	2	0	NA	#VALUE!	5.6	0	62	1.6	NA	NA	NA	10	3.4	34	61	14	24	9	3.21	104	211	0.81	71.6	3.2	32	76	4.22	23	3.42	0	8.6	2.15
93830	10	20	C	10.5	2.7	25.7	312	1	67	4	5	3	111.4	186.1	32.2	117.7	1	1	1	5.16	1.78192	6.2	1	88	2.28	7.77	46.62	0	16	3.5	35	184	16	35	24	8.57	93	180	6.34	560.46	4.2	42	86	4.77	278	8.55	0	10.5	2.625
93831	18	18	A	5.2	0.8	15.4	253	1	61	2	2.08	3	74.9	171.9	25.3	100.2	1	1	1	NA	#VALUE!	6.5	0	51	1.32	NA	NA	NA	21	4.2	42	71	19	23	17	6.07	101	213	0.88	77.79	3	30	107	5.94	35	5.13	0	9.3	2.325
93832	10	10	D	6.3	0.5	7.9	229	1	63	5	5	3	80.3	172.3	27	93.6	1	2	0	NA	#VALUE!	5.4	0	52	1.34	NA	NA	NA	18	4.6	46	61	20	27	22	7.85	102	85	1.01	89.28	2.6	26	92	5.11	26	15.39	0	9.7	2.425
93834	10	11	I	5.6	1.2	21.4	366	2	48	3	0.28	1	95.4	161.7	36.5	125.7	1	1	1	18.2	16.83297778	11.5	0	31	0.8	20.81	124.86	0	18	3.8	38	84	13	24	19	6.78	99	86	0.64	56.58	3.4	34	309	17.15	92	1.71	0	9.4	2.35
93837	11	20	B	4.7	0.5	10.6	295	2	35	3	1.03	1	108.7	166.8	39.1	117.4	0	2	0	5.5	1.334666667	5.2	0	41	1.06	5.46	32.76	0	14	3.7	37	60	16	22	15	5.36	107	161	0.78	68.95	3.1	31	92	5.11	21	3.42	0	8.7	2.175
93839	4	30	G	8	1.1	13.8	298	2	50	3	NA	0	94.6	177.4	30.1	107.2	0	2	0	NA	#VALUE!	5.4	0	40	1.03	NA	NA	NA	20	4.2	42	93	17	24	14	5	99	44	0.66	58.34	2.9	29	94	5.22	17	3.42	0	9.6	2.4
93840	10	13	B	5.2	0.8	15.4	224	1	47	5	5	3	78.3	180.7	24	86.2	0	2	0	5.55	1.785866667	5.1	0	52	1.34	7.24	43.44	0	23	4.3	43	69	18	26	19	6.78	100	46	0.85	75.14	2.6	26	91	5.05	32	13.68	0	9.1	2.275
93841	12	13	I	5.4	1.4	25.9	283	2	48	5	5	3	96.5	171.5	32.8	108.3	0	2	0	NA	#VALUE!	5.7	1	67	1.73	NA	NA	NA	19	4.7	47	85	21	22	16	5.71	102	184	1	88.4	3	30	94	5.22	17	8.55	0	9.7	2.425
93843	10	10	C	4.7	0.3	6.4	190	2	42	2	5	3	56.3	163.8	21	75	0	2	0	5.44	0.933262222	5.4	0	88	2.28	3.86	23.16	0	22	3.9	39	77	24	27	22	7.85	102	71	0.91	80.44	3.1	31	87	4.83	17	3.42	0	9.4	2.35
93845	11	16	F	3.7	0.9	24.3	195	2	28	3	1.93	3	67.9	165.3	24.8	89.9	0	2	0	NA	#VALUE!	5.2	0	54	1.4	NA	NA	NA	27	4.1	41	82	27	26	14	5	99	49	0.51	45.08	3.7	37	76	4.22	36	5.13	0	9.5	2.375
93846	10	10	F	6.4	1.4	21.9	157	2	29	4	0.87	1	54.6	165.9	19.8	68	0	2	0	NA	#VALUE!	5.8	1	65	1.68	NA	NA	NA	8	4.2	42	55	17	28	22	7.85	102	107	0.98	86.63	3	30	82	4.55	6	5.13	0	9.2	2.3
93847	10	10	H	9.6	0.8	8.3	240	2	43	1	0.1	1	100.4	156.6	40.9	111.1	0	2	0	6.38	3.357297778	5.8	1	54	1.4	11.84	71.04	0	15	3.6	36	81	15	25	13	4.64	103	206	0.78	68.95	3.7	37	105	5.83	12	3.42	0	9	2.25
93848	10	20	C	3.3	0.4	12.1	267	1	62	4	1.08	1	85	171.1	29	110.5	0	2	0	NA	#VALUE!	6.3	1	65	1.68	NA	NA	NA	24	4.1	41	97	22	28	12	4.28	101	266	1.12	99.01	2.8	28	98	5.44	25	8.55	0	9.8	2.45
93849	13	13	J	4.6	0.6	13	238	2	40	3	5	3	61.4	164.6	22.7	84.4	0	2	0	NA	#VALUE!	5.2	0	47	1.22	NA	NA	NA	10	3.9	39	43	16	27	12	4.28	102	101	0.76	67.18	2.7	27	82	4.55	14	6.84	0	8.8	2.2
93850	10	18	H	5.9	0.6	10.2	302	2	74	4	4.86	3	65.3	155.6	27	89	1	2	0	NA	#VALUE!	6.1	1	65	1.68	NA	NA	NA	10	4.5	45	69	16	27	11	3.93	99	84	0.8	70.72	3.9	39	100	5.55	29	5.13	0	9.6	2.4
93852	13	20	F	3.7	0.6	16.2	261	2	45	5	2.9	3	79.6	171	27.2	94.6	1	2	0	NA	#VALUE!	5.3	0	70	1.81	NA	NA	NA	9	3.6	36	44	13	25	14	5	100	78	0.74	65.42	3.4	34	86	4.77	13	8.55	0	8.8	2.2
93853	10	30	F	4.5	0.5	11.1	252	1	50	1	0.4	1	71.1	165.4	26	NA	0	2	0	6.05	2.949711111	6.1	1	38	0.98	10.97	65.82	0	14	3.1	31	64	17	30	16	5.71	101	47	0.98	86.63	5.5	55	103	5.72	16	5.13	0	8.4	2.1
93855	12	15	H	7.8	2.1	26.9	328	1	71	3	4.12	3	97.1	165.1	35.6	117.6	1	2	0	NA	#VALUE!	5.7	1	43	1.11	NA	NA	NA	43	4.2	42	83	28	21	12	4.28	104	239	0.91	80.44	3	30	99	5.5	34	6.84	0	8.8	2.2
93856	10	10	F	5.1	0.6	11.8	217	1	66	4	2.39	3	134	176.9	42.8	144.1	1	2	0	NA	#VALUE!	6	1	54	1.4	NA	NA	NA	12	3.7	37	65	15	25	9	3.21	103	182	0.96	84.86	3.5	35	104	5.77	43	6.84	0	8.9	2.225
93858	10	11	F	3.9	0.6	15.4	165	2	19	5	0.33	1	36.2	147.3	16.7	56.4	0	2	0	NA	#VALUE!	5.2	0	69	1.78	NA	NA	NA	10	4.3	43	78	15	27	8	2.86	101	88	0.77	68.07	3	30	80	4.44	18	8.55	0	9.6	2.4
93861	11	20	I	4.6	0.8	17.4	313	1	76	3	3.8	3	98.1	176.2	31.6	113.5	0	2	0	NA	#VALUE!	5.3	0	40	1.03	NA	NA	NA	30	4.4	44	103	24	21	13	4.64	102	145	0.99	87.52	2.5	25	95	5.27	21	6.84	0	9	2.25
93863	12	12	E	6.1	0.9	14.8	303	1	50	5	NA	0	94.4	172.9	31.6	122.1	0	2	0	NA	#VALUE!	5.6	0	44	1.14	NA	NA	NA	38	3.9	39	99	25	24	14	5	101	142	0.82	72.49	2.7	27	119	6.61	178	3.42	0	9	2.25
93866	10	10	G	4.1	0.5	12.2	227	1	26	3	NA	0	64.6	171.4	22	85.7	0	2	0	4.88	1.017208889	5	0	36	0.93	4.69	28.14	0	24	4.5	45	98	17	25	10	3.57	99	88	0.88	77.79	3.1	31	78	4.33	16	6.84	0	9.5	2.375
93868	10	10	C	8.3	0.8	9.6	332	1	68	4	NA	0	103.9	171.4	35.4	122.3	0	2	0	NA	#VALUE!	4.6	0	36	0.93	NA	NA	NA	14	4.4	44	64	17	26	17	6.07	102	120	1.11	98.12	3.3	33	91	5.05	33	13.68	0	9.4	2.35
93870	14	14	E	2.8	0.3	10.7	163	2	20	3	3.79	3	47.4	158.1	19	72	0	2	0	5.33	1.9188	5	0	62	1.6	8.1	48.6	0	13	4.4	44	47	15	21	11	3.93	102	53	0.62	54.81	2.4	24	89	4.94	10	8.55	0	9.3	2.325
93871	10	10	G	8.5	0.4	4.7	205	2	55	1	0.67	1	54	158.8	21.4	80.9	0	2	0	NA	#VALUE!	5.3	0	89	2.3	NA	NA	NA	32	4.4	44	83	31	26	19	6.78	99	89	0.84	74.26	3.4	34	91	5.05	13	6.84	0	9.7	2.425
93875	10	11	F	4.6	1	21.7	227	1	37	4	0.58	1	75.8	174.4	24.9	87.3	0	2	0	5.88	2.28144	5.8	1	66	1.71	8.73	52.38	0	26	3.8	38	60	20	25	13	4.64	105	175	0.94	83.1	2.6	26	101	5.61	25	3.42	0	9.4	2.35
93877	10	10	F	5.4	1.1	20.4	262	1	64	3	2.6	3	79	178.8	24.7	98.2	0	2	0	NA	#VALUE!	5.6	0	40	1.03	NA	NA	NA	16	3.9	39	72	15	28	10	3.57	98	78	1.28	113.15	2.4	24	85	4.72	27	3.42	0	9.3	2.325
93878	10	10	G	4.1	0.8	19.5	213	2	59	4	0.79	1	63.6	162.5	24.1	90.5	0	2	0	5.27	2.44528	5.2	0	67	1.73	10.44	62.64	0	13	3.8	38	79	19	24	17	6.07	103	167	0.91	80.44	3.3	33	92	5.11	21	6.84	0	8.8	2.2
93883	11	20	D	3.5	0.8	22.9	230	2	30	4	NA	0	114.5	164.7	42.2	130.2	1	2	0	5	1.58	5.6	0	67	1.73	7.11	42.66	0	9	3.6	36	65	9	24	11	3.93	104	81	0.6	53.04	3.4	34	84	4.66	15	6.84	0	8.4	2.1
93884	11	11	C	5.5	1.1	20	183	1	19	3	NA	0	63.7	172.9	21.3	75.1	0	2	0	5.44	1.499022222	4.8	0	56	1.45	6.2	37.2	0	24	4.8	48	91	21	26	13	4.64	101	292	1.16	102.54	2.4	24	92	5.11	15	13.68	0	9.8	2.45
93887	10	14	I	6.8	1.6	23.5	369	1	63	3	1.4	2	78.4	174.2	25.8	100	0	1	1	10.2	5.897866667	6.9	0	44	1.14	13.01	78.06	0	24	4	40	99	20	29	13	4.64	103	159	0.99	87.52	2.9	29	174	9.66	32	11.97	0	8.8	2.2
93888	10	10	H	4.9	1	20.4	208	2	37	3	3.21	3	59.7	167.6	21.3	80.6	0	2	0	5.05	0.536422222	5.3	0	80	2.07	2.39	14.34	0	11	4.3	43	69	15	24	8	2.86	103	102	0.93	82.21	2.7	27	86	4.77	10	13.68	0	9	2.25
93890	10	10	D	4.6	0.8	17.4	227	1	27	5	3.4	3	74.9	177.5	23.8	83	0	2	0	5.44	2.127644444	5.4	0	53	1.37	8.8	52.8	0	19	4.3	43	65	21	23	11	3.93	101	304	0.97	85.75	2.6	26	92	5.11	23	10.26	0	9.2	2.3
93891	10	11	H	7.7	0.7	9.1	395	2	56	1	NA	0	94.2	145.4	44.6	127.3	1	2	0	5.66	5.554346667	5.8	1	54	1.4	22.08	132.48	0	28	3.9	39	81	25	30	16	5.71	102	243	0.64	56.58	3.8	38	95	5.27	22	8.55	0	9.2	2.3
93892	10	10	D	6.5	1.5	23.1	300	2	80	3	1.65	2	100.2	167	35.9	119.3	1	1	1	NA	#VALUE!	6.9	0	57	1.47	NA	NA	NA	12	3.8	38	85	21	27	19	6.78	99	50	0.8	70.72	3.5	35	145	8.05	15	5.13	0	9.4	2.35
93893	10	14	F	4.9	0.8	16.3	249	1	55	4	3.79	3	89.4	178	28.2	102.7	1	2	0	NA	#VALUE!	5.6	0	53	1.37	NA	NA	NA	17	3.7	37	85	25	26	29	10.35	103	327	2.4	212.16	3.2	32	82	4.55	17	3.42	0	9.2	2.3
93894	10	15	H	7.4	1.6	21.6	259	2	66	3	NA	0	73.2	162.3	27.8	101.7	1	1	1	7.38	4.67072	6.4	1	54	1.4	14.24	85.44	0	12	4.2	42	87	13	25	12	4.28	105	32	0.7	61.88	2.9	29	122	6.77	14	10.26	0	9.4	2.35
93895	10	10	H	6	1.1	18.3	383	1	40	3	5	3	112.8	181.9	34.1	123.6	1	2	0	NA	#VALUE!	5.2	0	48	1.24	NA	NA	NA	30	4.3	43	54	19	23	13	4.64	97	152	0.84	74.26	3.1	31	87	4.83	32	5.13	0	9.5	2.375
93899	7	30	H	5.9	0.6	10.2	320	1	67	3	1.79	2	91.5	174.5	30	112.1	1	2	0	NA	#VALUE!	5.5	0	35	0.91	NA	NA	NA	41	4.1	41	118	24	29	19	6.78	100	109	1.1	97.24	3.2	32	88	4.88	29	6.84	0	9.2	2.3
93902	20	20	J	5.1	0.5	9.8	341	2	24	1	NA	0	68.8	158.2	27.5	92.4	0	2	0	NA	#VALUE!	5.4	0	35	0.91	NA	NA	NA	56	4.2	42	94	32	24	16	5.71	101	87	0.5	44.2	2.7	27	116	6.44	24	5.13	0	8.9	2.225
93903	10	19	H	57.2	14.2	24.8	312	1	62	3	1.4	2	89	166.3	32.2	111.4	1	1	1	NA	#VALUE!	7.1	0	29	0.75	NA	NA	NA	57	4.2	42	108	54	25	18	6.43	105	536	0.89	78.68	2.7	27	229	12.71	275	8.55	0	9.5	2.375
93909	10	11	A	8.9	2.5	28.1	298	1	41	5	5	3	68.2	165.9	24.8	88	0	2	0	NA	#VALUE!	5.4	0	34	0.88	NA	NA	NA	67	4	40	91	36	28	14	5	101	136	0.92	81.33	3.1	31	124	6.88	31	6.84	0	9.2	2.3
93912	10	14	H	6	0.6	10	232	2	25	4	NA	0	170	160.2	66.2	143.5	1	2	0	NA	#VALUE!	6	1	58	1.5	NA	NA	NA	8	3.3	33	80	9	24	10	3.57	106	139	1.11	98.12	3.1	31	80	4.44	12	3.42	0	8.7	2.175
93913	10	10	D	3.2	0.4	12.5	278	2	40	5	NA	0	63.7	160.3	24.8	96.9	0	2	0	NA	#VALUE!	4.9	0	96	2.48	NA	NA	NA	14	4.4	44	43	19	23	9	3.21	100	101	0.62	54.81	3	30	97	5.38	24	10.26	0	9.1	2.275
93914	18	20	B	4	0.9	22.5	284	1	41	5	5	3	107.9	176.6	34.6	115.1	0	2	0	NA	#VALUE!	5.9	1	38	0.98	NA	NA	NA	18	4.6	46	55	14	25	21	7.5	98	233	0.96	84.86	3	30	85	4.72	34	6.84	0	9.4	2.35
93915	16	18	E	4.8	0.7	14.6	218	1	34	3	5	3	75.8	176.7	24.3	85.7	0	2	0	NA	#VALUE!	5.3	0	35	0.91	NA	NA	NA	18	3.7	37	159	17	31	5	1.79	99	50	0.87	76.91	3.3	33	79	4.39	33	3.42	0	9.5	2.375
93916	11	11	D	4.8	1.3	27.1	220	1	28	5	NA	0	70.2	168.5	24.7	80.5	0	2	0	5.27	2.016653333	5.7	1	48	1.24	8.61	51.66	0	18	4.3	43	86	23	27	18	6.43	98	374	1.32	116.69	2.8	28	89	4.94	25	6.84	0	9.5	2.375
93918	11	12	B	3.3	0.4	12.1	356	1	36	3	1.63	2	114.6	192.9	30.8	118	0	2	0	6	2.744	5.8	1	50	1.29	10.29	61.74	0	24	4.3	43	54	16	26	21	7.5	100	162	1.06	93.7	2.8	28	103	5.72	28	8.55	0	9.7	2.425
93920	10	10	F	4	0.4	10	276	2	61	5	5	3	49.6	154.2	20.9	76.7	0	2	0	5.77	0.679577778	5.8	1	67	1.73	2.65	15.9	0	25	3.9	39	86	29	29	8	2.86	102	74	0.49	43.32	2.9	29	97	5.38	29	8.55	0	9	2.25
93923	10	10	G	6.6	1.6	24.2	400	1	52	3	NA	0	107.7	188.5	30.3	106.8	0	2	0	NA	#VALUE!	5.5	0	30	0.78	NA	NA	NA	65	4.3	43	63	33	25	11	3.93	104	296	0.99	87.52	2.5	25	74	4.11	27	17.1	0	9.3	2.325
93924	10	10	G	4.4	0.5	11.4	232	2	70	3	1.08	1	58.9	151.8	25.6	97	1	1	1	NA	#VALUE!	5.8	1	93	2.4	NA	NA	NA	11	4.2	42	77	15	28	8	2.86	97	104	0.85	75.14	2.5	25	96	5.33	13	13.68	0	9.4	2.35
93926	10	10	G	4	0.4	10	288	1	31	5	2.03	3	106.9	172.1	36.1	130.2	0	2	0	5.94	3.07824	5.3	0	41	1.06	11.66	69.96	0	11	4.2	42	122	8	23	14	5	101	51	0.73	64.53	2.7	27	97	5.38	18	5.13	0	9.6	2.4
93927	10	14	I	4.9	0.7	14.3	259	2	54	3	1	1	59.8	156.1	24.5	88.1	0	2	0	NA	#VALUE!	5.6	0	72	1.86	NA	NA	NA	13	4.3	43	88	18	25	13	4.64	100	106	0.51	45.08	3	30	76	4.22	16	6.84	0	9.8	2.45
93930	10	17	H	9.5	2.1	22.1	316	1	80	2	NA	0	84.1	168.1	29.8	114.2	1	1	1	NA	#VALUE!	7.4	0	36	0.93	NA	NA	NA	18	4	40	53	20	16	22	7.85	95	119	1.86	164.42	2.6	26	149	8.27	18	11.97	0	9.4	2.35
93931	10	12	B	6.6	1	15.2	134	1	24	5	1.21	1	112.4	178.7	35.2	113	0	2	0	NA	#VALUE!	5.1	0	39	1.01	NA	NA	NA	22	4.4	44	70	19	26	11	3.93	98	240	0.87	76.91	3.4	34	96	5.33	14	10.26	0	9.6	2.4
93932	10	13	B	4.6	0.3	6.5	311	2	54	5	5	3	78.7	158.6	31.3	106.5	1	2	0	6.33	4.24532	6.2	1	53	1.37	15.09	90.54	0	43	4.1	41	92	30	21	19	6.78	99	128	0.62	54.81	3.1	31	105	5.83	51	6.84	0	9.2	2.3
93937	18	18	E	6.7	1.2	17.9	372	1	30	3	3.94	3	99.8	175.1	32.6	113.5	0	2	0	NA	#VALUE!	5.4	0	41	1.06	NA	NA	NA	58	4.1	41	79	30	25	10	3.57	96	72	0.92	81.33	3.3	33	82	4.55	53	10.26	0	10	2.5
93938	10	11	F	4.4	0.3	6.8	219	2	18	5	3.37	3	63.1	163.2	23.7	92.1	0	2	0	NA	#VALUE!	5.3	0	63	1.63	NA	NA	NA	11	3.8	38	69	17	24	7	2.5	103	84	0.66	58.34	3.7	37	80	4.44	12	5.13	0	9.5	2.375
93939	10	11	F	4.6	0.6	13	233	2	40	4	2.97	3	67.7	153.3	28.8	91.7	1	2	0	NA	#VALUE!	5.8	1	44	1.14	NA	NA	NA	8	3.9	39	52	15	24	15	5.36	101	77	1.14	100.78	3.4	34	92	5.11	12	8.55	0	9.1	2.275
93940	12	12	B	4.2	0.3	7.1	247	1	50	3	3.79	3	68.5	166.2	24.8	88	0	2	0	5.55	2.6344	5.4	0	42	1.09	10.68	64.08	0	45	4.3	43	71	23	23	11	3.93	98	101	1.02	90.17	2.9	29	91	5.05	102	8.55	0	9.7	2.425
93941	17	17	E	3	0.4	13.3	250	1	42	5	3.21	3	79.5	167.6	28.3	92.7	0	2	0	NA	#VALUE!	5.6	0	55	1.42	NA	NA	NA	24	4.6	46	67	30	28	23	8.21	102	654	1.27	112.27	2.8	28	83	4.61	20	5.13	0	9.2	2.3
93942	10	13	H	4.1	0.7	17.1	352	2	52	3	5	3	97.5	169.4	34	110.5	0	2	0	3.5	1.457555556	6	1	39	1.01	9.37	56.22	0	12	3.6	36	46	14	26	7	2.5	102	99	0.86	76.02	3.3	33	91	5.05	7	5.13	0	9	2.25
93946	14	14	E	3.4	0.8	23.5	202	1	22	1	1.88	3	62	169.2	21.7	81.1	0	2	0	NA	#VALUE!	5.6	0	46	1.19	NA	NA	NA	22	4.5	45	81	18	27	19	6.78	103	108	0.95	83.98	3	30	94	5.22	20	11.97	0	9.5	2.375
93947	12	15	E	6.1	0.8	13.1	265	2	53	5	2.46	3	55.3	146.7	25.7	91	0	2	0	NA	#VALUE!	5.2	0	90	2.33	NA	NA	NA	7	4.1	41	74	20	25	16	5.71	99	132	0.63	55.69	3.2	32	90	5	25	8.55	0	9.4	2.35
93949	11	11	F	11.8	0.9	7.6	357	2	49	5	5	3	55.9	150.7	24.6	90.5	0	3	0	NA	#VALUE!	8	0	40	1.03	NA	NA	NA	41	4.2	42	73	25	26	15	5.36	100	71	0.49	43.32	2.8	28	171	9.49	159	3.42	0	9.1	2.275
93950	12	12	B	4.5	0.3	6.7	260	1	30	2	3.32	3	88.8	159.5	34.9	101.9	0	2	0	6.16	5.423537778	5.6	0	43	1.11	19.81	118.86	0	33	3.8	38	65	17	25	14	5	100	86	0.75	66.3	4	40	106	5.88	24	3.42	0	9.1	2.275
93952	10	10	G	4.1	0.3	7.3	271	2	34	3	1.1	1	98.8	161.7	37.8	117.2	1	2	0	6.49	7.909146667	6	1	41	1.06	27.42	164.52	0	58	3.7	37	71	35	23	15	5.36	102	92	0.8	70.72	4.1	41	110	6.11	26	6.84	0	9.4	2.35
93953	13	13	E	24.2	3.8	15.7	400	1	26	5	2.04	3	118.1	171.4	40.2	122	0	2	0	NA	#VALUE!	9.7	0	33	0.85	NA	NA	NA	175	4.2	42	71	124	24	9	3.21	93	100	0.49	43.32	3.9	39	207	11.49	113	8.55	0	9.8	2.45
93957	17	17	E	5.4	0.6	11.1	329	2	41	3	1.99	3	80.7	166.5	29.1	97.5	1	2	0	7.16	5.537066667	5.9	1	36	0.93	17.4	104.4	0	32	4	40	82	22	32	16	5.71	103	49	0.74	65.42	3	30	118	6.55	21	5.13	0	8.7	2.175
93959	11	11	B	3.1	0.7	22.6	222	2	61	4	1.52	2	74.5	171	25.5	90.6	1	2	0	NA	#VALUE!	5.8	1	78	2.02	NA	NA	NA	17	3.9	39	85	23	29	13	4.64	96	182	0.95	83.98	2.9	29	89	4.94	27	5.13	0	9.5	2.375
93960	10	12	F	4.4	0.9	20.5	310	1	60	4	0.85	1	126.9	175.2	41.3	132.6	1	2	0	7.83	11.23344	6.9	0	43	1.11	32.28	193.68	0	23	4.3	43	95	21	26	13	4.64	101	241	1.13	99.89	2.3	23	135	7.49	38	15.39	0	9.5	2.375
93963	20	20	J	10.4	2.4	23.1	319	1	80	3	2.07	3	99.3	173.8	32.9	115.2	1	2	0	5.61	0.835266667	6.1	1	66	1.71	3.35	20.1	0	16	4.2	42	75	24	24	20	7.14	105	151	0.93	82.21	2.7	27	98	5.44	38	11.97	0	9	2.25
93964	10	12	F	6.8	0.8	11.8	306	1	52	5	4.81	3	85.5	172	28.9	100.4	1	2	0	6.05	6.144111111	6.4	1	42	1.09	22.85	137.1	0	25	4.4	44	66	19	27	16	5.71	100	174	0.87	76.91	3.2	32	102	5.66	89	6.84	0	9.4	2.35
93965	10	10	G	4.1	0.3	7.3	163	2	30	2	4.25	3	57.5	159.5	22.6	78	0	2	0	4.88	0.969493333	5.2	0	72	1.86	4.47	26.82	0	11	4.4	44	45	21	26	20	7.14	100	318	0.79	69.84	3	30	84	4.66	10	8.55	0	9.3	2.325
93968	13	30	E	5.4	0.8	14.8	190	1	57	4	2.99	3	77.1	171.8	26.1	98.9	1	2	0	5.44	0.988871111	6	1	57	1.47	4.09	24.54	0	12	3.8	38	69	18	23	15	5.36	100	244	0.94	83.1	5	50	89	4.94	38	18.81	0	9.7	2.425
93969	11	11	J	4.9	0.6	12.2	172	2	33	3	0.6	1	60.3	163.9	22.4	NA	0	2	0	5.33	1.020991111	5.1	0	50	1.29	4.31	25.86	0	20	4.2	42	31	23	26	11	3.93	104	85	0.67	59.23	2.6	26	91	5.05	12	10.26	0	9.2	2.3
93970	10	11	C	4	0.3	7.5	198	1	33	5	3.66	3	69.6	166.4	25.1	86.7	0	2	0	NA	#VALUE!	5.2	0	46	1.19	NA	NA	NA	29	4.4	44	80	16	27	14	5	98	189	0.84	74.26	2.9	29	88	4.88	16	6.84	0	9.6	2.4
93971	10	30	F	8.2	3	36.6	367	1	40	4	3.82	3	108.8	168.7	38.2	114.7	0	2	0	NA	#VALUE!	5.9	1	50	1.29	NA	NA	NA	19	3.9	39	75	21	22	9	3.21	102	209	0.98	86.63	3.5	35	96	5.33	25	3.42	0	8.8	2.2
93974	10	15	C	4.1	0.8	19.5	210	1	59	3	1.66	2	96.8	181.8	29.3	110.7	0	2	0	6.05	2.368911111	5.1	0	39	1.01	8.81	52.86	0	23	4	40	71	21	26	21	7.5	99	130	1.08	95.47	2.5	25	103	5.72	31	17.1	0	8.9	2.225
93975	10	18	D	5.4	0.4	7.4	306	2	54	3	1.68	2	70.9	161.4	27.2	97.5	0	2	0	5.72	1.568551111	5.8	1	71	1.84	6.17	37.02	0	14	4	40	94	17	27	12	4.28	100	56	0.66	58.34	3	30	96	5.33	13	11.97	0	9.3	2.325
93978	10	10	G	5.3	0.8	15.1	269	1	57	5	0.19	1	59.8	168	21.2	87.6	0	2	0	NA	#VALUE!	5.3	0	55	1.42	NA	NA	NA	21	4.3	43	73	18	26	16	5.71	101	101	0.65	57.46	2.9	29	77	4.27	15	5.13	0	9.3	2.325
93980	10	10	G	3.5	0.4	11.4	216	2	29	3	5	3	58	173.8	19.2	76.7	0	2	0	5.16	1.625973333	4.8	0	62	1.6	7.09	42.54	0	14	4.2	42	53	16	27	9	3.21	102	48	0.68	60.11	2.8	28	85	4.72	19	5.13	0	9.3	2.325
93981	10	30	H	3.8	0.4	10.5	337	2	52	5	NA	0	66.3	157.3	26.8	93.4	0	3	0	9.27	3.59264	7.2	0	45	1.16	8.72	52.32	0	14	4	40	89	13	27	9	3.21	102	119	0.68	60.11	3	30	155	8.6	14	11.97	0	9.4	2.35
93982	13	13	J	3.7	0.7	18.9	178	2	57	3	0	1	60.1	171.4	20.5	77.9	0	2	0	5.16	2.73136	5.3	0	80	2.07	11.91	71.46	0	13	4	40	47	20	28	15	5.36	102	88	0.71	62.76	2.2	22	84	4.66	16	11.97	0	9.1	2.275
93983	11	18	H	6	0.3	5	307	2	75	5	3.08	3	67.2	143.6	32.6	97	1	3	0	NA	#VALUE!	5.9	1	61	1.58	NA	NA	NA	27	4.3	43	48	29	26	20	7.14	100	223	0.75	66.3	3	30	94	5.22	127	8.55	0	10.1	2.525
93984	10	10	F	5	0.6	12	230	2	32	3	2.79	3	81.9	160.7	31.7	103	0	2	0	4.5	1.186	4.5	0	39	1.01	5.93	35.58	0	16	4.4	44	63	13	22	17	6.07	103	98	0.79	69.84	2.2	22	75	4.16	13	8.55	0	9	2.25
93987	11	12	I	12.3	1.3	10.6	334	1	35	1	1.16	1	113.4	170	39.2	119.3	0	2	0	NA	#VALUE!	5.4	0	32	0.83	NA	NA	NA	52	3.9	39	121	21	26	14	5	106	86	0.8	70.72	2.7	27	89	4.94	28	3.42	0	9.4	2.35
93988	10	11	F	5.8	0.5	8.6	210	2	32	3	0.65	1	49	163.6	18.3	72.5	0	2	0	4.88	0.464142222	5.1	0	64	1.66	2.14	12.84	0	10	3.8	38	34	19	25	9	3.21	105	223	0.71	62.76	2.8	28	78	4.33	7	8.55	0	8.7	2.175
93998	10	13	G	2.9	1.1	37.9	174	2	24	3	1.83	2	51.5	159.1	20.3	78.6	0	2	0	4.66	0.695893333	5.5	0	50	1.29	3.36	20.16	0	9	4.3	43	53	17	24	12	4.28	101	78	0.81	71.6	3.2	32	78	4.33	10	8.55	0	9.1	2.275
93999	14	14	E	5	0.6	12	227	2	23	4	4.98	3	69.2	166.7	24.9	81.5	0	2	0	5.33	2.908995556	4.9	0	59	1.53	12.28	73.68	0	9	4.2	42	58	15	26	12	4.28	102	135	0.77	68.07	3	30	89	4.94	19	8.55	0	9.4	2.35
94001	13	13	E	3.7	0.3	8.1	167	2	18	1	NA	0	51.6	158.6	20.5	75.8	0	2	0	5.16	1.770453333	5.1	0	50	1.29	7.72	46.32	0	7	4.3	43	74	15	25	16	5.71	102	73	0.79	69.84	2.9	29	82	4.55	7	11.97	0	9.4	2.35
94003	11	16	C	4.2	0.8	19	188	2	75	1	2.74	3	64.1	158.2	25.6	97.7	0	2	0	NA	#VALUE!	5.5	0	37	0.96	NA	NA	NA	7	3.6	36	130	11	28	13	4.64	100	40	0.75	66.3	3.7	37	92	5.11	14	5.13	0	9.8	2.45
94004	10	10	D	2.2	0.5	22.7	262	2	25	5	3.82	3	76.3	159.2	30.1	101.6	0	2	0	NA	#VALUE!	5.4	0	48	1.24	NA	NA	NA	18	3.9	39	86	21	26	14	5	100	101	0.82	72.49	3.3	33	87	4.83	11	3.42	0	9	2.25
94007	10	10	C	6	0.7	11.7	233	1	79	4	3.73	3	62.9	162.3	23.9	84.7	1	1	1	9.94	1.069102222	7	0	49	1.27	2.42	14.52	0	12	4.2	42	47	15	28	22	7.85	99	91	1.08	95.47	2.7	27	165	9.16	14	22.23	0	9.4	2.35
94008	10	13	H	5.5	0.5	9.1	276	2	46	1	NA	0	89.5	160.6	34.7	115.2	0	2	0	NA	#VALUE!	5.8	1	53	1.37	NA	NA	NA	30	4	40	99	30	24	9	3.21	99	83	0.61	53.92	3.3	33	88	4.88	32	5.13	0	8.6	2.15
94012	14	14	E	4.5	0.6	13.3	253	2	25	5	2.15	3	68.4	164.8	25.2	92.5	0	2	0	5.83	2.749168889	5.4	0	53	1.37	10.61	63.66	0	22	4.5	45	69	16	22	14	5	101	77	0.71	62.76	3	30	95	5.27	37	5.13	0	9.7	2.425
94013	20	30	E	3.4	0.7	20.6	178	1	56	3	3.85	3	68.1	174.5	22.4	88	0	2	0	6	3.184	5.7	1	53	1.37	11.94	71.64	0	13	4	40	54	16	29	20	7.14	103	166	0.94	83.1	3	30	98	5.44	16	8.55	0	9	2.25
94015	12	12	B	6.4	0.7	10.9	207	2	30	3	1.18	1	67	159.8	26.2	91.6	0	2	0	5.38	2.417413333	4.8	0	41	1.06	10.11	60.66	0	10	3.8	38	45	11	25	11	3.93	105	53	0.86	76.02	2.4	24	89	4.94	8	3.42	0	8.8	2.2
94016	10	16	J	4.8	0.3	6.3	176	1	70	5	1.11	1	65	173.7	21.5	89.3	0	2	0	NA	#VALUE!	5.5	0	70	1.81	NA	NA	NA	25	3.9	39	96	24	25	14	5	106	309	0.79	69.84	2.4	24	98	5.44	26	3.42	0	8.8	2.2
94017	10	10	F	5.9	1.5	25.4	225	1	54	3	5	3	92.5	170.5	31.8	110	1	3	0	NA	#VALUE!	5.8	1	49	1.27	NA	NA	NA	20	4	40	85	19	25	41	14.64	100	229	3.01	266.08	2.9	29	102	5.66	17	3.42	0	9.6	2.4
94019	16	19	J	4	0.3	7.5	284	2	64	4	4.57	3	70.3	163.2	26.4	91.7	0	2	0	NA	#VALUE!	5.5	0	45	1.16	NA	NA	NA	28	4.3	43	94	20	27	11	3.93	102	101	0.71	62.76	3.1	31	86	4.77	74	5.13	0	10.9	2.725
94021	14	14	E	5.3	0.3	5.7	232	2	38	3	0.09	1	88	159.8	34.5	103	0	2	0	5.16	1.529653333	4.9	0	57	1.47	6.67	40.02	0	11	3.4	34	76	15	29	12	4.28	103	104	0.64	56.58	3.1	31	87	4.83	13	6.84	0	9	2.25
94027	19	19	J	5.5	0.4	7.3	324	1	20	1	NA	0	77.9	165.9	28.3	91.5	0	2	0	NA	#VALUE!	5.3	0	25	0.65	NA	NA	NA	29	4.6	46	68	25	25	15	5.36	102	115	0.78	68.95	2.9	29	84	4.66	25	11.97	0	9.3	2.325
94028	10	10	C	3.4	0.4	11.8	190	2	39	2	4.43	3	60.8	166.8	21.9	82.8	0	2	0	NA	#VALUE!	4.8	0	77	1.99	NA	NA	NA	13	4.4	44	41	18	28	10	3.57	100	108	0.79	69.84	2.8	28	86	4.77	25	6.84	0	9.5	2.375
94029	10	10	C	6.1	0.7	11.5	259	2	46	3	4.15	3	68.9	166.2	24.9	85.8	0	2	0	5.61	1.007306667	5.3	0	97	2.51	4.04	24.24	0	14	4.2	42	54	18	27	18	6.43	99	90	0.7	61.88	2.5	25	92	5.11	13	5.13	0	9.5	2.375
94031	11	11	F	5.4	0.8	14.8	245	1	67	4	0.99	1	78.2	173.9	25.9	100.1	0	2	0	NA	#VALUE!	5.7	1	49	1.27	NA	NA	NA	51	4	40	69	38	25	10	3.57	101	272	0.82	72.49	3.2	32	84	4.66	71	5.13	0	9.4	2.35
94033	10	13	C	3.3	0.4	12.1	315	2	55	2	5	3	74.4	159.7	29.2	103	0	2	0	NA	#VALUE!	5.7	1	41	1.06	NA	NA	NA	32	4.3	43	91	27	26	15	5.36	99	237	0.62	54.81	2.7	27	88	4.88	42	1.71	0	9.6	2.4
94037	10	10	C	8.4	2.3	27.4	307	1	59	5	5	3	74.3	167.7	26.4	98.9	0	1	1	NA	#VALUE!	8.1	0	49	1.27	NA	NA	NA	29	4.3	43	85	24	27	17	6.07	98	156	0.72	63.65	2.9	29	180	9.99	12	6.84	0	9.5	2.375
94038	11	15	C	14	4	28.6	277	2	59	1	0.91	1	80	162.5	30.3	103.1	0	3	0	5.94	4.37184	5.7	1	45	1.16	16.56	99.36	0	13	3.8	38	66	13	23	20	7.14	107	51	0.66	58.34	3	30	98	5.44	15	8.55	0	9.2	2.3
94039	12	12	B	3.9	0.3	7.7	287	1	60	5	5	3	84.4	169	29.6	100.7	1	2	0	NA	#VALUE!	5.5	0	49	1.27	NA	NA	NA	34	4.4	44	118	28	28	22	7.85	93	155	1.2	106.08	3.1	31	95	5.27	35	11.97	0	9.2	2.3
94040	20	20	J	5.7	1.2	21.1	244	1	28	5	NA	0	92.4	169.6	32.1	108.1	0	2	0	6.11	5.042786667	5.4	0	37	0.96	18.57	111.42	0	23	4	40	59	14	24	9	3.21	105	99	1.13	99.89	3	30	104	5.77	15	8.55	0	8.8	2.2
94041	13	20	E	5.2	1.4	26.9	216	2	60	2	5	3	62.8	167.2	22.5	79.6	0	2	0	NA	#VALUE!	5.4	0	85	2.2	NA	NA	NA	20	4.5	45	79	23	26	14	5	105	312	0.73	64.53	2.6	26	90	5	10	8.55	0	9.7	2.425
94042	10	10	F	4.1	0.4	9.8	207	1	26	5	1.18	1	75	178.7	23.5	84.3	0	2	0	5.27	1.171111111	4.8	0	46	1.19	5	30	0	20	4.2	42	76	21	28	18	6.43	103	117	1.25	110.5	2.7	27	82	4.55	22	8.55	0	9.3	2.325
94043	11	11	F	4.3	0.3	7	209	1	64	5	5	3	62.2	167.5	22.2	92.8	0	1	1	7.88	2.378008889	6.9	0	41	1.06	6.79	40.74	0	17	3.9	39	80	21	23	9	3.21	98	151	0.83	73.37	2.6	26	129	7.16	19	5.13	0	9.5	2.375
94044	12	13	F	5.2	0.6	11.5	199	2	34	2	5	3	54	157.5	21.8	73.3	0	2	0	5.61	0.877653333	5.1	0	62	1.6	3.52	21.12	0	11	4.1	41	57	14	26	15	5.36	104	78	0.82	72.49	2.7	27	94	5.22	12	8.55	0	9.3	2.325
94045	10	10	C	5.6	1.1	19.6	374	1	62	2	0.89	1	74.2	168.5	26.1	99	0	1	1	NA	#VALUE!	10.1	0	30	0.78	NA	NA	NA	36	4.1	41	63	31	22	15	5.36	94	56	0.95	83.98	2.7	27	342	18.98	56	6.84	0	9.6	2.4
94046	10	10	C	6.5	1.1	16.9	268	1	46	2	1.39	2	82.9	170	28.7	101.1	0	2	0	NA	#VALUE!	5.7	1	29	0.75	NA	NA	NA	18	4.2	42	86	18	30	22	7.85	100	119	1.1	97.24	2.8	28	91	5.05	16	3.42	0	9.1	2.275
94047	13	15	A	7	1.3	18.6	322	2	45	1	2.72	3	93.7	162.3	35.6	109.2	0	2	0	7.44	16.54986667	6	1	34	0.88	50.05	300.3	0	55	3.6	36	77	36	24	12	4.28	104	35	0.54	47.74	3.9	39	126	6.99	20	3.42	0	8.8	2.2
94048	10	10	G	5	0.8	16	251	1	80	3	2.64	3	63.3	171	21.6	85.3	0	2	0	NA	#VALUE!	5.8	1	62	1.6	NA	NA	NA	10	4	40	42	20	34	18	6.43	103	173	0.99	87.52	2.8	28	87	4.83	8	15.39	0	8.6	2.15
94049	10	10	G	4.1	0.7	17.1	339	2	66	4	1.02	1	121.2	143.7	58.7	125.2	1	2	0	6.11	3.150044444	5.8	1	49	1.27	11.6	69.6	0	9	3.8	38	52	13	28	14	5	103	82	0.92	81.33	2.9	29	105	5.83	24	6.84	0	9.2	2.3
94051	10	30	D	4.4	1.1	25	249	2	80	3	5	3	70.1	155.3	29.1	102.2	0	2	0	NA	#VALUE!	5.9	1	57	1.47	NA	NA	NA	10	4.1	41	48	15	23	15	5.36	102	108	0.93	82.21	2.6	26	101	5.61	15	8.55	0	9.9	2.475
94054	13	14	F	20.7	4	19.3	309	1	50	1	1.19	1	90.6	172.5	30.4	NA	1	1	1	NA	#VALUE!	8.9	0	58	1.5	NA	NA	NA	138	3.7	37	95	174	28	17	6.07	94	101	1.35	119.34	4.2	42	186	10.32	338	6.84	0	9.6	2.4
94057	15	20	E	5.1	0.7	13.7	274	2	62	3	3.15	3	84	161.5	32.2	106	1	2	0	5.38	2.364808889	5.7	1	40	1.03	9.89	59.34	0	10	3.2	32	84	12	25	16	5.71	100	44	0.8	70.72	4.5	45	93	5.16	17	5.13	0	8.8	2.2
94058	11	11	J	6.9	0.8	11.6	368	2	61	3	2.34	3	112.4	158.4	44.8	131.2	1	2	0	NA	#VALUE!	5.3	0	39	1.01	NA	NA	NA	23	3.8	38	97	19	27	21	7.5	101	117	1.01	89.28	2	20	113	6.27	14	5.13	0	9.2	2.3
94060	10	10	E	9.7	1.4	14.4	341	1	59	3	2.2	3	126.6	175.8	41	138.3	0	2	0	NA	#VALUE!	5.8	1	33	0.85	NA	NA	NA	42	4.2	42	72	26	26	17	6.07	100	106	0.88	77.79	2.5	25	89	4.94	35	6.84	0	9.7	2.425
94061	16	20	J	4.2	0.6	14.3	267	2	36	1	0.87	1	78.3	154.2	32.9	104.9	0	1	1	NA	#VALUE!	6	1	39	1.01	NA	NA	NA	10	4	40	120	13	27	10	3.57	98	73	0.6	53.04	3.3	33	92	5.11	26	5.13	0	9	2.25
94065	10	13	C	3.9	0.7	17.9	180	2	69	4	2.07	3	62.7	151.4	27.4	91.6	1	2	0	NA	#VALUE!	6.1	1	76	1.97	NA	NA	NA	19	4.1	41	93	19	24	18	6.43	99	86	0.93	82.21	2.9	29	93	5.16	17	8.55	0	9.8	2.45
94067	10	14	C	8.5	2.4	28.2	285	1	44	1	1.22	1	98.6	166	35.8	112.8	0	2	0	6	3.245333333	5.8	1	48	1.24	12.17	73.02	0	17	3.8	38	69	16	27	18	6.43	105	193	0.69	61	3.2	32	100	5.55	18	6.84	0	8.7	2.175
94068	10	11	C	6.1	0.8	13.1	279	1	69	3	4.93	3	93.3	181.8	28.2	104.4	1	2	0	5.83	1.989973333	5.1	0	41	1.06	7.68	46.08	0	10	4.2	42	93	15	26	22	7.85	103	96	1.37	121.11	2.3	23	98	5.44	12	10.26	0	9.4	2.35
94069	10	20	H	5.2	0.9	17.3	371	1	61	3	2.65	3	105.5	183.5	31.3	115.3	1	1	1	7.72	2.974773333	7	0	41	1.06	8.67	52.02	0	14	4	40	70	17	27	19	6.78	100	133	0.84	74.26	3.2	32	128	7.11	24	13.68	0	9.5	2.375
94073	10	30	B	12.1	2.5	20.7	363	1	69	2	3.78	3	97.2	166.8	34.9	120	1	1	1	6.38	9.28928	6.2	1	45	1.16	32.76	196.56	0	24	3.9	39	75	23	20	29	10.35	101	379	1.46	129.06	4.1	41	106	5.88	21	13.68	0	9.3	2.325
94074	10	12	F	4.6	0.6	13	247	1	29	3	5	3	61.9	173.2	20.6	78.5	0	2	0	5.77	1.613035556	5.2	0	39	1.01	6.29	37.74	0	13	4.1	41	55	16	27	13	4.64	103	107	0.9	79.56	3.3	33	94	5.22	13	5.13	0	9	2.25
94078	11	11	D	5.3	0.4	7.5	268	2	19	3	NA	0	78.9	173.4	26.2	89.9	0	2	0	NA	#VALUE!	4.6	0	37	0.96	NA	NA	NA	16	4.7	47	66	21	22	8	2.86	102	112	1	88.4	2.7	27	91	5.05	12	3.42	0	9.5	2.375
94080	10	10	G	4.5	0.5	11.1	250	2	79	3	2.46	3	59.4	163.2	22.3	91.1	1	2	0	NA	#VALUE!	5.6	0	64	1.66	NA	NA	NA	17	4.2	42	43	31	25	22	7.85	100	63	0.79	69.84	3.3	33	88	4.88	10	8.55	0	9.7	2.425
94081	10	16	F	6.8	1	14.7	371	1	80	5	5	3	63.3	160.1	24.7	95	0	1	1	9.33	9.412933333	6.8	0	70	1.81	22.7	136.2	0	22	4	40	83	26	25	26	9.28	96	122	1.03	91.05	3.5	35	155	8.6	28	8.55	0	9.9	2.475
94082	10	10	H	5.3	1.1	20.8	236	2	69	3	5	3	55.7	158.1	22.3	78	1	2	0	NA	#VALUE!	5.6	0	48	1.24	NA	NA	NA	15	4	40	59	13	22	18	6.43	99	50	0.75	66.3	3	30	103	5.72	15	3.42	0	9.3	2.325
94084	12	20	J	6.2	1.4	22.6	276	2	61	5	2.77	3	64.3	148.8	29	94.7	1	3	0	5.22	2.90232	6.2	1	56	1.45	12.51	75.06	0	14	3.9	39	87	16	32	10	3.57	103	79	0.8	70.72	3.5	35	88	4.88	23	10.26	0	9.4	2.35
94087	10	10	G	4.3	0.4	9.3	195	1	19	3	0.62	1	83.4	185.2	24.3	84.7	0	2	0	5.66	3.413608889	5	0	62	1.6	13.57	81.42	0	12	4.3	43	70	13	25	13	4.64	101	64	0.88	77.79	3.3	33	97	5.38	13	11.97	0	9.6	2.4
94092	17	17	E	3.3	0.3	9.1	226	1	52	1	NA	0	79.3	171.1	27.1	93.7	1	2	0	NA	#VALUE!	5.4	0	24	0.62	NA	NA	NA	14	4	40	90	19	21	19	6.78	103	193	1.67	147.63	2.7	27	78	4.33	20	8.55	0	8.5	2.125
94093	13	20	E	5.8	0.9	15.5	362	1	36	3	5	3	123	189.1	34.4	116.6	0	1	1	7.72	6.721546667	6	1	45	1.16	19.59	117.54	0	56	4.3	43	58	24	26	16	5.71	101	189	0.79	69.84	2.8	28	126	6.99	42	11.97	0	9.4	2.35
94095	20	20	J	7	1.7	24.3	181	2	78	4	1.69	2	66.7	151.7	29	103.9	1	2	0	5.22	3.15984	5.4	0	54	1.4	13.62	81.72	0	7	3.8	38	77	20	26	25	8.93	101	78	2.21	195.36	3.2	32	83	4.61	25	5.13	0	9	2.25
94097	11	13	B	4.1	1.1	26.8	323	2	62	3	1.18	1	91.5	160.1	35.7	125.6	0	3	0	5.27	2.232137778	5.4	0	50	1.29	9.53	57.18	0	16	3.8	38	68	18	24	18	6.43	104	109	0.42	37.13	2.6	26	86	4.77	19	5.13	0	9.1	2.275
94098	11	20	F	4.1	0.5	12.2	217	2	23	4	1.54	2	80.8	163.2	30.3	96.8	0	2	0	5.33	3.053497778	5.2	0	51	1.32	12.89	77.34	0	13	4.1	41	69	14	26	8	2.86	98	93	0.73	64.53	3.1	31	86	4.77	28	5.13	0	9.3	2.325
94101	10	10	A	12	1.9	15.8	308	2	64	5	5	3	74.2	158	29.7	89.5	1	2	0	6.66	11.13848	6.3	1	43	1.11	37.63	225.78	0	49	4.3	43	100	27	28	18	6.43	104	130	0.81	71.6	3.1	31	116	6.44	89	8.55	0	9.4	2.35
94105	11	16	H	3.7	0.5	13.5	238	2	46	1	5	3	74	162.7	28	97.1	0	2	0	5.33	5.772982222	5.3	0	65	1.68	24.37	146.22	0	11	3.3	33	67	13	25	9	3.21	103	67	0.75	66.3	3.1	31	88	4.88	32	5.13	0	8.7	2.175
94106	12	12	J	3.7	0.3	8.1	240	1	19	1	NA	0	74.7	180.3	23	83.7	0	2	0	5.61	2.652906667	4.8	0	57	1.47	10.64	63.84	0	21	4.7	47	115	17	27	13	4.64	99	159	0.96	84.86	2.8	28	98	5.44	22	11.97	0	9.6	2.4
94112	12	12	J	4.8	0.3	6.3	208	1	28	1	1.82	2	74	162.5	28	84.5	0	2	0	4.94	1.009955556	5.4	0	63	1.63	4.6	27.6	0	17	4.4	44	45	23	26	16	5.71	97	227	1.08	95.47	2.8	28	81	4.5	11	8.55	0	9.4	2.35
94113	10	10	C	4.2	0.9	21.4	249	2	60	3	2.02	3	59.2	159	23.4	81.3	0	1	1	12.9	5.010933333	8.6	0	54	1.4	8.74	52.44	0	16	4	40	99	12	24	17	6.07	98	37	0.52	45.97	3.1	31	213	11.82	52	5.13	0	9.4	2.35
94116	10	13	F	4.1	0.3	7.3	209	2	60	3	3.65	3	70.2	167.4	25.1	94.2	1	2	0	NA	#VALUE!	5.3	0	104	2.69	NA	NA	NA	15	4.2	42	54	26	26	19	6.78	92	107	0.75	66.3	3.2	32	81	4.5	24	10.26	0	10.1	2.525
94118	11	11	C	3	0.3	10	240	2	50	2	NA	0	71.7	163.7	26.8	84.8	0	2	0	NA	#VALUE!	5.6	0	48	1.24	NA	NA	NA	15	3.9	39	66	19	25	14	5	100	62	0.73	64.53	3.2	32	92	5.11	19	3.42	0	9.3	2.325
94119	15	15	J	6.2	1.1	17.7	322	1	57	4	2.64	3	70.8	173.5	23.5	92.4	1	2	0	5.61	7.320426667	6.1	1	32	0.83	29.36	176.16	0	26	4.4	44	69	21	25	14	5	99	341	1.24	109.62	2.7	27	94	5.22	47	3.42	0	9.5	2.375
94122	12	13	F	4.4	0.3	6.8	243	1	33	2	NA	0	72.8	168.5	25.6	92.1	0	2	0	NA	#VALUE!	5.5	0	39	1.01	NA	NA	NA	18	4.2	42	102	17	24	16	5.71	102	154	0.74	65.42	3.3	33	96	5.33	37	11.97	0	9.2	2.3
94124	10	10	C	7.5	1.4	18.7	267	1	55	2	1.1	1	83.1	173	27.8	93.8	0	2	0	NA	#VALUE!	5.7	1	31	0.8	NA	NA	NA	36	4.1	41	80	24	26	17	6.07	100	294	1.14	100.78	3.4	34	81	4.5	37	3.42	0	9.6	2.4
94126	10	10	F	7.8	1.1	14.1	316	2	62	4	1.54	2	80.7	155	33.6	108.7	1	1	1	11.8	67.08168889	9.4	0	68	1.76	127.91	767.46	0	16	3.7	37	79	15	25	13	4.64	102	115	0.58	51.27	3.2	32	204	11.32	24	1.71	0	9.5	2.375
94128	12	30	E	11.5	1.6	13.9	346	1	35	4	5	3	124.1	180	38.3	118.5	0	2	0	NA	#VALUE!	5.8	1	25	0.65	NA	NA	NA	31	4.2	42	74	23	24	14	5	104	610	1.14	100.78	3.6	36	94	5.22	43	3.42	0	9.2	2.3
94131	10	11	D	6.6	1.6	24.2	332	2	39	3	3.05	3	129	169.1	45.1	135.5	0	2	0	NA	#VALUE!	6.7	0	58	1.5	NA	NA	NA	11	3.4	34	64	13	21	11	3.93	102	73	0.85	75.14	3.5	35	115	6.38	18	3.42	0	8.9	2.225
94133	13	13	E	7.2	1.2	16.7	212	1	28	1	NA	0	75.1	177.1	23.9	86.5	0	2	0	5.72	1.520248889	5.3	0	58	1.5	5.98	35.88	0	42	4.3	43	86	34	26	20	7.14	101	165	1.1	97.24	3.3	33	93	5.16	171	23.94	0	9.5	2.375
94134	12	13	J	4.4	0.8	18.2	325	2	61	2	1.02	1	70.1	156.2	28.7	100.6	0	2	0	NA	#VALUE!	5.7	1	39	1.01	NA	NA	NA	34	3.9	39	59	24	28	13	4.64	101	90	0.7	61.88	3.4	34	89	4.94	17	6.84	0	9	2.25
94135	12	12	J	3.4	0.5	14.7	107	2	37	2	3.04	3	69.3	163.2	26	91.6	1	2	0	NA	#VALUE!	5.6	0	52	1.34	NA	NA	NA	11	4.2	42	55	14	21	12	4.28	104	100	0.63	55.69	2.8	28	87	4.83	8	5.13	0	9.6	2.4
94137	13	13	F	4.4	0.7	15.9	120	2	49	4	4.86	3	57.5	153.3	24.5	79.8	1	2	0	NA	#VALUE!	5.6	0	64	1.66	NA	NA	NA	11	3.9	39	62	17	28	16	5.71	100	94	1.05	92.82	4	40	88	4.88	31	3.42	0	9.1	2.275
94138	12	13	D	5.9	0.5	8.5	238	2	72	5	5	3	58.8	152.9	25.2	88.8	1	1	1	6.16	9.730062222	6.5	0	77	1.99	35.54	213.24	0	17	3.9	39	95	18	23	30	10.71	103	202	0.72	63.65	2.7	27	105	5.83	27	1.71	0	9.3	2.325
94139	10	15	F	4.9	0.3	6.1	267	2	49	2	1.15	1	85.4	163.3	32	113.2	0	2	0	5.55	1.8722	5.3	0	64	1.66	7.59	45.54	0	10	3.7	37	53	13	29	18	6.43	100	214	0.94	83.1	3	30	94	5.22	10	8.55	0	9.3	2.325
94141	10	12	F	4.4	0.7	15.9	287	1	71	4	5	3	77.6	178.2	24.4	91.1	1	2	0	6.66	4.58208	5.8	1	51	1.32	15.48	92.88	0	14	4.3	43	70	20	25	9	3.21	104	318	0.94	83.1	2.8	28	112	6.22	12	5.13	0	8.9	2.225
94144	20	30	J	9.7	2.7	27.8	371	1	18	5	1.64	2	122.6	173.5	40.7	127.4	0	2	0	NA	#VALUE!	5.6	0	36	0.93	NA	NA	NA	21	3.9	39	94	16	23	11	3.93	102	102	0.83	73.37	3.5	35	107	5.94	24	5.13	0	9.1	2.275
94148	10	11	C	4.2	0.9	21.4	168	2	18	1	1.73	2	44.7	165.3	16.4	66	0	2	0	NA	#VALUE!	5.3	0	59	1.53	NA	NA	NA	11	4.6	46	47	13	28	14	5	100	60	0.71	62.76	2.9	29	86	4.77	12	8.55	0	9.8	2.45
94150	13	15	D	26.3	11	41.8	400	1	68	3	1.75	2	90.2	162.5	34.2	116.2	1	1	1	NA	#VALUE!	8.7	0	40	1.03	NA	NA	NA	22	4	40	74	31	24	21	7.5	103	65	1.42	125.53	2.9	29	222	12.32	110	8.55	0	9.4	2.35
94151	10	10	B	6	1.2	20	238	1	23	2	5	3	83.7	173.1	27.9	92	0	2	0	NA	#VALUE!	5.2	0	48	1.24	NA	NA	NA	9	4.5	45	68	16	27	11	3.93	102	250	0.82	72.49	2.5	25	92	5.11	11	15.39	0	9.4	2.35
94152	11	11	J	4.3	0.4	9.3	197	2	64	3	0.92	1	55.1	160.8	21.3	80.7	0	2	0	NA	#VALUE!	5.3	0	66	1.71	NA	NA	NA	29	4.1	41	78	28	25	20	7.14	96	352	0.69	61	2.6	26	82	4.55	32	3.42	0	9.1	2.275
94154	13	15	D	6	1.3	21.7	214	2	80	3	5	3	49.6	145.7	23.4	93	0	2	0	5.55	1.129733333	5.9	1	47	1.22	4.58	27.48	0	15	3.9	39	116	20	32	18	6.43	100	59	0.96	84.86	2.8	28	91	5.05	33	10.26	0	9.2	2.3
94155	15	16	J	10.1	1.3	12.9	355	1	56	5	5	3	120.5	178	38	129.6	1	1	1	NA	#VALUE!	6	1	48	1.24	NA	NA	NA	22	4.6	46	53	14	27	13	4.64	95	57	0.98	86.63	3	30	96	5.33	38	11.97	0	9.6	2.4
94156	10	20	I	6.2	0.8	12.9	346	2	63	1	5	3	65.6	150.9	28.8	94.7	0	2	0	5.94	4.3692	5.5	0	43	1.11	16.55	99.3	0	18	4	40	114	21	27	15	5.36	104	61	0.82	72.49	2.6	26	105	5.83	18	6.84	0	8.9	2.225
94157	10	10	H	5.3	1	18.9	318	2	60	5	5	3	40.4	148.4	18.3	70.3	0	2	0	NA	#VALUE!	5.7	1	52	1.34	NA	NA	NA	13	4.2	42	75	18	27	12	4.28	103	70	0.57	50.39	2.9	29	96	5.33	14	8.55	0	9.3	2.325
94158	2	30	J	16.5	8.2	49.7	173	1	66	1	NA	0	94.6	161.8	36.1	127.2	0	1	1	7.11	3.26112	7.2	0	44	1.14	10.32	61.92	0	22	4.2	42	84	21	27	19	6.78	100	294	0.93	82.21	3	30	123	6.83	22	11.97	0	8.9	2.225
94160	16	16	J	4.1	0.8	19.5	192	2	22	3	4.04	3	72.1	176.7	23.1	82.1	0	2	0	NA	#VALUE!	5	0	59	1.53	NA	NA	NA	20	4.2	42	35	21	26	11	3.93	103	151	0.76	67.18	2.6	26	91	5.05	8	3.42	0	9.5	2.375
94162	17	17	E	5.3	1.2	22.6	219	1	64	2	0.48	1	59.2	156.9	24	87.7	0	2	0	NA	#VALUE!	6	1	65	1.68	NA	NA	NA	16	3.8	38	97	16	25	19	6.78	104	131	0.77	68.07	2.8	28	88	4.88	21	18.81	0	8.9	2.225
94163	16	16	E	4.3	0.6	14	197	1	35	3	1.53	2	77.3	177.4	24.6	86.4	0	2	0	NA	#VALUE!	5.3	0	37	0.96	NA	NA	NA	17	4	40	48	17	26	17	6.07	106	116	0.97	85.75	2.8	28	88	4.88	11	11.97	0	9.1	2.275
94164	12	13	D	2.6	0.7	26.9	240	2	18	5	1.47	2	53.1	159.4	20.9	74.1	0	2	0	5.27	1.74964	5	0	51	1.32	7.47	44.82	0	9	4.6	46	70	14	27	9	3.21	99	86	0.69	61	3.2	32	90	5	11	6.84	0	9.6	2.4
94166	12	14	H	4.9	0.9	18.4	234	1	28	3	0.99	1	96.1	174.5	31.6	102.5	0	2	0	5.38	2.070702222	5.1	0	48	1.24	8.66	51.96	0	11	4.4	44	78	18	28	15	5.36	99	103	1.12	99.01	2.7	27	89	4.94	25	22.23	0	9.6	2.4
94168	11	11	B	3.1	0.3	9.7	272	2	66	2	0.4	1	80.8	157.8	32.4	111	1	2	0	NA	#VALUE!	5.2	0	46	1.19	NA	NA	NA	11	4.4	44	87	21	28	21	7.5	94	125	0.66	58.34	2.9	29	92	5.11	11	5.13	0	9.9	2.475
94169	13	19	E	5	1.1	22	251	1	26	5	5	3	75.2	170.4	25.9	86.6	0	2	0	NA	#VALUE!	5	0	48	1.24	NA	NA	NA	11	4.7	47	50	10	29	13	4.64	100	106	0.94	83.1	2.7	27	93	5.16	24	8.55	0	9.6	2.4
94173	15	20	D	72	17.3	24	202	2	68	4	0.74	1	78.7	153.1	33.6	100	1	2	0	NA	#VALUE!	5.9	1	60	1.55	NA	NA	NA	19	3.7	37	133	15	23	17	6.07	102	25	0.6	53.04	3.8	38	81	4.5	88	30.78	0	9.5	2.375
94174	10	20	C	3.4	0.7	20.6	227	2	45	1	NA	0	57.2	148.8	25.8	83.7	0	2	0	5.83	2.350137778	5.6	0	57	1.47	9.07	54.42	0	16	4	40	74	13	24	16	5.71	104	65	0.62	54.81	2.8	28	98	5.44	18	10.26	0	9	2.25
94175	12	16	J	4	0.9	22.5	251	1	77	3	1.46	2	75.9	170.4	26.1	106.2	1	2	0	NA	#VALUE!	5.3	0	54	1.4	NA	NA	NA	16	3.4	34	79	17	20	23	8.21	105	128	0.93	82.21	3	30	100	5.55	30	8.55	0	8.4	2.1
94176	15	16	E	3.4	0.5	14.7	219	2	24	3	3.48	3	72.9	162.1	27.7	90.4	0	2	0	NA	#VALUE!	5.2	0	58	1.5	NA	NA	NA	12	3.9	39	49	14	25	11	3.93	101	100	0.78	68.95	2.8	28	87	4.83	13	3.42	0	9.1	2.275
94177	10	20	H	4.5	1.1	24.4	191	2	59	1	1.64	2	54.9	145.7	25.9	85.7	0	2	0	5.88	2.57152	5.5	0	71	1.84	9.84	59.04	0	21	3.9	39	130	18	26	16	5.71	105	59	0.48	42.43	3	30	94	5.22	30	8.55	0	9.3	2.325
94181	10	14	D	4.5	0.5	11.1	355	2	36	5	NA	0	77.7	156.4	31.8	93	1	2	0	6.22	6.009902222	5.8	1	55	1.42	21.74	130.44	0	31	3.6	36	102	22	25	8	2.86	97	51	0.56	49.5	3.8	38	102	5.66	28	5.13	0	8.6	2.15
94183	18	30	E	15.7	6.2	39.5	374	1	49	3	5	3	154.1	186.1	44.5	136.4	0	2	0	NA	#VALUE!	5.9	1	48	1.24	NA	NA	NA	35	4.1	41	67	21	26	17	6.07	99	207	1.38	121.99	3.4	34	89	4.94	33	8.55	0	9.3	2.325
94187	12	14	A	5.1	0.8	15.7	287	2	54	5	5	3	62	144.7	29.6	84.8	0	2	0	5.72	2.915928889	5.4	0	63	1.63	11.47	68.82	0	32	4.2	42	84	24	26	15	5.36	106	152	0.58	51.27	3.1	31	95	5.27	74	5.13	0	9	2.25
94190	10	11	F	3.8	0.5	13.2	198	1	43	5	4.07	3	78.9	175.3	25.7	92.7	0	2	0	6.49	2.324862222	5.2	0	54	1.4	8.06	48.36	0	33	4.6	46	80	19	26	14	5	99	94	0.99	87.52	2.7	27	106	5.88	12	5.13	0	9.3	2.325
94192	10	18	D	6.5	1.3	20	380	2	54	3	5	3	99.1	154	41.8	126.7	0	1	1	7.27	6.565617778	6.9	0	44	1.14	20.32	121.92	0	25	3.8	38	65	23	24	12	4.28	101	88	0.51	45.08	2.6	26	123	6.83	58	5.13	0	8.8	2.2
94193	10	20	F	8.5	1.7	20	292	2	58	4	1.68	2	117.1	168.8	41.1	128.5	1	2	0	5.83	6.493324444	6	1	46	1.19	25.06	150.36	0	20	3.7	37	120	16	28	10	3.57	100	131	0.65	57.46	3.8	38	98	5.44	37	6.84	0	8.9	2.225
94198	10	15	C	4.1	0.6	14.6	277	2	63	1	4.93	3	68.7	155.4	28.4	NA	0	2	0	NA	#VALUE!	5.7	1	85	2.2	NA	NA	NA	12	4.1	41	104	20	25	16	5.71	100	55	0.88	77.79	2.9	29	88	4.88	8	3.42	0	9.3	2.325
94199	14	14	E	5.2	0.8	15.4	280	1	69	5	0	1	59.7	165.6	21.8	86.9	1	1	1	NA	#VALUE!	6.7	0	41	1.06	NA	NA	NA	14	4.2	42	58	21	25	25	8.93	98	83	1.07	94.59	3	30	102	5.66	19	5.13	0	9.5	2.375
94200	10	13	H	7.2	1.3	18.1	338	2	26	2	3.59	3	91.3	155.4	37.8	97.9	0	2	0	NA	#VALUE!	5	0	54	1.4	NA	NA	NA	33	4.2	42	64	24	20	8	2.86	102	121	0.56	49.5	2.7	27	80	4.44	10	18.81	0	8.9	2.225
94201	13	30	J	4.2	0.6	14.3	358	1	77	5	NA	0	65.3	166.8	23.5	87.3	1	2	0	NA	#VALUE!	6.1	1	68	1.76	NA	NA	NA	25	4.2	42	79	30	27	12	4.28	100	161	0.67	59.23	2.9	29	97	5.38	23	13.68	0	9.9	2.475
94202	10	11	G	7.7	2.2	28.6	278	1	70	3	5	3	132.6	189.9	36.8	139.5	0	2	0	NA	#VALUE!	5.7	1	51	1.32	NA	NA	NA	12	3.9	39	52	15	24	18	6.43	101	85	0.93	82.21	3.6	36	86	4.77	17	6.84	0	9.3	2.325
94205	10	10	F	9.1	1.9	20.9	343	2	73	3	NA	0	87.7	153.5	37.2	120.5	1	2	0	NA	#VALUE!	5.5	0	50	1.29	NA	NA	NA	25	4.1	41	69	20	24	21	7.5	101	116	1.21	106.96	2.3	23	104	5.77	18	5.13	0	8.7	2.175
94206	14	14	E	5.1	0.8	15.7	232	1	56	5	3.85	3	77.9	169.3	27.2	95.2	0	2	0	NA	#VALUE!	5.6	0	64	1.66	NA	NA	NA	21	4.3	43	48	25	26	22	7.85	104	266	0.85	75.14	2.5	25	83	4.61	25	10.26	0	9.7	2.425
94207	10	10	F	5.7	0.7	12.3	225	1	62	4	0.76	1	85.6	166.7	30.8	106.1	0	2	0	5.27	2.480413333	5.5	0	57	1.47	10.59	63.54	0	14	4	40	117	13	29	12	4.28	103	107	1.04	91.94	2.7	27	88	4.88	91	1.71	0	9	2.25
94208	14	20	J	6.4	1.5	23.4	275	2	45	4	3.67	3	118.4	160.4	46	112.1	0	3	0	5.11	1.88048	6.1	1	46	1.19	8.28	49.68	0	18	4	40	71	19	27	8	2.86	98	141	0.88	77.79	3.7	37	87	4.83	21	15.39	0	9.5	2.375
94211	10	10	F	4.5	0.8	17.8	190	2	23	3	2.97	3	49.4	162.8	18.6	67.4	0	2	0	NA	#VALUE!	5.1	0	66	1.71	NA	NA	NA	10	4.5	45	33	14	25	13	4.64	103	58	0.72	63.65	2.9	29	84	4.66	10	3.42	0	9.5	2.375
94212	11	11	D	4.3	1	23.3	266	2	67	5	2.79	3	48.6	148.5	22	92	0	2	0	NA	#VALUE!	5.6	0	54	1.4	NA	NA	NA	20	3.7	37	83	18	26	10	3.57	104	57	0.83	73.37	2.6	26	146	8.1	25	8.55	0	9	2.25
94214	10	10	D	3.5	0.3	8.6	199	2	19	3	4.57	3	56.4	159.6	22.1	77.8	0	2	0	NA	#VALUE!	5	0	63	1.63	NA	NA	NA	14	3.9	39	81	17	28	10	3.57	105	51	0.71	62.76	3.5	35	86	4.77	7	3.42	0	9.4	2.35
94216	10	20	F	4.8	0.6	12.5	181	2	67	4	5	3	79.2	162	30.2	109.6	1	1	1	6.77	2.196488889	6.7	0	56	1.45	7.3	43.8	0	18	4	40	82	19	27	23	8.21	104	71	1.29	114.04	2.7	27	110	6.11	19	6.84	0	9.1	2.275
94217	10	13	F	5.9	1.1	18.6	245	1	18	5	5	3	91.3	186.5	26.2	90	0	2	0	NA	#VALUE!	5.2	0	50	1.29	NA	NA	NA	10	4.4	44	125	18	25	11	3.93	98	115	0.88	77.79	3.2	32	96	5.33	23	5.13	0	9.8	2.45
94219	10	10	D	4.7	0.7	14.9	250	2	23	1	NA	0	55	155.6	22.7	67.7	0	2	0	NA	#VALUE!	4.9	0	55	1.42	NA	NA	NA	20	3.3	33	60	15	28	16	5.71	105	65	0.89	78.68	3.3	33	94	5.22	7	5.13	0	8.9	2.225
94221	15	15	B	4.8	0.4	8.3	210	2	27	4	0	1	56.1	154	23.7	71.5	0	2	0	NA	#VALUE!	5.1	0	58	1.5	NA	NA	NA	9	4.1	41	45	16	25	11	3.93	101	109	0.71	62.76	3.3	33	80	4.44	15	10.26	0	8.8	2.2
94223	10	10	H	3.1	0.4	12.9	230	2	43	2	0.94	1	81.8	167	29.3	92.8	0	2	0	6.83	4.729395556	5.6	0	35	0.91	15.58	93.48	0	10	4.1	41	78	13	25	8	2.86	102	73	0.74	65.42	3.4	34	113	6.27	18	5.13	0	9	2.25
94224	11	12	J	6.2	0.7	11.3	282	1	23	2	4.74	3	110.9	175.4	36	NA	0	2	0	6.05	18.17957778	5.2	0	44	1.14	67.61	405.66	0	69	4.1	41	100	31	24	15	5.36	102	196	0.92	81.33	3.3	33	98	5.44	60	13.68	0	9.5	2.375
94227	10	11	F	5.5	0.5	9.1	330	1	80	3	5	3	91.6	168.3	32.3	111.7	1	2	0	NA	#VALUE!	5.5	0	76	1.97	NA	NA	NA	20	4.3	43	90	20	22	25	8.93	98	78	1.2	106.08	2.9	29	98	5.44	14	11.97	0	9.5	2.375
94229	10	10	G	7.4	1.7	23	260	2	69	4	NA	0	93.6	152.3	40.4	120.6	1	1	1	6.27	6.5626	6.5	0	48	1.24	23.55	141.3	0	10	3.4	34	101	12	29	15	5.36	98	129	0.92	81.33	3.5	35	112	6.22	38	5.13	0	9.2	2.3
94233	10	20	H	6.3	0.9	14.3	327	1	62	1	2.45	3	76.4	175.9	24.7	97	0	2	0	NA	#VALUE!	5.9	1	49	1.27	NA	NA	NA	20	4.5	45	74	22	26	15	5.36	97	173	0.69	61	3	30	88	4.88	22	10.26	0	9.7	2.425
94235	15	16	B	3.9	0.7	17.9	236	2	18	3	0.17	1	63.2	164	23.5	80.5	0	2	0	NA	#VALUE!	5	0	59	1.53	NA	NA	NA	21	4	40	80	26	24	17	6.07	95	102	0.93	82.21	3.9	39	84	4.66	21	6.84	0	9.6	2.4
94237	10	15	F	4.1	0.5	12.2	333	1	63	3	5	3	123	183.7	36.4	128.9	1	2	0	7.22	4.254986667	5.4	0	36	0.93	13.26	79.56	0	31	4.3	43	44	24	30	17	6.07	102	171	1.21	106.96	2.7	27	122	6.77	19	13.68	0	9.3	2.325
94245	10	12	H	4.9	0.3	6.1	169	2	31	3	2.88	3	72.1	164.6	26.6	86	0	2	0	NA	#VALUE!	4.8	0	73	1.89	NA	NA	NA	12	4.2	42	58	20	26	18	6.43	101	133	0.78	68.95	3	30	86	4.77	13	8.55	0	9.5	2.375
94247	11	11	I	4.1	0.5	12.2	268	1	27	3	2.13	3	135.5	172.1	45.7	127.4	0	2	0	6.11	6.370693333	5.4	0	30	0.78	23.46	140.76	0	23	3.6	36	99	22	26	14	5	103	167	0.96	84.86	3.3	33	98	5.44	22	10.26	0	9	2.25
94248	10	10	B	5.5	0.8	14.5	281	2	38	4	0.87	1	83.9	161.8	32	95.5	0	2	0	NA	#VALUE!	5.4	0	79	2.04	NA	NA	NA	14	3.4	34	66	18	20	9	3.21	100	103	0.7	61.88	3.5	35	88	4.88	9	13.68	0	9.5	2.375
94249	10	10	F	4.1	0.5	12.2	289	2	66	4	1.85	2	90.8	163.6	33.9	117.3	0	2	0	NA	#VALUE!	6.2	1	78	2.02	NA	NA	NA	38	3.9	39	115	20	28	13	4.64	98	50	0.83	73.37	3	30	105	5.83	61	3.42	0	9.8	2.45
94250	10	30	H	2.8	0.6	21.4	100	2	23	3	3.37	3	117.7	166.7	42.4	118.3	0	2	0	5.38	3.892728889	5.1	0	55	1.42	16.28	97.68	0	16	4	40	98	15	26	14	5	101	87	0.62	54.81	3.3	33	85	4.72	25	6.84	0	9	2.25
94251	10	10	D	4.2	0.5	11.9	165	2	22	3	2.79	3	65.1	162	24.8	81.9	0	2	0	4.94	2.50952	5.1	0	48	1.24	11.43	68.58	0	13	3.8	38	55	15	22	11	3.93	103	87	0.95	83.98	3.3	33	81	4.5	14	1.71	0	9.2	2.3
94253	12	20	B	6.7	1.1	16.4	342	2	70	5	1.03	1	94.3	160	36.8	113.7	0	2	0	NA	#VALUE!	6.1	1	44	1.14	NA	NA	NA	36	3.8	38	90	31	28	7	2.5	102	547	0.78	68.95	3.5	35	77	4.27	19	8.55	0	9.2	2.3
94255	10	14	C	5.4	0.6	11.1	400	1	43	1	3.88	3	99.1	177	31.6	111	0	2	0	NA	#VALUE!	5.2	0	35	0.91	NA	NA	NA	43	4.9	49	89	23	22	17	6.07	99	108	0.84	74.26	2.2	22	92	5.11	126	10.26	0	9.9	2.475
94258	11	13	G	4.2	0.3	7.1	324	1	51	3	2.57	3	95.6	182.6	28.7	105.2	0	2	0	NA	#VALUE!	5.8	1	37	0.96	NA	NA	NA	47	4.5	45	77	27	31	19	6.78	101	122	1.09	96.36	2.8	28	95	5.27	49	11.97	0	9.4	2.35
94259	13	20	E	4.6	0.3	6.5	231	2	50	5	2.09	3	63.8	166.6	23	83.9	0	2	0	5.55	1.142066667	5.8	1	100	2.59	4.63	27.78	0	14	4.3	43	65	19	27	13	4.64	99	141	0.73	64.53	3.6	36	96	5.33	18	6.84	0	9.7	2.425
94260	10	10	G	2.4	0.3	12.5	259	2	48	5	0.32	1	74.6	147	34.5	105.2	0	2	0	NA	#VALUE!	6.3	1	45	1.16	NA	NA	NA	13	3.8	38	78	16	26	9	3.21	102	74	0.64	56.58	3.9	39	93	5.16	11	3.42	0	9.3	2.325
94261	10	20	H	5	0.5	10	269	2	63	5	3.39	3	62.3	164.6	23	90.2	0	2	0	15.9	9.236133333	7.1	0	48	1.24	13.07	78.42	0	14	4.8	48	52	16	26	13	4.64	96	31	0.64	56.58	2.9	29	264	14.65	17	39.33	0	9.7	2.425
94262	11	11	B	5.6	0.7	12.5	260	1	22	1	1.37	2	65.1	183.3	19.4	76.2	0	2	0	5.38	0.9684	5.3	0	61	1.58	4.05	24.3	0	16	4.6	46	137	17	25	19	6.78	100	146	0.84	74.26	2.9	29	88	4.88	16	6.84	0	9.6	2.4
94265	10	10	G	6.1	0.4	6.6	400	1	75	5	NA	0	117.5	171	40.2	139.4	1	1	1	9.55	4.524577778	7.6	0	35	0.91	10.66	63.96	0	21	3.7	37	83	15	30	14	5	99	75	0.78	68.95	3.1	31	163	9.05	24	6.84	0	9.3	2.325
94266	12	30	E	4.3	0.6	14	286	1	43	2	1.29	1	67.7	159.1	26.7	93.5	0	2	0	NA	#VALUE!	5.1	0	36	0.93	NA	NA	NA	20	4.3	43	87	18	27	12	4.28	101	134	0.85	75.14	3.3	33	75	4.16	24	10.26	0	9.3	2.325
94270	12	12	A	4.5	0.5	11.1	297	1	33	1	0.41	1	65.4	162.1	24.9	85.6	0	2	0	6.38	4.862977778	5.4	0	41	1.06	17.15	102.9	0	33	4.6	46	114	25	23	20	7.14	103	207	0.8	70.72	3	30	106	5.88	44	10.26	0	9.1	2.275
94271	10	14	D	4.9	1.1	22.4	396	1	18	3	0.86	1	128.8	170.5	44.3	133	0	2	0	6.22	12.48146667	5	0	40	1.03	45.15	270.9	0	41	4.2	42	94	24	18	18	6.43	101	420	0.86	76.02	3.2	32	103	5.72	42	8.55	0	9.5	2.375
94273	10	14	C	3.3	0.4	12.1	308	1	63	1	NA	0	78.7	161.6	30.1	NA	1	1	1	NA	#VALUE!	6.4	1	52	1.34	NA	NA	NA	29	4.5	45	64	21	26	12	4.28	100	66	0.65	57.46	2.8	28	97	5.38	30	8.55	0	9.5	2.375
94274	14	30	E	4.7	0.9	19.1	218	2	58	2	5	3	98.8	173.3	32.9	117.7	0	2	0	6.27	3.513986667	5.7	1	57	1.47	12.61	75.66	0	16	4	40	101	17	21	13	4.64	105	36	0.83	73.37	2.7	27	105	5.83	13	6.84	0	9.3	2.325
94275	16	19	E	5.9	0.7	11.9	375	1	54	1	3.85	3	101.2	180.6	31	115.9	1	2	0	5.16	4.529333333	5.1	0	73	1.89	19.75	118.5	0	54	4.2	42	76	34	25	16	5.71	101	140	0.66	58.34	3.5	35	85	4.72	50	15.39	0	9.1	2.275
94276	14	20	E	3.6	0.8	22.2	355	1	80	5	2.59	3	57.7	153.7	24.4	88.5	1	2	0	6.44	1.754542222	6.2	1	37	0.96	6.13	36.78	0	57	4.2	42	107	43	29	23	8.21	98	80	1.28	113.15	3.9	39	106	5.88	109	10.26	0	9.6	2.4
94277	10	20	G	3.1	0.4	12.9	247	2	41	2	0.62	1	64.6	151.2	28.3	103.2	0	2	0	5.11	1.071964444	5.2	0	43	1.11	4.72	28.32	0	14	4.2	42	85	15	24	8	2.86	103	65	0.5	44.2	3.4	34	84	4.66	24	5.13	0	8.9	2.225
94278	10	10	I	5.3	0.4	7.5	296	1	62	5	NA	0	68.5	162.9	25.8	94.8	1	1	1	NA	#VALUE!	6.6	0	53	1.37	NA	NA	NA	23	4.1	41	83	27	22	17	6.07	105	151	0.96	84.86	3	30	102	5.66	23	10.26	0	10	2.5
94279	10	10	F	4.7	0.4	8.5	215	1	39	5	4.81	3	68.5	168.3	24.2	85.2	0	2	0	NA	#VALUE!	5.4	0	38	0.98	NA	NA	NA	14	4.2	42	62	23	29	15	5.36	102	269	1.04	91.94	3	30	93	5.16	13	8.55	0	9.1	2.275
94281	10	10	D	4.8	0.7	14.6	249	2	31	5	0.28	1	115.7	171.1	39.5	123.6	0	2	0	NA	#VALUE!	5.6	0	32	0.83	NA	NA	NA	6	3.3	33	78	8	27	10	3.57	106	42	0.7	61.88	3.4	34	81	4.5	9	1.71	0	9.1	2.275
94283	11	20	F	4.7	0.4	8.5	264	2	60	4	0.31	1	119.8	162.5	45.4	123.2	1	2	0	16.8	5.809066667	11.1	0	41	1.06	7.78	46.68	0	22	4	40	175	12	27	15	5.36	97	71	0.57	50.39	2.8	28	283	15.71	30	15.39	0	9	2.25
94284	13	13	E	8.2	1.1	13.4	207	2	58	4	2.73	3	77.4	172.7	26	89.5	0	2	0	NA	#VALUE!	5.7	1	66	1.71	NA	NA	NA	35	3.6	36	95	29	28	9	3.21	102	143	0.64	56.58	3.3	33	96	5.33	137	5.13	0	9.2	2.3
94285	10	30	G	8.2	1.4	17.1	346	1	43	2	2.04	3	133.3	174.6	43.7	137.9	1	1	1	17.5	18.72111111	12	0	30	0.78	24.07	144.42	0	28	3.7	37	129	25	20	12	4.28	98	135	0.87	76.91	3.5	35	299	16.6	130	6.84	0	8.5	2.125
94287	10	12	F	5	0.5	10	205	1	20	3	5	3	112.2	178.2	35.3	106.6	0	2	0	NA	#VALUE!	4.6	0	35	0.91	NA	NA	NA	33	4.2	42	65	39	26	10	3.57	100	517	0.96	84.86	2.5	25	83	4.61	7	11.97	0	8.7	2.175
94290	10	13	C	3.2	0.3	9.4	290	2	35	5	3.03	3	79.5	154.5	33.3	89.9	0	2	0	5.55	2.5826	5.2	0	68	1.76	10.47	62.82	0	28	4.1	41	65	24	27	12	4.28	99	201	0.72	63.65	3.7	37	89	4.94	23	3.42	0	9.6	2.4
94291	12	19	D	4	0.4	10	292	2	27	1	1.71	2	60.2	147.2	27.8	85	0	2	0	NA	#VALUE!	5.2	0	54	1.4	NA	NA	NA	15	4	40	83	19	23	23	8.21	101	71	0.76	67.18	3.4	34	80	4.44	10	1.71	0	8.8	2.2
94293	10	10	I	3.8	0.5	13.2	296	1	64	3	5	3	93	176.2	30	109.2	0	2	0	NA	#VALUE!	5.8	1	50	1.29	NA	NA	NA	26	3.9	39	101	15	26	14	5	102	52	0.92	81.33	3.2	32	89	4.94	46	6.84	0	9.2	2.3
94298	20	20	J	9	1.2	13.3	343	1	80	5	2.46	3	105.1	179.9	32.5	111.1	1	2	0	6.22	1.863235556	6	1	57	1.47	6.74	40.44	0	14	3.5	35	79	14	27	19	6.78	101	87	1.12	99.01	2.6	26	103	5.72	58	20.52	0	9	2.25
94300	10	17	F	5.7	0.7	12.3	226	2	69	3	3.87	3	99	166.2	35.8	113	1	2	0	6.49	4.444928889	5.4	0	44	1.14	15.41	92.46	0	23	3.6	36	127	17	28	17	6.07	102	46	0.56	49.5	3.5	35	102	5.66	34	5.13	0	9.3	2.325
94301	10	11	F	4.4	0.3	6.8	265	2	64	5	1.79	2	59.8	151.7	26	85.1	0	2	0	5.22	0.89784	5.6	0	106	2.74	3.87	23.22	0	13	3.9	39	64	20	23	17	6.07	101	128	1	88.4	2.5	25	90	5	6	8.55	0	9.3	2.325
94303	10	10	A	5.6	0.8	14.3	242	1	65	2	0.7	1	67.9	179.7	21	87.6	0	1	1	NA	#VALUE!	8.5	0	38	0.98	NA	NA	NA	13	4	40	100	10	31	23	8.21	99	54	1.05	92.82	3.2	32	204	11.32	16	5.13	0	9.7	2.425
94305	10	10	A	5.8	0.6	10.3	169	2	18	3	3.71	3	60.4	152.2	26.1	82.5	0	2	0	NA	#VALUE!	4.9	0	55	1.42	NA	NA	NA	9	4.1	41	57	12	27	8	2.86	102	117	0.77	68.07	3	30	91	5.05	10	8.55	0	9.4	2.35
94306	14	20	A	5.8	0.4	6.9	182	2	22	3	1.73	2	53.7	170.2	18.5	75.7	0	2	0	NA	#VALUE!	5.1	0	74	1.91	NA	NA	NA	19	4	40	62	22	31	15	5.36	102	96	0.92	81.33	3	30	84	4.66	16	5.13	0	9.6	2.4
94311	10	17	H	3.8	0.7	18.4	186	2	41	4	3.28	3	85.7	173.1	28.6	NA	0	2	0	NA	#VALUE!	5.5	0	66	1.71	NA	NA	NA	7	3.5	35	50	11	24	14	5	105	42	0.71	62.76	3.4	34	88	4.88	19	5.13	0	9.7	2.425
94314	14	20	E	3.4	0.5	14.7	239	1	48	5	1.79	2	70	171.8	23.7	88.6	0	2	0	5.55	2.705933333	5.5	0	50	1.29	10.97	65.82	0	21	4.1	41	62	18	21	13	4.64	102	104	0.9	79.56	2.7	27	92	5.11	21	10.26	0	9	2.25
94319	10	10	F	3.7	0.3	8.1	241	1	44	3	5	3	78.6	172.4	26.4	96.3	0	2	0	5.83	2.251675556	5.1	0	52	1.34	8.69	52.14	0	24	4.3	43	71	22	26	15	5.36	99	140	1.05	92.82	2.9	29	95	5.27	24	8.55	0	9.6	2.4
94320	10	15	A	4.6	0.4	8.7	186	1	33	4	1.18	1	64.2	179.3	20	69.5	1	2	0	4.77	0.4876	5.4	0	69	1.78	2.3	13.8	0	25	4.1	41	79	35	28	16	5.71	99	1819	1.22	107.85	2.6	26	80	4.44	13	11.97	0	9.3	2.325
94321	15	15	E	6.4	1	15.6	265	1	60	4	0.74	1	89.2	163.9	33.2	103.9	0	3	0	NA	#VALUE!	6.2	1	59	1.53	NA	NA	NA	8	3.8	38	79	14	24	11	3.93	99	174	1.14	100.78	3.6	36	108	6	40	8.55	0	9.1	2.275
94322	12	12	F	5.8	0.8	13.8	280	1	20	2	NA	0	74	159.6	29.1	94.4	0	2	0	NA	#VALUE!	5.5	0	35	0.91	NA	NA	NA	70	4	40	112	45	24	14	5	102	439	1.07	94.59	2.9	29	75	4.16	31	5.13	0	9.3	2.325
94323	11	11	B	7.8	1.3	16.7	377	1	60	5	5	3	74.3	160.7	28.8	111	1	2	0	5.38	9.939848889	4.9	0	44	1.14	41.57	249.42	0	70	4.2	42	65	44	23	20	7.14	100	97	0.9	79.56	3.3	33	88	4.88	23	6.84	0	9.5	2.375
94324	11	13	J	4	0.3	7.5	273	2	50	3	5	3	79.4	159	31.4	102.5	1	2	0	5.55	1.563866667	5.5	0	51	1.32	6.34	38.04	0	35	4.2	42	65	19	25	16	5.71	97	74	0.8	70.72	2.6	26	92	5.11	55	8.55	0	8.6	2.15
94325	10	30	H	5.9	0.9	15.3	321	2	62	5	1.11	1	96.3	147	44.6	123.1	0	2	0	NA	#VALUE!	5.6	0	67	1.73	NA	NA	NA	13	3.4	34	103	24	27	15	5.36	100	66	0.68	60.11	3.8	38	95	5.27	28	10.26	0	9.5	2.375
94326	1	30	G	23.1	NA	NA	293	1	55	3	5	3	95.9	169.6	33.3	116.4	0	2	0	NA	#VALUE!	6.1	1	41	1.06	NA	NA	NA	14	4.3	43	68	15	23	10	3.57	100	67	0.84	74.26	2.6	26	89	4.94	18	6.84	0	9	2.25
94328	12	12	D	4.1	0.6	14.6	173	2	29	5	2.38	3	46.7	156.1	19.2	72	0	2	0	NA	#VALUE!	5.1	0	96	2.48	NA	NA	NA	10	4.2	42	39	15	26	9	3.21	101	62	0.58	51.27	2.5	25	74	4.11	10	8.55	0	9.1	2.275
94330	10	30	H	14.6	3.3	22.6	378	2	57	3	2.65	3	89	154.5	37.3	121.8	1	1	1	10.3	3.685111111	7.5	0	56	1.45	8.05	48.3	0	20	4.2	42	85	18	27	16	5.71	99	188	0.66	58.34	3.8	38	170	9.44	16	10.26	0	9.8	2.45
94335	12	14	B	6.2	0.4	6.5	371	1	69	5	2.24	3	73.2	160.9	28.3	101.2	1	2	0	5.66	4.860053333	5.9	1	51	1.32	19.32	115.92	0	23	4.1	41	80	20	26	20	7.14	101	132	1.02	90.17	3.1	31	96	5.33	17	10.26	0	9.4	2.35
94336	10	11	F	7.9	1	12.7	333	1	74	2	1.73	2	78.5	166.6	28.3	103.8	1	1	1	8.49	6.98444	7.9	0	50	1.29	18.51	111.06	0	100	4.2	42	62	55	28	18	6.43	102	70	0.93	82.21	3.3	33	140	7.77	55	8.55	0	9.7	2.425
94337	14	16	J	24.7	3.1	12.6	400	1	44	5	1.13	1	138.2	172.9	46.2	133.8	0	2	0	6.11	15.39448444	5.8	1	48	1.24	56.69	340.14	0	70	3.7	37	92	44	31	12	4.28	101	295	0.87	76.91	3.7	37	106	5.88	42	8.55	0	8.6	2.15
94339	10	20	H	5.3	1.2	22.6	112	1	37	2	2.28	3	83.4	162.5	31.6	100.7	0	2	0	NA	#VALUE!	5.6	0	35	0.91	NA	NA	NA	25	4.4	44	217	18	29	13	4.64	98	161	0.95	83.98	2.9	29	101	5.61	48	3.42	0	9.4	2.35
94340	10	19	I	8.8	1.7	19.3	346	1	25	3	4.68	3	121.1	187.7	34.4	122.9	0	2	0	NA	#VALUE!	5.1	0	42	1.09	NA	NA	NA	58	5.1	51	53	32	28	18	6.43	99	223	1.02	90.17	2.3	23	87	4.83	80	8.55	0	9.7	2.425
94341	10	30	H	3.2	0.4	12.5	142	1	24	1	1.7	2	94.9	178.7	29.7	103.2	0	2	0	5.5	3.185111111	5.7	1	57	1.47	13.03	78.18	0	47	4.5	45	86	28	28	15	5.36	101	258	0.82	72.49	2.9	29	91	5.05	57	6.84	0	9.7	2.425
94342	10	13	D	5.1	0.6	11.8	287	2	57	4	5	3	89	160.3	34.6	99	0	2	0	NA	#VALUE!	5.7	1	52	1.34	NA	NA	NA	20	4.2	42	76	21	28	12	4.28	99	184	0.88	77.79	2.9	29	76	4.22	16	5.13	0	9.7	2.425
94343	16	16	E	10.7	0.7	6.5	342	1	71	1	2.73	3	100.6	172.1	34	116.8	0	1	1	8.99	11.28344889	8	0	51	1.32	28.24	169.44	0	25	4.1	41	89	18	25	15	5.36	100	181	1.17	103.43	2.6	26	155	8.6	22	8.55	0	9	2.25
94345	10	20	B	7.1	1.3	18.3	393	1	65	3	1.69	2	133.5	174.9	43.6	137	1	1	1	10.7	14.50444444	8.4	0	45	1.16	30.5	183	0	20	3.6	36	76	12	25	33	11.78	98	74	1.88	166.19	3.1	31	184	10.21	27	6.84	0	9.3	2.325
94350	10	10	C	4.4	0.8	18.2	314	1	54	5	3.66	3	83.6	171.4	28.5	100.2	0	2	0	NA	#VALUE!	5.8	1	49	1.27	NA	NA	NA	27	4.5	45	69	20	26	13	4.64	97	221	1.13	99.89	3.4	34	85	4.72	31	20.52	0	9.7	2.425
94352	10	10	A	7.3	0.3	4.1	376	2	70	2	2.04	3	76.8	163.5	28.7	108.4	0	1	1	NA	#VALUE!	7.7	0	35	0.91	NA	NA	NA	15	4.5	45	70	20	24	9	3.21	101	74	0.68	60.11	3.2	32	172	9.55	17	6.84	0	9.9	2.475
94356	10	30	H	6.8	0.8	11.8	251	1	58	4	2.24	3	91.3	182.1	27.5	105.1	0	2	0	NA	#VALUE!	5	0	89	2.3	NA	NA	NA	15	4.6	46	92	23	23	13	4.64	100	354	1.01	89.28	3.1	31	106	5.88	36	13.68	0	9.7	2.425
94359	10	16	H	3.9	0.8	20.5	227	1	36	1	0.87	1	83.8	164.7	30.9	106	0	2	0	NA	#VALUE!	5.7	1	41	1.06	NA	NA	NA	34	4.2	42	88	26	28	12	4.28	98	170	0.74	65.42	3.5	35	95	5.27	70	3.42	0	9.4	2.35
94361	12	15	J	4.8	0.8	16.7	243	2	38	1	NA	0	78.2	153.5	33.2	99.9	0	2	0	NA	#VALUE!	5.4	0	48	1.24	NA	NA	NA	13	3.6	36	73	14	27	10	3.57	102	72	0.62	54.81	3	30	88	4.88	25	1.71	0	8.8	2.2
94362	10	10	J	10.9	1	9.2	345	1	79	3	2.79	3	69.4	157.9	27.8	99.9	1	1	1	10.4	3.776355556	7.7	0	28	0.72	8.17	49.02	0	60	4.3	43	86	47	22	18	6.43	99	NA	1.11	98.12	2.5	25	177	9.83	113	3.42	0	9.4	2.35
94364	10	11	D	3.4	0.3	8.8	210	2	19	3	0.96	1	75.9	166.3	27.4	90	0	2	0	NA	#VALUE!	5.3	0	74	1.91	NA	NA	NA	14	3.8	38	79	17	25	8	2.86	98	129	0.61	53.92	3.8	38	84	4.66	11	3.42	0	9.4	2.35
94365	10	18	B	3.6	0.6	16.7	105	1	22	4	0.24	1	54.5	164.1	20.2	70.5	0	2	0	NA	#VALUE!	4.5	0	44	1.14	NA	NA	NA	19	4.2	42	97	22	21	11	3.93	103	266	1.06	93.7	2.7	27	87	4.83	25	15.39	0	9.3	2.325
94366	10	12	F	6.3	0.6	9.5	268	1	25	5	1.32	2	78.9	176.6	25.3	87.5	0	2	0	5.88	1.076693333	5.1	0	59	1.53	4.12	24.72	0	19	4.8	48	42	16	26	17	6.07	102	149	0.85	75.14	3.2	32	99	5.5	11	17.1	0	9.7	2.425
94372	10	30	H	11.9	2	16.8	320	1	68	4	3.87	3	113.8	175.8	36.8	120.4	1	2	0	12.3	9.654133333	8.3	0	39	1.01	17.66	105.96	0	27	3.7	37	77	21	23	20	7.14	100	179	1.17	103.43	3.7	37	213	11.82	22	15.39	0	9	2.25
94374	10	30	E	3	0.9	30	116	2	52	1	2.47	3	84.3	156.3	34.5	NA	0	2	0	5.05	3.041222222	5.4	0	53	1.37	13.55	81.3	0	30	3.8	38	115	26	26	26	9.28	104	55	0.89	78.68	3.5	35	83	4.61	14	3.42	0	9.7	2.425
94375	12	14	B	5.8	1	17.2	187	2	30	5	3.18	3	55.4	159.7	21.7	77.5	0	2	0	5.33	1.144173333	5.1	0	71	1.84	4.83	28.98	0	12	4.4	44	71	18	24	18	6.43	99	239	0.78	68.95	3.4	34	91	5.05	15	6.84	0	9.3	2.325
94377	30	30	G	10.8	3.7	34.3	359	1	33	3	2.24	3	165.1	181.7	50	159.6	0	2	0	NA	#VALUE!	5.9	1	61	1.58	NA	NA	NA	22	4.4	44	100	26	25	16	5.71	96	320	0.68	60.11	3.5	35	92	5.11	42	6.84	0	9.8	2.45
94379	10	16	H	3.6	0.3	8.3	220	2	24	3	2.55	3	71.8	157.9	28.8	101.5	0	2	0	5.16	3.368906667	5.4	0	41	1.06	14.69	88.14	0	12	3.9	39	100	14	28	14	5	106	69	0.67	59.23	2.8	28	89	4.94	13	3.42	0	9.2	2.3
94380	10	15	B	6.9	0.6	8.7	153	1	63	4	0.15	1	86.4	173.9	28.6	107.5	0	2	0	6	5.984	5.9	1	37	0.96	22.44	134.64	0	15	3.7	37	103	16	24	15	5.36	104	141	1.18	104.31	3.9	39	102	5.66	14	6.84	0	9.1	2.275
94382	11	11	J	3.2	0.5	15.6	191	2	32	3	1	1	51.7	165.1	19	70.5	0	2	0	NA	#VALUE!	4.8	0	79	2.04	NA	NA	NA	9	4.3	43	83	15	24	12	4.28	101	95	0.99	87.52	2.8	28	77	4.27	13	8.55	0	9.2	2.3
94385	10	10	C	5.8	0.6	10.3	258	2	48	5	2.45	3	72.5	165.6	26.4	87.2	0	2	0	NA	#VALUE!	5.4	0	52	1.34	NA	NA	NA	13	3.6	36	72	14	27	22	7.85	104	63	0.77	68.07	3.4	34	104	5.77	10	3.42	0	9.2	2.3
94386	20	20	J	11.9	3.1	26.1	394	2	71	3	1.65	2	100	161.4	38.4	124.7	1	3	0	NA	#VALUE!	7	0	47	1.22	NA	NA	NA	22	4.2	42	76	18	27	15	5.36	103	66	0.69	61	2.7	27	101	5.61	32	10.26	0	8.9	2.225
94387	12	20	A	5.8	0.9	15.5	291	2	39	4	4.12	3	131.9	163.5	49.3	146.3	0	2	0	6.55	6.011444444	5.8	1	54	1.4	20.65	123.9	0	13	4	40	93	16	32	12	4.28	96	113	0.84	74.26	3.9	39	108	6	26	6.84	0	9.5	2.375
94390	18	19	A	6.6	1.7	25.8	266	2	72	5	1.15	1	84.6	155	35.2	116.3	1	2	0	6.88	4.397084444	7	0	40	1.03	14.38	86.28	0	20	3.4	34	77	24	24	11	3.93	104	59	0.75	66.3	4.6	46	121	6.72	22	20.52	0	9	2.25
94392	10	10	C	6.7	0.7	10.4	188	1	25	4	3.23	3	83.3	182	25.1	85.4	0	2	0	5.66	1.056533333	5.2	0	49	1.27	4.2	25.2	0	19	4.2	42	53	20	27	7	2.5	101	164	0.87	76.91	3.4	34	93	5.16	18	6.84	0	9.1	2.275
94393	12	15	B	4.5	0.4	8.9	274	1	36	2	NA	0	81.5	166.4	29.4	92.7	0	2	0	5.33	1.174968889	5.7	1	11	0.28	4.96	29.76	0	25	3.5	35	62	24	27	14	5	101	1150	0.94	83.1	3.3	33	87	4.83	8	6.84	0	9.1	2.275
94398	13	30	F	4.3	0.5	11.6	276	2	39	4	0.81	1	84.7	167.2	30.3	92.1	0	2	0	NA	#VALUE!	6.1	1	48	1.24	NA	NA	NA	14	3.5	35	73	18	25	14	5	102	204	0.74	65.42	4	40	103	5.72	14	5.13	0	9.1	2.275
94399	10	20	H	9.2	0.9	9.8	287	2	62	2	3.09	3	79.9	152.1	34.5	105.8	0	1	1	NA	#VALUE!	10	0	44	1.14	NA	NA	NA	43	4.1	41	117	34	24	12	4.28	98	87	0.67	59.23	2.8	28	200	11.1	47	6.84	0	9.6	2.4
94401	10	10	D	4.3	0.6	14	258	1	57	3	3.43	3	67.5	162.8	25.5	93.2	0	2	0	NA	#VALUE!	5.9	1	47	1.22	NA	NA	NA	27	3.9	39	70	24	21	17	6.07	107	169	1	88.4	2.7	27	92	5.11	48	8.55	0	8.9	2.225
94404	10	10	G	3	0.3	10	294	2	80	3	2.07	3	54.6	156.6	22.3	87.4	1	2	0	NA	#VALUE!	5.7	1	49	1.27	NA	NA	NA	16	3.9	39	83	20	23	18	6.43	102	202	1.03	91.05	3	30	92	5.11	13	6.84	0	9.8	2.45
94405	12	12	D	5.8	0.7	12.1	270	2	39	3	0.78	1	78.6	159.1	31.1	94.3	0	1	1	NA	#VALUE!	4.7	0	50	1.29	NA	NA	NA	65	3.8	38	48	41	25	7	2.5	104	85	0.85	75.14	3.6	36	92	5.11	24	8.55	0	8.9	2.225
94407	10	10	G	2.6	0.6	23.1	276	2	76	3	5	3	81.7	161.5	31.3	111.5	1	2	0	NA	#VALUE!	5.8	1	53	1.37	NA	NA	NA	10	3.7	37	78	19	25	14	5	102	114	0.59	52.16	2.6	26	91	5.05	15	5.13	0	8.7	2.175
94408	10	10	G	5.4	0.3	5.6	208	1	72	3	2.59	3	58.9	173.4	19.6	78.8	0	2	0	6.16	2.609102222	6	1	53	1.37	9.53	57.18	0	15	4.2	42	72	19	28	15	5.36	100	94	1.39	122.88	3	30	106	5.88	14	5.13	0	9.6	2.4
94409	14	14	B	3.3	0.8	24.2	187	1	23	2	0.41	1	59	173.8	19.5	70.5	0	2	0	NA	#VALUE!	5.2	0	50	1.29	NA	NA	NA	8	4.5	45	71	13	29	10	3.57	100	166	0.9	79.56	3.2	32	84	4.66	13	8.55	0	9.5	2.375
94410	4	20	G	3.7	1.6	43.2	246	2	80	4	NA	0	70.2	151.6	30.5	101.7	1	2	0	5.16	2.0296	5.3	0	64	1.66	8.85	53.1	0	8	3.5	35	106	14	28	25	8.93	100	43	1	88.4	2.6	26	88	4.88	8	6.84	0	8.9	2.225
94414	13	19	F	4.3	0.5	11.6	223	1	32	4	0.12	1	118.1	169.8	41	118.4	0	2	0	NA	#VALUE!	6.3	1	42	1.09	NA	NA	NA	31	4.1	41	68	21	27	8	2.86	100	302	1.03	91.05	3.1	31	114	6.33	17	8.55	0	9.4	2.35
94415	10	11	C	5.4	0.8	14.8	151	1	37	2	1.22	1	65.3	168	23.1	85	0	2	0	NA	#VALUE!	5.5	0	42	1.09	NA	NA	NA	16	4.6	46	81	21	25	9	3.21	100	203	0.82	72.49	2.3	23	97	5.38	11	10.26	0	9.7	2.425
94416	11	11	D	5.6	0.3	5.4	293	2	28	3	1.96	3	105.4	177.7	33.4	119.7	1	2	0	NA	#VALUE!	5.1	0	34	0.88	NA	NA	NA	58	4.3	43	114	60	24	12	4.28	100	68	0.74	65.42	3.6	36	91	5.05	164	5.13	0	10.1	2.525
94418	11	11	H	5.3	1.5	28.3	307	2	76	3	2.59	3	84.2	153.6	35.7	117.4	1	2	0	NA	#VALUE!	6.3	1	42	1.09	NA	NA	NA	36	4.3	43	103	25	22	37	13.21	98	157	1.2	106.08	3.1	31	96	5.33	35	5.13	0	10.5	2.625
94420	20	20	D	6.8	1.3	19.1	230	2	80	3	1.33	2	80.2	162.9	30.2	107.2	1	2	0	NA	#VALUE!	6	1	45	1.16	NA	NA	NA	13	3.9	39	72	17	26	21	7.5	97	60	0.94	83.1	2.6	26	113	6.27	19	5.13	0	9.1	2.275
94421	17	17	E	4.5	0.3	6.7	250	2	75	5	4.62	3	53	143.6	25.7	87.2	1	2	0	6.77	2.503395556	6.4	1	58	1.5	8.32	49.92	0	15	4.2	42	75	19	22	13	4.64	104	83	0.66	58.34	3.4	34	113	6.27	32	11.97	0	9.3	2.325
94423	10	10	D	4.3	0.4	9.3	261	1	18	5	0.41	1	61	167	21.9	79.3	0	2	0	NA	#VALUE!	5.1	0	36	0.93	NA	NA	NA	44	4.3	43	109	22	25	13	4.64	100	78	0.61	53.92	3	30	88	4.88	34	11.97	0	9.3	2.325
94424	11	11	F	5.3	1	18.9	172	2	75	4	NA	0	68.1	159.3	26.8	89.2	1	2	0	5.16	1.414986667	5.3	0	72	1.86	6.17	37.02	0	18	4.2	42	61	21	27	10	3.57	103	181	0.86	76.02	2.6	26	89	4.94	12	13.68	0	9.9	2.475
94425	12	14	J	4.3	0.6	14	307	2	75	3	3.08	3	74.9	157.7	30.1	106.4	1	2	0	NA	#VALUE!	6.3	1	54	1.4	NA	NA	NA	23	3.7	37	117	22	26	30	10.71	97	85	1.09	96.36	3.2	32	96	5.33	81	5.13	0	9.4	2.35
94427	15	19	E	3.8	0.7	18.4	353	2	49	5	1.94	3	89.8	155.2	37.3	102.8	0	3	0	NA	#VALUE!	5.5	0	34	0.88	NA	NA	NA	37	3.9	39	137	26	26	12	4.28	103	65	0.62	54.81	3.9	39	91	5.05	129	8.55	0	9.7	2.425
94428	10	15	D	7.7	1.1	14.3	268	1	60	2	2.07	3	113.2	164.2	42	135	1	1	1	18.1	14.68915556	12.8	0	45	1.16	18.26	109.56	0	32	4	40	118	23	24	21	7.5	98	282	1.02	90.17	3.6	36	318	17.65	92	6.84	0	9.2	2.3
94429	8	30	C	3.9	0.5	12.8	329	1	61	4	5	3	126	178.5	39.5	132.9	1	2	0	NA	#VALUE!	6.1	1	47	1.22	NA	NA	NA	19	3.9	39	95	13	26	19	6.78	101	156	1.38	121.99	3.8	38	95	5.27	37	6.84	0	9.3	2.325
94430	13	15	B	8.9	1.1	12.4	360	2	25	5	2.2	3	155.4	172.1	52.5	142	0	2	0	NA	#VALUE!	6.9	0	30	0.78	NA	NA	NA	20	3.9	39	84	22	28	9	3.21	100	321	0.73	64.53	3.5	35	68	3.77	26	1.71	0	9.4	2.35
94431	4	30	G	33.1	26.6	80.4	372	1	47	3	2.55	3	163	171.7	55.3	151.9	1	1	1	12.7	16.39711111	7.6	0	42	1.09	29.05	174.3	0	25	4.1	41	82	18	26	23	8.21	96	248	0.74	65.42	2.8	28	218	12.1	25	11.97	0	9.5	2.375
94432	10	13	H	7	1.2	17.1	400	2	71	1	4.48	3	94.5	161.8	36.1	118.9	1	3	0	NA	#VALUE!	7.4	0	53	1.37	NA	NA	NA	19	4.2	42	82	20	28	22	7.85	100	96	0.61	53.92	3.3	33	107	5.94	17	5.13	0	9.8	2.45
94433	12	30	B	7.1	1.1	15.5	273	1	46	4	1.06	1	118.1	180.5	36.2	121.6	1	1	1	NA	#VALUE!	9.2	0	43	1.11	NA	NA	NA	18	4.5	45	107	14	24	12	4.28	99	258	0.63	55.69	2.7	27	221	12.27	35	3.42	0	9.7	2.425
94434	12	12	J	6.4	0.3	4.7	271	2	26	5	2.43	3	68.6	158.6	27.3	90.7	0	2	0	NA	#VALUE!	5.2	0	52	1.34	NA	NA	NA	38	4	40	97	29	26	10	3.57	105	111	0.63	55.69	3.1	31	83	4.61	33	17.1	0	9.2	2.3
94436	14	18	E	5.5	1.4	25.5	199	2	31	4	0.82	1	94.5	174.9	30.9	111.3	0	2	0	6	5.050666667	5.4	0	47	1.22	18.94	113.64	0	9	4	40	73	11	20	16	5.71	105	97	0.83	73.37	3.1	31	102	5.66	15	3.42	0	9.1	2.275
94443	10	13	I	3.2	0.4	12.5	238	1	32	1	2.39	3	75	157.5	30.2	94.6	0	2	0	5.5	1.518	5.4	0	55	1.42	6.21	37.26	0	22	4.1	41	63	22	27	15	5.36	99	396	1.09	96.36	3.2	32	92	5.11	20	5.13	0	9.7	2.425
94444	10	10	G	10.5	1.7	16.2	281	2	78	4	1.68	2	123.5	173.6	41	139.9	1	1	1	6.33	4.504146667	6.3	1	59	1.53	16.01	96.06	0	15	3.8	38	114	17	25	21	7.5	99	150	0.73	64.53	3.4	34	106	5.88	17	5.13	0	9.8	2.45
94445	10	12	G	2.9	0.4	13.8	265	1	53	3	2.47	3	74.6	174	24.6	92.7	0	2	0	NA	#VALUE!	5.3	0	44	1.14	NA	NA	NA	19	4	40	89	18	26	28	10	103	66	1.15	101.66	2.8	28	87	4.83	54	6.84	0	9.1	2.275
94446	10	20	G	5.8	0.5	8.6	235	2	28	2	0.73	1	87.4	165.7	31.8	115	0	2	0	4.77	1.92496	5.3	0	51	1.32	9.08	54.48	0	21	3.9	39	64	14	24	9	3.21	101	154	0.63	55.69	3	30	81	4.5	20	6.84	0	9	2.25
94448	18	18	E	5.7	1	17.5	365	1	41	3	3.06	3	105.1	175.8	34	116.6	1	2	0	NA	#VALUE!	5.8	1	27	0.7	NA	NA	NA	31	4.2	42	121	16	27	14	5	102	96	0.87	76.91	2.8	28	73	4.05	23	6.84	0	9.5	2.375
94450	12	12	F	7.8	1.1	14.1	314	1	30	1	1.36	2	105.1	179.6	32.6	113.8	0	2	0	NA	#VALUE!	5.8	1	21	0.54	NA	NA	NA	39	4.3	43	120	26	25	16	5.71	98	294	1.02	90.17	3.4	34	79	4.39	20	6.84	0	9.2	2.3
94453	20	30	J	5.9	0.9	15.3	212	2	20	3	1.77	2	85.8	166.4	31	97.7	0	2	0	5.72	3.986204444	5	0	44	1.14	15.68	94.08	0	12	3.7	37	67	12	25	10	3.57	107	64	0.64	56.58	2.9	29	95	5.27	12	6.84	0	8.9	2.225
94457	15	15	E	8.8	1.9	21.6	206	2	46	3	4.81	3	67.7	164.6	25	85.9	0	2	0	NA	#VALUE!	5.6	0	67	1.73	NA	NA	NA	47	4.2	42	149	38	28	10	3.57	101	75	0.57	50.39	2.4	24	82	4.55	12	3.42	0	9.2	2.3
94458	11	12	F	8	1.2	15	358	1	56	5	5	3	107.2	177.9	33.9	NA	1	1	1	NA	#VALUE!	8.1	0	41	1.06	NA	NA	NA	12	3.8	38	96	15	22	15	5.36	97	108	0.75	66.3	3.3	33	266	14.77	28	6.84	0	9.3	2.325
94459	11	17	A	22.8	6.3	27.6	395	2	52	4	1.09	1	130	160.6	50.4	144.2	1	2	0	NA	#VALUE!	6.8	0	34	0.88	NA	NA	NA	24	3.8	38	92	25	27	13	4.64	105	98	0.75	66.3	3.5	35	98	5.44	21	6.84	0	9.1	2.275
94460	11	11	H	4.4	0.8	18.2	140	2	61	4	5	3	67.6	153.7	28.6	87.5	0	2	0	NA	#VALUE!	5.4	0	58	1.5	NA	NA	NA	13	3.8	38	125	22	22	15	5.36	101	100	0.81	71.6	4.2	42	92	5.11	37	3.42	0	9.2	2.3
94461	10	10	F	4.5	0.3	6.7	207	2	19	1	0.82	1	65.7	156.1	27	89.7	0	2	0	NA	#VALUE!	4.8	0	60	1.55	NA	NA	NA	62	4.6	46	67	78	27	12	4.28	100	67	0.64	56.58	3.1	31	93	5.16	9	6.84	0	9.7	2.425
94463	10	20	F	3.9	0.9	23.1	251	2	26	4	NA	0	111.9	162.1	42.6	117.2	0	2	0	5.83	4.231284444	6.1	1	49	1.27	16.33	97.98	0	10	4.1	41	60	13	21	12	4.28	109	120	0.8	70.72	3	30	99	5.5	14	8.55	0	9.1	2.275
94465	11	16	E	5.9	0.4	6.8	274	1	31	5	4.31	3	106.2	185.4	30.9	104.7	0	2	0	NA	#VALUE!	5.3	0	69	1.78	NA	NA	NA	18	3.9	39	71	16	28	18	6.43	101	199	1.06	93.7	2.8	28	89	4.94	20	3.42	0	9.8	2.45
94467	12	18	B	5	1	20	231	2	18	5	0.93	1	56.3	161.6	21.6	75.3	0	2	0	NA	#VALUE!	4.8	0	72	1.86	NA	NA	NA	31	4.1	41	51	25	25	15	5.36	100	73	0.58	51.27	3	30	86	4.77	10	6.84	0	9.2	2.3
94469	10	14	H	6.1	0.9	14.8	229	2	37	5	5	3	103.3	163.3	38.7	95.6	0	2	0	5.33	2.023031111	5.4	0	59	1.53	8.54	51.24	0	13	3.8	38	42	15	24	15	5.36	103	113	0.85	75.14	3.3	33	89	4.94	12	8.55	0	8.8	2.2
94470	10	10	G	7.8	1.7	21.8	386	1	64	3	NA	0	84.7	170.1	29.3	111.7	1	2	0	NA	#VALUE!	5.8	1	33	0.85	NA	NA	NA	24	3.9	39	76	20	27	10	3.57	105	114	1.07	94.59	2.7	27	86	4.77	25	11.97	0	9.1	2.275
94471	10	30	H	6.5	1	15.4	299	2	42	2	NA	0	76.5	161.3	29.4	101.6	1	2	0	NA	#VALUE!	5.6	0	43	1.11	NA	NA	NA	13	3.9	39	86	20	24	12	4.28	104	194	0.68	60.11	3.4	34	82	4.55	20	8.55	0	9	2.25
94473	10	12	D	4.1	0.5	12.2	222	2	73	3	1.92	3	81.1	162.4	30.8	105.2	0	2	0	NA	#VALUE!	5.6	0	47	1.22	NA	NA	NA	16	4	40	85	20	31	21	7.5	102	57	1.08	95.47	3.1	31	86	4.77	8	6.84	0	9.4	2.35
94474	10	10	G	4.1	0.4	9.8	297	1	55	3	3.66	3	77.4	183.6	23	90.5	1	1	1	19	7.464888889	10	0	37	0.96	8.84	53.04	0	19	3.8	38	73	17	27	22	7.85	102	84	0.57	50.39	2.8	28	328	18.21	14	5.13	0	9.7	2.425
94477	13	13	F	6.1	1.3	21.3	211	2	58	4	3.92	3	39.4	151.7	17.1	57.9	0	2	0	NA	#VALUE!	5.7	1	NA	NA	NA	NA	NA	23	4.6	46	99	28	26	11	3.93	100	102	0.71	62.76	2.8	28	83	4.61	27	6.84	0	9.8	2.45
94478	20	20	J	6.5	0.6	9.2	195	2	37	4	0.91	1	60.6	163.6	22.6	76.1	0	2	0	5.27	1.581	5.6	0	85	2.2	6.75	40.5	0	11	3.9	39	44	14	23	14	5	104	113	0.78	68.95	3.8	38	87	4.83	10	5.13	0	9.3	2.325
94479	11	20	B	4.8	1.3	27.1	343	2	64	3	0.91	1	79.7	155.5	33	116.3	1	2	0	NA	#VALUE!	5.3	0	46	1.19	NA	NA	NA	11	3.7	37	107	16	26	9	3.21	99	79	0.82	72.49	3.5	35	95	5.27	20	8.55	0	9.5	2.375
94481	10	11	B	6.5	0.5	7.7	216	2	31	5	1.7	2	86.9	162	33.1	111	0	2	0	NA	#VALUE!	6	1	47	1.22	NA	NA	NA	15	3.8	38	114	19	26	7	2.5	98	89	0.81	71.6	3.3	33	87	4.83	34	6.84	0	9.5	2.375
94483	10	16	C	4.7	0.5	10.6	280	2	74	5	5	3	80.3	160.1	31.3	106.7	1	2	0	6	2.618666667	5.2	0	91	2.35	9.82	58.92	0	11	3.7	37	54	16	27	12	4.28	101	46	0.74	65.42	3	30	99	5.5	30	5.13	0	9.6	2.4
94486	10	13	G	6.7	0.9	13.4	259	2	44	4	0.77	1	97.4	176.7	31.2	112	1	1	1	NA	#VALUE!	6.6	0	35	0.91	NA	NA	NA	18	3.8	38	63	21	19	6	2.14	106	57	0.99	87.52	3.2	32	208	11.55	23	6.84	0	9.3	2.325
94487	11	13	J	5.9	0.4	6.8	273	1	29	4	1.05	1	96.9	179.2	30.2	97.7	0	2	0	NA	#VALUE!	5.3	0	62	1.6	NA	NA	NA	39	4.2	42	67	23	28	13	4.64	101	221	1.11	98.12	3	30	87	4.83	17	5.13	0	9.3	2.325
94488	10	11	H	2.7	0.3	11.1	314	2	38	2	0.68	1	67.1	159.3	26.4	93.5	0	2	0	6.05	1.965577778	5.8	1	45	1.16	7.31	43.86	0	10	3.7	37	75	11	24	13	4.64	105	90	0.49	43.32	3.3	33	98	5.44	13	3.42	0	8.7	2.175
94490	10	20	I	3.2	0.4	12.5	297	2	64	3	1.17	1	59.5	157.3	24	86.8	1	2	0	6.55	1.586555556	5.5	0	72	1.86	5.45	32.7	0	14	4.3	43	77	17	27	8	2.86	99	73	0.82	72.49	2.7	27	112	6.22	17	6.84	0	9.7	2.425
94491	12	20	J	6.1	0.4	6.6	286	2	19	4	0.99	1	109.4	165.3	40	121.3	1	2	0	4.88	8.515057778	6.8	0	45	1.16	39.26	235.56	0	23	4.1	41	221	29	27	6	2.14	100	174	0.79	69.84	4	40	82	4.55	33	6.84	0	9.9	2.475
94493	14	14	J	3.5	0.5	14.3	226	1	63	1	2.19	3	78.4	168.2	27.7	106.5	0	2	0	NA	#VALUE!	6.2	1	50	1.29	NA	NA	NA	29	4	40	82	23	28	19	6.78	104	155	0.88	77.79	2.5	25	96	5.33	16	6.84	0	8.8	2.2
94499	13	13	E	7	0.9	12.9	180	1	62	4	2.65	3	57.7	160.6	22.4	82.3	1	2	0	5.72	1.789724444	5.1	0	67	1.73	7.04	42.24	0	18	4.1	41	206	25	25	14	5	101	99	0.64	56.58	3.3	33	97	5.38	92	17.1	0	10	2.5
94500	10	11	I	4.3	0.6	14	264	2	60	4	1.32	2	101.1	168.7	35.5	114.9	1	2	0	6.44	5.581333333	6.6	0	43	1.11	19.5	117	0	13	3.6	36	61	16	26	18	6.43	100	44	1.25	110.5	4.5	45	109	6.05	10	3.42	0	9.6	2.4
94501	12	16	A	7.2	1.6	22.2	291	2	41	5	4.08	3	93.5	162.8	35.3	101.1	0	2	0	NA	#VALUE!	6	1	55	1.42	NA	NA	NA	15	3.9	39	87	15	23	12	4.28	102	58	0.8	70.72	3.7	37	89	4.94	25	3.42	0	9.4	2.35
94503	10	10	D	4.5	0.6	13.3	199	2	52	4	2.16	3	57.9	173.6	19.2	75.9	0	2	0	NA	#VALUE!	5.3	0	84	2.17	NA	NA	NA	16	4	40	61	20	26	8	2.86	101	173	0.52	45.97	2.9	29	78	4.33	20	8.55	0	9.3	2.325
94504	12	14	F	4.4	0.5	11.4	178	1	28	4	1.63	2	88.8	191.1	24.3	87.2	0	2	0	NA	#VALUE!	4.6	0	46	1.19	NA	NA	NA	18	4.4	44	65	23	26	18	6.43	96	121	1	88.4	2.9	29	70	3.89	2	10.26	0	9.5	2.375
94506	10	11	H	5.5	0.8	14.5	400	2	69	4	NA	0	83.9	152.3	36.2	109.7	1	2	0	NA	#VALUE!	4.9	0	75	1.94	NA	NA	NA	15	4.1	41	91	19	24	17	6.07	101	143	0.63	55.69	3.4	34	93	5.16	20	5.13	0	9.4	2.35
94507	10	10	D	5.8	0.5	8.6	364	1	34	4	1.26	1	127.4	167.6	45.4	138.6	0	2	0	NA	#VALUE!	5.3	0	40	1.03	NA	NA	NA	39	4.2	42	78	28	24	13	4.64	97	503	0.89	78.68	3.4	34	98	5.44	26	8.55	0	9.3	2.325
94508	10	10	C	6	1	16.7	233	2	34	4	4.86	3	70.8	151.7	30.8	91.3	0	2	0	NA	#VALUE!	5.6	0	60	1.55	NA	NA	NA	9	3.9	39	49	17	24	11	3.93	102	162	0.73	64.53	3.6	36	85	4.72	18	5.13	0	9	2.25
94509	10	12	F	6	0.5	8.3	213	2	53	3	4.78	3	74.5	168.2	26.3	102.2	0	2	0	5.66	3.733084444	5.6	0	63	1.63	14.84	89.04	0	24	3.8	38	75	21	26	17	6.07	100	48	1.09	96.36	3.6	36	101	5.61	17	5.13	0	10.4	2.6
94510	14	20	E	6.7	1.2	17.9	289	2	49	3	5	3	81.6	158.2	32.6	97.9	0	2	0	NA	#VALUE!	5.6	0	50	1.29	NA	NA	NA	13	3.9	39	89	15	28	14	5	104	56	1.06	93.7	3.3	33	86	4.77	24	3.42	0	9.1	2.275
94512	17	17	J	5.6	0.3	5.4	302	2	43	1	1.22	1	61.2	155.4	25.3	83.7	1	1	1	9.38	6.887004444	7.9	0	60	1.55	16.52	99.12	0	40	3.7	37	107	20	21	11	3.93	101	27	0.42	37.13	3.9	39	159	8.83	54	11.97	0	9.6	2.4
94515	15	15	J	7.8	2.1	26.9	348	2	58	2	1.82	2	98	148.3	44.6	120.6	1	2	0	NA	#VALUE!	9.4	0	55	1.42	NA	NA	NA	26	3.8	38	202	17	25	15	5.36	101	100	0.59	52.16	3.6	36	215	11.93	26	3.42	0	9.2	2.3
94516	15	15	E	3.3	0.3	9.1	178	2	19	4	0.17	1	62.3	158.9	24.7	83.9	0	2	0	4.88	1.42496	5.4	0	57	1.47	6.57	39.42	0	6	4.1	41	59	15	21	20	7.14	101	151	0.58	51.27	3.2	32	85	4.72	18	11.97	0	9.6	2.4
94517	10	10	D	5.8	0.5	8.6	301	1	19	5	2.17	3	84.2	169	29.5	102.9	0	2	0	NA	#VALUE!	5	0	36	0.93	NA	NA	NA	53	4.5	45	84	30	25	14	5	102	183	0.9	79.56	3.1	31	82	4.55	16	5.13	0	9.7	2.425
94519	10	10	C	5.2	0.6	11.5	373	1	59	3	3.67	3	94.2	178.3	29.6	103.3	0	2	0	NA	#VALUE!	5.8	1	45	1.16	NA	NA	NA	31	4.2	42	58	23	29	11	3.93	98	247	0.71	62.76	3.3	33	95	5.27	24	10.26	0	9.8	2.45
94522	16	16	D	5.2	1.3	25	304	1	60	4	0.62	1	97.6	175.2	31.8	113	1	2	0	5.66	1.748311111	5.6	0	63	1.63	6.95	41.7	0	24	4.1	41	69	24	26	10	3.57	103	209	0.94	83.1	3.2	32	94	5.22	119	5.13	0	9.4	2.35
94523	11	11	C	4.3	0.5	11.6	265	2	65	4	2.46	3	66.2	158.2	26.5	99.3	1	2	0	5.44	2.047857778	5.8	1	48	1.24	8.47	50.82	0	17	4.2	42	140	22	28	11	3.93	100	152	0.77	68.07	2.8	28	95	5.27	19	6.84	0	9.6	2.4
94525	17	18	E	5.1	0.8	15.7	230	2	66	3	1.52	2	83.2	157.9	33.4	105.5	1	3	0	5.88	1.829333333	5.5	0	68	1.76	7	42	0	8	3.9	39	68	12	27	18	6.43	97	47	0.82	72.49	3.4	34	97	5.38	13	6.84	0	9.9	2.475
94526	10	20	B	6.4	0.4	6.3	371	1	37	4	0.2	1	104.2	180.7	31.9	110.7	0	2	0	5.22	2.00448	5.4	0	86	2.22	8.64	51.84	0	101	4.1	41	56	88	26	10	3.57	101	801	0.81	71.6	3.3	33	89	4.94	240	6.84	0	8.8	2.2
94528	11	18	B	14.6	0.8	5.5	267	1	34	5	1.02	1	159.6	162.3	60.6	152.2	1	2	0	4.77	2.597	5	0	41	1.06	12.25	73.5	0	38	4	40	113	26	26	12	4.28	101	247	0.78	68.95	3.2	32	80	4.44	31	20.52	0	9.3	2.325
94530	10	10	D	6	1.6	26.7	187	1	22	4	3.4	3	64.9	157.7	26.1	77.4	0	2	0	5.33	1.016253333	5.1	0	49	1.27	4.29	25.74	0	10	4.4	44	54	15	28	7	2.5	100	212	0.94	83.1	2.6	26	89	4.94	21	11.97	0	9.5	2.375
94531	20	20	J	4.2	0.4	9.5	269	2	34	1	1.52	2	73.6	157.6	29.6	101.7	0	2	0	6.05	5.6628	5.7	1	47	1.22	21.06	126.36	0	19	4.1	41	85	17	24	10	3.57	104	122	0.65	57.46	2.5	25	102	5.66	20	5.13	0	9.2	2.3
94532	11	13	F	5.1	1.3	25.5	198	2	36	1	0.8	1	72.6	155.1	30.2	99.7	0	2	0	NA	#VALUE!	5	0	43	1.11	NA	NA	NA	9	4.5	45	63	10	23	13	4.64	102	83	0.4	35.36	2.8	28	91	5.05	11	3.42	0	9.5	2.375
94534	14	19	E	5.5	0.8	14.5	286	1	80	3	1.35	2	73	160.7	28.3	105.7	0	3	0	NA	#VALUE!	6.6	0	46	1.19	NA	NA	NA	12	3.9	39	75	24	24	20	7.14	102	264	1.09	96.36	3.7	37	103	5.72	15	8.55	0	9	2.25
94539	11	11	J	5.3	0.3	5.7	259	2	55	3	0.09	1	83.6	165.8	30.4	89.7	0	2	0	NA	#VALUE!	5.5	0	54	1.4	NA	NA	NA	20	4	40	67	25	25	13	4.64	103	166	0.88	77.79	2.8	28	92	5.11	21	3.42	0	9	2.25
94541	12	12	J	7	0.4	5.7	221	2	79	4	4.56	3	58.9	164.8	21.7	77.3	1	2	0	NA	#VALUE!	5.7	1	62	1.6	NA	NA	NA	16	4.3	43	94	27	26	18	6.43	104	138	0.9	79.56	3	30	98	5.44	23	6.84	0	9.2	2.3
94545	12	12	A	6.7	0.5	7.5	214	1	18	5	NA	0	90.2	180	27.8	97.8	0	2	0	NA	#VALUE!	5.5	0	33	0.85	NA	NA	NA	13	4.3	43	106	18	28	12	4.28	98	277	0.83	73.37	3.4	34	96	5.33	19	11.97	0	9.5	2.375
94546	10	10	H	5.8	1.5	25.9	148	2	19	5	0.37	1	66.1	164	24.6	76.9	0	2	0	NA	#VALUE!	5.5	0	60	1.55	NA	NA	NA	9	4.2	42	55	14	25	15	5.36	106	111	0.88	77.79	3.1	31	97	5.38	13	3.42	0	9.1	2.275
94547	13	13	A	6.5	0.4	6.2	218	2	67	4	1.81	2	46.4	151.3	20.3	76.1	0	2	0	5.72	1.400764444	6.1	1	86	2.22	5.51	33.06	0	12	3.6	36	76	20	28	12	4.28	105	154	0.59	52.16	3.3	33	96	5.33	61	5.13	0	8.6	2.15
94549	10	13	C	4.2	0.8	19	299	1	80	3	1.75	2	82.1	170.6	28.2	105.8	1	2	0	NA	#VALUE!	5.9	1	66	1.71	NA	NA	NA	11	3.8	38	64	20	19	32	11.42	100	83	1.82	160.89	2.8	28	78	4.33	11	5.13	0	9.6	2.4
94552	10	10	C	3.3	0.6	18.2	288	2	56	5	3.69	3	59.5	156.4	24.3	94	0	2	0	NA	#VALUE!	6.1	1	42	1.09	NA	NA	NA	21	4.1	41	67	23	28	9	3.21	101	121	0.4	35.36	3.8	38	88	4.88	14	3.42	0	9.5	2.375
94553	10	10	G	3.4	0.5	14.7	195	2	72	3	NA	0	65.7	150.6	29	93.6	0	2	0	6.61	2.605808889	6.5	0	68	1.76	8.87	53.22	0	12	3.5	35	107	16	26	18	6.43	101	65	0.78	68.95	3.3	33	107	5.94	14	3.42	0	9.3	2.325
94554	11	20	B	6.2	0.7	11.3	305	1	69	1	4.07	3	81.8	174.2	27	96.7	1	1	1	6.72	3.067306667	6.9	0	54	1.4	10.27	61.62	0	39	4	40	53	25	28	17	6.07	102	61	0.92	81.33	3.3	33	112	6.22	81	8.55	0	9.6	2.4
94555	14	14	J	3.3	0.3	9.1	182	1	19	1	0.96	1	64.4	164.4	23.8	83.7	0	2	0	NA	#VALUE!	5.1	0	49	1.27	NA	NA	NA	15	4.9	49	74	16	23	15	5.36	99	121	0.96	84.86	2.8	28	84	4.66	21	18.81	0	9.6	2.4
94557	15	16	E	3.6	0.5	13.9	212	2	35	4	1.71	2	85.4	156.8	34.7	102.7	0	2	0	5.27	1.946386667	5.5	0	48	1.24	8.31	49.86	0	19	3.7	37	65	19	24	9	3.21	103	314	0.8	70.72	3.2	32	90	5	15	6.84	0	8.9	2.225
94560	11	11	I	7.3	0.6	8.2	270	2	24	3	2.13	3	104.9	171.1	35.8	125.7	0	2	0	6.33	11.15486667	5.9	1	36	0.93	39.65	237.9	0	39	3.8	38	66	28	22	11	3.93	101	82	0.6	53.04	4.2	42	105	5.83	36	5.13	0	9.2	2.3
94564	13	19	B	2.6	0.3	11.5	251	2	80	2	2.07	3	60	154.6	25.1	89	1	2	0	5.72	2.313422222	5.6	0	69	1.78	9.1	54.6	0	16	4	40	105	15	24	30	10.71	102	33	1.06	93.7	2.4	24	97	5.38	18	15.39	0	9.7	2.425
94565	10	20	G	6.5	0.8	12.3	333	2	45	2	0.1	1	94.3	168.4	33.3	111.1	1	2	0	5.38	6.164284444	5.1	0	52	1.34	25.78	154.68	0	21	3.8	38	83	19	25	12	4.28	104	282	0.66	58.34	3.5	35	91	5.05	17	3.42	0	9.6	2.4
94568	10	20	G	5	0.4	8	328	2	60	1	0.57	1	77.3	161.1	29.8	103	1	2	0	6	4.197333333	6	1	43	1.11	15.74	94.44	0	25	4.3	43	69	25	26	12	4.28	99	88	0.64	56.58	2.9	29	100	5.55	28	17.1	0	9.2	2.3
94569	10	12	G	2.7	0.7	25.9	209	2	27	3	4.04	3	58.7	152.7	25.2	84	0	2	0	4.83	1.895506667	4.7	0	56	1.45	8.83	52.98	0	18	4.5	45	65	21	26	14	5	102	62	0.88	77.79	3	30	77	4.27	13	5.13	0	9.2	2.3
94570	10	10	G	6.1	0.9	14.8	316	1	48	3	1.15	1	93.4	166.6	33.7	109.4	0	1	1	NA	#VALUE!	8.9	0	23	0.59	NA	NA	NA	17	3.9	39	77	23	29	7	2.5	101	106	0.99	87.52	3.2	32	112	6.22	32	5.13	0	9.1	2.275
94571	10	20	H	6	0.6	10	191	2	80	3	3.4	3	71.6	167.4	25.6	97.1	1	2	0	5.33	6.320195556	5.6	0	69	1.78	26.68	160.08	0	16	3.8	38	70	16	28	18	6.43	108	68	0.75	66.3	2.7	27	89	4.94	21	8.55	0	9.1	2.275
94573	10	11	F	8.3	0.7	8.4	106	2	62	1	NA	0	63.5	153.5	26.9	NA	0	2	0	NA	#VALUE!	5.4	0	50	1.29	NA	NA	NA	18	3.7	37	104	18	23	18	6.43	105	68	0.54	47.74	2.7	27	112	6.22	8	3.42	0	9.1	2.275
94574	4	30	D	44.2	29.8	67.4	399	1	18	4	2.02	3	166.3	184.7	48.7	143.2	0	2	0	9.1	53.0712	6.2	1	38	0.98	131.22	787.32	0	19	3.9	39	108	11	22	11	3.93	101	116	0.82	72.49	3.6	36	157	8.72	30	3.42	0	9.4	2.35
94575	10	10	B	9.3	1.8	19.4	314	2	80	3	NA	0	54.9	161.4	21.1	80	0	2	0	NA	#VALUE!	5.3	0	90	2.33	NA	NA	NA	16	4.2	42	77	19	29	17	6.07	97	56	0.62	54.81	3.2	32	93	5.16	9	8.55	0	9.7	2.425
94576	11	30	H	5.6	1.3	23.2	400	2	33	1	0.58	1	93.8	159	37.1	115.6	0	2	0	5.27	4.478328889	5.3	0	50	1.29	19.12	114.72	0	27	3.9	39	67	22	27	16	5.71	103	91	0.59	52.16	3.4	34	85	4.72	22	6.84	0	9.2	2.3
94577	10	13	D	3.7	0.6	16.2	225	2	30	3	5	3	60.7	175.9	19.6	81.6	0	2	0	5.77	1.120662222	4.8	0	67	1.73	4.37	26.22	0	13	4.5	45	52	16	21	15	5.36	96	62	0.69	61	2.9	29	98	5.44	10	15.39	0	9.4	2.35
94578	10	30	F	4.8	0.3	6.3	293	1	71	3	1.73	2	75.2	168.1	26.6	94.3	1	1	1	6.33	8.656626667	5.5	0	41	1.06	30.77	184.62	0	21	4	40	68	18	24	21	7.5	106	75	0.92	81.33	2.9	29	105	5.83	11	8.55	0	9.3	2.325
94579	11	11	D	5.9	0.3	5.1	293	1	52	4	0.62	1	82.1	171.7	27.8	101	0	3	0	7.05	7.093866667	6.3	1	41	1.06	22.64	135.84	0	21	3.9	39	68	16	28	12	4.28	102	290	1.08	95.47	2.9	29	118	6.55	19	6.84	0	9.2	2.3
94586	14	14	J	3.5	0.3	8.6	243	2	74	3	5	3	54.6	165.1	20	81.9	1	2	0	NA	#VALUE!	4.9	0	82	2.12	NA	NA	NA	12	4.1	41	76	16	24	10	3.57	101	51	0.6	53.04	2.7	27	81	4.5	20	6.84	0	9.2	2.3
94587	13	13	D	6.3	0.8	12.7	237	2	19	3	3.1	3	50.7	158.6	20.2	69.5	0	2	0	5.61	1.0472	5.3	0	65	1.68	4.2	25.2	0	11	4.5	45	57	16	25	8	2.86	101	111	0.59	52.16	2.9	29	94	5.22	13	6.84	0	9.2	2.3
94589	11	14	B	5.7	0.8	14	282	1	33	3	2.85	3	102.1	183.2	30.4	103.1	0	2	0	5.5	3.065333333	5.5	0	35	0.91	12.54	75.24	0	35	4.4	44	92	21	26	12	4.28	99	56	0.84	74.26	3.4	34	91	5.05	43	10.26	0	9.9	2.475
94590	10	17	J	8.8	0.6	6.8	251	2	65	2	0.23	1	73.5	146.8	34.1	106.4	1	2	0	NA	#VALUE!	5.7	1	45	1.16	NA	NA	NA	16	4.2	42	74	18	25	15	5.36	100	147	0.72	63.65	3.5	35	93	5.16	28	10.26	0	9.3	2.325
94595	10	12	F	5.6	0.7	12.5	221	1	28	5	1.24	1	73.5	184.2	21.7	81.4	0	2	0	NA	#VALUE!	5	0	43	1.11	NA	NA	NA	9	4.5	45	70	18	30	12	4.28	102	185	0.74	65.42	3.2	32	70	3.89	7	8.55	0	9.3	2.325
94596	10	10	D	4.3	0.6	14	374	1	45	3	3.1	3	74.6	175.8	24.1	93.5	0	2	0	6.11	0.964022222	5.3	0	53	1.37	3.55	21.3	0	16	4.6	46	71	19	27	18	6.43	101	97	1.29	114.04	2.4	24	101	5.61	17	8.55	0	9.4	2.35
94605	12	20	B	5.5	0.9	16.4	303	1	42	4	3.08	3	92.5	170.6	31.8	108.9	1	2	0	NA	#VALUE!	6.3	1	42	1.09	NA	NA	NA	25	3.4	34	66	25	23	15	5.36	104	697	1.4	123.76	2.3	23	86	4.77	23	3.42	0	8.6	2.15
94607	10	10	I	4.5	0.4	8.9	278	1	38	3	4.25	3	100.1	183.4	29.8	108.8	1	2	0	NA	#VALUE!	5.1	0	59	1.53	NA	NA	NA	20	4.6	46	41	17	27	10	3.57	101	174	0.9	79.56	2.1	21	83	4.61	17	15.39	0	9.2	2.3
94608	11	15	F	4.2	0.4	9.5	203	1	24	1	NA	0	81.7	182.9	24.4	89.4	0	2	0	5.5	1.063333333	5.5	0	37	0.96	4.35	26.1	0	12	4.6	46	51	18	25	11	3.93	100	109	0.89	78.68	3	30	91	5.05	14	18.81	0	9.4	2.35
94609	10	18	H	6.6	1.4	21.2	328	2	70	5	5	3	65.1	161.9	24.8	85.8	1	1	1	8.38	4.067093333	7	0	60	1.55	10.92	65.52	0	38	4	40	100	31	29	22	7.85	103	95	0.99	87.52	2.9	29	142	7.88	45	8.55	0	9.4	2.35
94615	10	12	H	8.4	1	11.9	309	2	47	2	5	3	101.8	165	37.4	121.9	1	1	1	6.05	8.327488889	5.5	0	38	0.98	30.97	185.82	0	26	3.9	39	107	21	25	13	4.64	101	30	0.84	74.26	3.1	31	101	5.61	45	3.42	0	9.5	2.375
94616	13	30	B	13	2.5	19.2	355	1	62	1	0.7	1	99.7	162.2	37.9	125.1	1	2	0	NA	#VALUE!	6.7	0	38	0.98	NA	NA	NA	16	3.8	38	67	14	25	13	4.64	99	165	1.01	89.28	2.5	25	79	4.39	21	8.55	0	8.3	2.075
94618	16	16	E	6.4	0.7	10.9	319	1	49	3	4.94	3	101.8	176.5	32.7	119.2	1	2	0	5.77	3.136315556	5.4	0	42	1.09	12.23	73.38	0	28	3.9	39	31	17	27	13	4.64	99	63	1.13	99.89	2.4	24	94	5.22	24	6.84	0	9.1	2.275
94619	17	17	J	5.8	0.6	10.3	211	1	61	4	4.04	3	80.9	174.3	26.6	99.9	0	2	0	5.83	2.427871111	5.8	1	65	1.68	9.37	56.22	0	19	4.8	48	79	23	29	15	5.36	100	714	1.1	97.24	2.9	29	102	5.66	59	8.55	0	9.3	2.325
94623	12	15	A	3.4	0.3	8.8	247	2	48	3	5	3	66.2	166.5	23.9	95.7	0	2	0	NA	#VALUE!	5.4	0	77	1.99	NA	NA	NA	18	4.2	42	61	20	22	19	6.78	100	98	0.74	65.42	2.9	29	88	4.88	18	3.42	0	9	2.25
94624	10	12	H	5.4	0.4	7.4	337	1	38	5	4.62	3	65.3	159.4	25.7	87.1	0	2	0	6	1.989333333	6	1	46	1.19	7.46	44.76	0	68	4.3	43	62	29	25	15	5.36	104	137	0.96	84.86	3	30	102	5.66	78	8.55	0	9.5	2.375
94625	17	17	D	4.6	0.5	10.9	196	1	22	4	1.2	1	66.7	173.4	22.2	71.6	0	2	0	4.88	1.388088889	5.6	0	52	1.34	6.4	38.4	0	16	3.9	39	81	16	24	14	5	103	192	1.06	93.7	2.9	29	84	4.66	21	6.84	0	9	2.25
94627	10	10	G	5.7	2	35.1	331	1	59	2	1.72	2	92.1	157	37.4	119.4	1	1	1	12.8	65.13777778	7.5	0	41	1.06	114.5	687	0	29	4.1	41	133	20	28	20	7.14	98	174	0.89	78.68	3.8	38	212	11.77	72	6.84	0	9.9	2.475
94631	10	10	F	5	0.8	16	179	2	21	4	2.37	3	69.4	163.8	25.9	79	0	2	0	5.16	0.993013333	5.4	0	69	1.78	4.33	25.98	0	10	4	40	55	18	26	10	3.57	103	114	0.68	60.11	3.3	33	83	4.61	9	3.42	0	9.1	2.275
94632	10	20	I	3.7	0.7	18.9	327	2	70	3	2.06	3	76.6	165.8	27.9	95.5	1	2	0	6.27	2.636186667	5.9	1	55	1.42	9.46	56.76	0	11	4	40	80	13	27	27	9.64	98	50	1.06	93.7	3	30	104	5.77	17	6.84	0	9	2.25
94633	15	20	E	4.1	0.6	14.6	230	2	68	3	5	3	60.9	153.8	25.7	87.8	0	2	0	4.77	1.0706	5.7	1	77	1.99	5.05	30.3	0	49	3.9	39	63	35	25	18	6.43	103	75	0.65	57.46	2.9	29	80	4.44	34	1.71	0	8.9	2.225
94641	11	13	F	4.7	0.4	8.5	254	1	70	5	NA	0	63.8	171.6	21.7	90.7	1	1	1	8.88	2.896853333	7.4	0	50	1.29	7.34	44.04	0	24	4.3	43	89	28	21	20	7.14	98	413	1.7	150.28	3.3	33	152	8.44	34	20.52	0	9.4	2.35
94642	12	30	D	8.4	5.7	67.9	267	2	62	3	2.04	3	92.8	160.3	36.1	126.2	1	1	1	9.38	2.843182222	7.7	0	50	1.29	6.82	40.92	0	13	3.7	37	118	12	28	15	5.36	99	37	0.64	56.58	2.8	28	151	8.38	36	5.13	0	9	2.25
94644	11	11	E	5.1	0.4	7.8	146	1	24	3	1.2	1	58.9	176.4	18.9	68.5	0	2	0	5.27	1.527128889	4.7	0	39	1.01	6.52	39.12	0	18	4.7	47	70	19	29	18	6.43	97	137	0.86	76.02	2.5	25	89	4.94	15	6.84	0	9.4	2.35
94647	11	18	F	4.3	0.4	9.3	243	2	38	5	3.47	3	60.7	163.3	22.8	NA	0	2	0	NA	#VALUE!	5	0	45	1.16	NA	NA	NA	8	4.3	43	50	12	24	11	3.93	99	37	0.56	49.5	3.5	35	89	4.94	10	10.26	0	9.1	2.275
94649	14	20	J	4.3	0.7	16.3	299	1	67	3	2.47	3	104.7	174.3	34.5	124	0	2	0	7.55	23.52244444	6	1	53	1.37	70.1	420.6	0	15	4.1	41	58	17	21	21	7.5	105	106	0.91	80.44	2.5	25	129	7.16	14	5.13	0	9.1	2.275
94650	10	10	G	2.4	0.3	12.5	219	2	65	4	4.31	3	71.8	157.9	28.8	96.4	1	3	0	NA	#VALUE!	5.7	1	68	1.76	NA	NA	NA	15	4.4	44	86	18	28	15	5.36	100	183	0.69	61	2.7	27	86	4.77	32	3.42	0	10.5	2.625
94651	10	20	D	3.3	0.4	12.1	321	2	57	3	1.27	1	99.2	155.5	41	120.8	0	2	0	6.94	1.58232	5.8	1	35	0.91	5.13	30.78	0	17	3.8	38	104	18	24	13	4.64	104	57	0.94	83.1	2.9	29	115	6.38	14	8.55	0	9.2	2.3
94652	12	14	D	3.1	0.8	25.8	217	2	74	3	3.19	3	57.1	142.9	28	86.4	1	2	0	5.66	1.740764444	5.4	0	104	2.69	6.92	41.52	0	24	3.9	39	81	22	28	21	7.5	102	159	0.9	79.56	2.8	28	93	5.16	15	10.26	0	9.2	2.3
94654	10	30	H	3.3	0.8	24.2	264	2	61	3	4.19	3	71	164	26.4	90.3	1	2	0	5.5	1.268666667	5.1	0	58	1.5	5.19	31.14	0	21	4	40	28	24	28	18	6.43	96	75	0.97	85.75	2.8	28	95	5.27	35	10.26	0	9.7	2.425
94659	10	11	H	3.9	0.3	7.7	247	1	18	5	NA	0	77.5	170.7	26.6	87	0	2	0	4.61	2.677897778	5.6	0	63	1.63	13.07	78.42	0	21	4.1	41	86	17	25	19	6.78	101	212	0.84	74.26	3.1	31	94	5.22	16	13.68	0	9.6	2.4
94664	13	13	J	4.7	1	21.3	215	1	41	5	4.55	3	59.4	165.5	21.7	76.5	0	2	0	5.77	2.125924444	5.7	1	61	1.58	8.29	49.74	0	21	3.7	37	54	23	28	16	5.71	101	149	1.01	89.28	3.7	37	95	5.27	35	11.97	0	9.1	2.275
94666	13	30	E	4.2	0.7	16.7	260	2	38	4	1.14	1	98.6	176.8	31.5	101.2	0	2	0	NA	#VALUE!	6	1	36	0.93	NA	NA	NA	16	4.2	42	60	16	23	9	3.21	102	214	0.87	76.91	3	30	84	4.66	18	5.13	0	9.2	2.3
94669	11	11	J	2.8	0.3	10.7	205	1	38	3	5	3	89.7	189.3	25	92.8	0	2	0	NA	#VALUE!	5	0	51	1.32	NA	NA	NA	21	4.6	46	37	19	26	14	5	99	164	0.95	83.98	2.7	27	93	5.16	12	8.55	0	9.5	2.375
94670	12	14	B	4.3	0.3	7	258	1	60	4	0.81	1	83.9	169.9	29.1	106.9	1	2	0	7.94	4.66872	6.2	1	33	0.85	13.23	79.38	0	9	4.3	43	88	13	22	19	6.78	100	94	1.62	143.21	3	30	136	7.55	24	6.84	0	9.7	2.425
94672	10	14	D	4.6	0.3	6.5	395	2	29	3	5	3	88.5	157.4	35.7	107.8	0	2	0	NA	#VALUE!	5.5	0	53	1.37	NA	NA	NA	31	4.1	41	67	26	26	11	3.93	99	107	0.57	50.39	2.9	29	109	6.05	29	3.42	0	9.9	2.475
94673	10	10	G	4.3	0.3	7	225	2	23	4	NA	0	60.8	165.3	22.3	74.6	0	2	0	5.11	2.08488	4.6	0	47	1.22	9.18	55.08	0	19	4	40	85	28	24	12	4.28	105	375	0.61	53.92	3.5	35	87	4.83	21	5.13	0	9	2.25
94677	12	12	J	6.8	0.9	13.2	307	2	25	3	1.91	3	96.4	165.3	35.3	106.1	0	2	0	5.16	5.02928	5.4	0	52	1.34	21.93	131.58	0	18	4	40	74	16	26	12	4.28	100	103	0.77	68.07	3.3	33	87	4.83	17	5.13	0	9.2	2.3
94678	10	20	H	6.6	0.7	10.6	200	2	58	3	5	3	71.4	171.9	24.2	82.7	0	2	0	NA	#VALUE!	5.4	0	88	2.28	NA	NA	NA	25	4	40	48	30	28	15	5.36	103	76	0.67	59.23	2.8	28	90	5	14	6.84	0	9.5	2.375
94679	11	12	J	6.7	0.8	11.9	282	1	63	1	4.31	3	94.5	173.9	31.2	106.8	0	3	0	NA	#VALUE!	5.7	1	54	1.4	NA	NA	NA	25	4.6	46	67	23	25	13	4.64	100	121	0.86	76.02	2.4	24	90	5	19	17.1	0	9.4	2.35
94681	10	30	B	4.5	1.3	28.9	322	1	60	3	1.47	2	127.6	172.2	43	141.9	0	2	0	NA	#VALUE!	5.4	0	36	0.93	NA	NA	NA	16	4.2	42	83	14	20	11	3.93	107	120	0.51	45.08	2.6	26	92	5.11	21	8.55	0	9.3	2.325
94684	10	15	H	6.3	1	15.9	248	2	38	3	1.02	1	79.2	164.7	29.2	99.2	0	2	0	NA	#VALUE!	6	1	50	1.29	NA	NA	NA	21	4.3	43	101	23	26	9	3.21	98	65	0.64	56.58	3.6	36	87	4.83	15	11.97	0	9.3	2.325
94685	10	19	D	6.5	0.5	7.7	217	2	47	4	2.02	3	103.8	164.2	38.5	111.5	1	2	0	NA	#VALUE!	5.4	0	46	1.19	NA	NA	NA	9	3.8	38	67	15	22	14	5	105	154	0.7	61.88	3.9	39	94	5.22	12	8.55	0	9.1	2.275
94686	12	14	B	6.1	0.8	13.1	316	2	33	3	3.48	3	76.2	172.5	25.6	97.7	0	2	0	6.16	4.216177778	5	0	53	1.37	15.4	92.4	0	53	3.8	38	55	77	26	10	3.57	101	65	0.6	53.04	3.2	32	105	5.83	14	3.42	0	8.8	2.2
94687	11	13	D	3.9	0.8	20.5	246	2	35	5	0.58	1	55.3	158	22.2	85.1	0	2	0	NA	#VALUE!	5.4	0	68	1.76	NA	NA	NA	14	4.4	44	96	25	25	12	4.28	100	149	0.68	60.11	3.5	35	86	4.77	12	6.84	0	9.5	2.375
94688	11	12	F	5.6	1.2	21.4	254	1	61	3	5	3	90.5	168.9	31.7	110.6	0	2	0	6.33	2.475733333	5.3	0	49	1.27	8.8	52.8	0	13	3.8	38	55	14	27	18	6.43	104	41	1.02	90.17	2.9	29	100	5.55	11	13.68	0	9.2	2.3
94689	10	20	B	4.8	0.5	10.4	316	1	22	2	0.41	1	81	161.9	30.9	96.6	0	2	0	NA	#VALUE!	5	0	34	0.88	NA	NA	NA	20	4.3	43	74	15	25	11	3.93	92	105	0.82	72.49	3.3	33	79	4.39	33	6.84	0	9.4	2.35
94693	10	10	I	4.4	0.9	20.5	265	1	59	3	1.25	1	112.5	175.3	36.6	125.5	1	2	0	NA	#VALUE!	5.3	0	106	2.74	NA	NA	NA	16	4.3	43	121	23	27	16	5.71	98	173	1.02	90.17	3.7	37	104	5.77	43	5.13	0	9	2.25
94695	12	12	D	3	0.3	10	214	2	56	3	3.4	3	49.1	165.4	17.9	74.4	0	2	0	5.83	1.173773333	5.7	1	53	1.37	4.53	27.18	0	16	4	40	62	19	30	17	6.07	102	52	0.75	66.3	2.7	27	92	5.11	17	5.13	0	9.2	2.3
94696	10	10	D	4.4	0.6	13.6	175	2	43	3	2.06	3	55.6	158.4	22.2	79.2	0	2	0	5.05	1.167111111	5.2	0	48	1.24	5.2	31.2	0	12	3.9	39	63	14	24	14	5	106	75	0.93	82.21	3.4	34	88	4.88	10	5.13	0	8.8	2.2
94697	10	15	G	4.8	0.8	16.7	188	2	23	3	3.34	3	52.6	169.1	18.4	72	0	2	0	NA	#VALUE!	5.4	0	60	1.55	NA	NA	NA	14	4.7	47	52	15	26	12	4.28	102	55	0.67	59.23	3.2	32	79	4.39	10	6.84	0	9.4	2.35
94698	10	20	A	4.2	0.9	21.4	270	2	59	4	NA	0	52.3	159.7	20.5	85.5	1	2	0	NA	#VALUE!	5.7	1	63	1.63	NA	NA	NA	15	4.2	42	71	20	30	9	3.21	98	106	0.63	55.69	3.2	32	88	4.88	50	5.13	0	9.5	2.375
94704	10	10	G	4.3	0.4	9.3	198	2	80	4	1.27	1	69.9	168.5	24.6	98	1	1	1	8.44	2.757066667	7.1	0	40	1.03	7.35	44.1	0	9	3.8	38	79	17	26	19	6.78	104	118	1.34	118.46	3.4	34	144	7.99	15	6.84	0	9.2	2.3
94705	10	11	J	4.2	0.7	16.7	195	2	62	5	5	3	79.8	147.8	36.5	98.2	0	2	0	NA	#VALUE!	5.8	1	89	2.3	NA	NA	NA	16	3.9	39	125	18	28	18	6.43	103	152	0.8	70.72	3	30	91	5.05	14	3.42	0	8.9	2.225
94706	10	10	A	7	0.8	11.4	197	2	43	5	3.73	3	70.8	161.6	27.1	95.2	0	2	0	NA	#VALUE!	5.5	0	64	1.66	NA	NA	NA	14	4	40	80	26	21	9	3.21	101	157	0.65	57.46	3.3	33	88	4.88	9	3.42	0	8.6	2.15
94708	10	10	D	4.6	0.4	8.7	309	1	41	3	5	3	102.2	181.9	30.9	108.8	0	2	0	5.77	2.097715556	5.7	1	46	1.19	8.18	49.08	0	9	4.1	41	54	13	25	18	6.43	103	89	1.16	102.54	2.9	29	93	5.16	28	6.84	0	9.2	2.3
94710	11	11	D	5.2	0.4	7.7	217	1	35	4	1.44	2	86	183	25.7	96.5	0	2	0	NA	#VALUE!	6	1	45	1.16	NA	NA	NA	18	3.6	36	79	14	28	7	2.5	102	155	1.24	109.62	3.2	32	91	5.05	30	11.97	0	9.1	2.275
94711	10	12	D	7.4	1.8	24.3	338	2	64	3	2.17	3	105.4	159.6	41.4	127.3	1	1	1	9.05	4.565222222	6.7	0	40	1.03	11.35	68.1	0	23	4	40	81	25	25	20	7.14	100	100	0.9	79.56	3.1	31	149	8.27	18	6.84	0	8.9	2.225
94713	12	12	B	6	0.6	10	203	2	56	4	NA	0	68.2	159.4	26.8	91.6	1	2	0	5.27	0.496551111	5.6	0	61	1.58	2.12	12.72	0	10	4.1	41	93	18	24	11	3.93	98	209	0.81	71.6	4.1	41	86	4.77	14	5.13	0	9.6	2.4
94716	11	18	J	5.6	0.8	14.3	208	2	76	3	1.73	2	83.1	165	30.5	107	0	2	0	NA	#VALUE!	5.2	0	73	1.89	NA	NA	NA	14	4.3	43	57	20	22	19	6.78	100	90	0.84	74.26	2.9	29	83	4.61	14	11.97	0	10.3	2.575
94720	10	14	D	6.1	0.7	11.5	254	1	22	4	0.61	1	93.7	166.3	33.9	107.2	0	2	0	NA	#VALUE!	4.7	0	38	0.98	NA	NA	NA	25	4	40	162	18	23	11	3.93	103	183	0.72	63.65	2.7	27	86	4.77	25	11.97	0	9.6	2.4
94721	15	16	B	6.9	0.4	5.8	383	1	30	2	1.7	2	131.6	171.7	44.6	127.8	0	2	0	NA	#VALUE!	5.3	0	29	0.75	NA	NA	NA	49	3.9	39	86	29	23	14	5	101	607	0.84	74.26	3	30	95	5.27	28	6.84	0	8.9	2.225
94723	15	19	E	5.8	1.4	24.1	181	2	18	3	1.15	1	59.1	174.3	19.5	75.9	0	2	0	NA	#VALUE!	5.5	0	56	1.45	NA	NA	NA	13	4.2	42	74	18	24	10	3.57	102	111	0.79	69.84	2.9	29	101	5.61	10	5.13	0	9.5	2.375
94725	10	13	H	5.1	0.8	15.7	313	1	56	3	NA	0	102	169.2	35.6	118.2	0	3	0	NA	#VALUE!	6	1	38	0.98	NA	NA	NA	27	4.4	44	41	17	25	21	7.5	102	114	1.18	104.31	3.1	31	100	5.55	24	6.84	0	9.9	2.475
94726	18	20	E	5.4	1.2	22.2	330	2	46	3	5	3	84	169	29.4	101.7	1	1	1	10.4	5.7824	8.1	0	60	1.55	12.51	75.06	0	15	3.9	39	72	15	26	12	4.28	106	65	0.73	64.53	2.7	27	184	10.21	38	3.42	0	9	2.25
94729	10	30	F	5.3	1.1	20.8	302	1	37	4	2.31	3	113.2	184.3	33.3	123	1	2	0	NA	#VALUE!	5.8	1	51	1.32	NA	NA	NA	20	4	40	72	23	21	18	6.43	100	133	1.87	165.31	3.8	38	85	4.72	68	5.13	0	9.4	2.35
94730	10	10	G	4.5	0.4	8.9	245	2	62	1	NA	0	63.8	153	27.3	90.6	0	1	1	NA	#VALUE!	8	0	59	1.53	NA	NA	NA	11	4	40	87	13	22	9	3.21	99	35	0.55	48.62	2.9	29	143	7.94	19	5.13	0	9	2.25
94731	10	20	H	3.6	0.4	11.1	253	2	44	4	2.03	3	79.2	172.6	26.6	98.9	0	2	0	NA	#VALUE!	5	0	42	1.09	NA	NA	NA	11	3.9	39	48	17	20	7	2.5	105	60	0.77	68.07	4.3	43	94	5.22	22	6.84	0	10.9	2.725
94736	10	10	F	5	0.4	8	284	1	51	5	3.88	3	71.8	167.4	25.6	75	0	1	1	10.8	3.1392	7.2	0	41	1.06	6.54	39.24	0	15	4.2	42	72	13	26	16	5.71	99	34	1.04	91.94	3.1	31	181	10.05	20	11.97	0	9.6	2.4
94740	10	11	H	3.9	1	25.6	201	2	46	5	2.49	3	52.7	155.3	21.9	78.2	0	2	0	NA	#VALUE!	5.6	0	41	1.06	NA	NA	NA	13	4.3	43	73	13	29	14	5	98	97	0.61	53.92	3.4	34	90	5	24	5.13	0	10.1	2.525
94744	13	13	F	6.3	0.6	9.5	275	1	43	4	1.14	1	98.3	190.1	27.2	101.2	0	2	0	NA	#VALUE!	7.7	0	41	1.06	NA	NA	NA	37	4.2	42	60	25	26	17	6.07	102	259	1.03	91.05	3.2	32	179	9.94	35	8.55	0	9.4	2.35
94745	12	12	B	6	1.6	26.7	243	1	19	3	0.95	1	100.4	179.2	31.3	106	1	2	0	5.5	2.960222222	4.7	0	49	1.27	12.11	72.66	0	20	4.1	41	87	25	28	9	3.21	99	68	1	88.4	3.3	33	93	5.16	37	17.1	0	9.4	2.35
94747	10	10	G	3.3	0.3	9.1	311	2	59	3	NA	0	62.8	158.8	24.9	93.3	0	2	0	NA	#VALUE!	5.6	0	75	1.94	NA	NA	NA	28	4.5	45	81	27	26	10	3.57	99	139	0.78	68.95	3	30	87	4.83	34	8.55	0	9.3	2.325
94748	19	19	D	3.6	0.9	25	219	2	51	4	0	1	63.3	160.8	24.5	94.7	0	2	0	5.33	1.724551111	6	1	57	1.47	7.28	43.68	0	12	2.5	25	78	20	29	15	5.36	106	293	2.12	187.41	4.1	41	90	5	31	3.42	0	8.9	2.225
94750	14	20	E	15.3	3.8	24.8	358	1	80	3	1.1	1	88.6	160.4	34.4	119.8	1	1	1	15.7	12.27391111	9	0	36	0.93	17.59	105.54	0	15	3.7	37	108	21	26	46	16.42	100	79	1.34	118.46	3.4	34	264	14.65	29	18.81	0	9.5	2.375
94752	13	13	J	4.2	0.5	11.9	171	1	73	3	2.99	3	77.9	173.4	25.9	104.2	1	2	0	6.66	5.476	5.6	0	56	1.45	18.5	111	0	19	3.9	39	115	15	22	29	10.35	105	78	0.74	65.42	3.1	31	114	6.33	24	11.97	0	9	2.25
94753	13	13	E	5.7	0.4	7	295	2	74	5	5	3	69	154.2	29	99.1	1	1	1	NA	#VALUE!	6.5	0	61	1.58	NA	NA	NA	11	4.1	41	76	17	26	15	5.36	102	127	0.86	76.02	3.1	31	72	4	18	5.13	0	9.2	2.3
94754	17	17	E	13.1	2.9	22.1	388	2	65	3	5	3	84.7	155.6	35	112.5	1	2	0	7.27	7.450942222	6.6	0	44	1.14	23.06	138.36	0	17	3.8	38	89	16	29	20	7.14	101	71	0.7	61.88	3.9	39	122	6.77	32	5.13	0	9.2	2.3
94757	11	11	D	3	0.7	23.3	201	1	19	2	0.46	1	52.2	177	16.7	65.8	0	2	0	NA	#VALUE!	4.9	0	48	1.24	NA	NA	NA	9	4.7	47	68	16	28	9	3.21	100	116	0.84	74.26	2.8	28	96	5.33	10	22.23	0	9.6	2.4
94760	10	10	G	5.2	0.9	17.3	154	2	74	4	0.91	1	50.4	160.1	19.7	79	1	2	0	4.77	0.60844	5.6	0	82	2.12	2.87	17.22	0	11	4.1	41	89	20	27	24	8.57	103	180	1.15	101.66	2.6	26	82	4.55	15	6.84	0	9.5	2.375
94761	10	15	F	6.1	0.7	11.5	273	1	24	5	2.41	3	74.4	164.3	27.6	95.3	0	2	0	NA	#VALUE!	5.8	1	41	1.06	NA	NA	NA	33	4.4	44	59	22	23	17	6.07	104	140	0.89	78.68	3.1	31	83	4.61	36	3.42	0	9.6	2.4
94763	10	20	F	5.6	0.4	7.1	151	1	43	4	4.85	3	125.3	187.4	35.7	120.8	1	1	1	NA	#VALUE!	5.2	0	56	1.45	NA	NA	NA	12	4.3	43	85	17	25	10	3.57	101	158	0.91	80.44	3.2	32	72	4	25	27.36	0	9.3	2.325
94764	10	10	H	3.6	0.4	11.1	295	2	43	4	3.4	3	119.3	169.5	41.5	119.2	0	2	0	NA	#VALUE!	5.9	1	28	0.72	NA	NA	NA	14	3.2	32	79	16	23	8	2.86	107	192	0.8	70.72	3.5	35	103	5.72	16	1.71	0	8.5	2.125
94765	11	11	D	6.7	1	14.9	184	1	55	3	0.8	1	77.4	172	26.2	98.5	1	2	0	NA	#VALUE!	5.4	0	54	1.4	NA	NA	NA	189	4.1	41	101	82	24	20	7.14	94	168	1	88.4	3.2	32	106	5.88	215	17.1	0	9.5	2.375
94766	10	15	H	4.3	0.3	7	265	1	42	4	5	3	103.2	176.7	33.1	107.7	0	2	0	5.55	2.047333333	5.8	1	48	1.24	8.3	49.8	0	17	3.8	38	52	20	29	13	4.64	104	462	1.04	91.94	3.5	35	91	5.05	23	15.39	0	9	2.25
94767	13	30	E	13.5	2.9	21.5	334	1	69	5	1.29	1	141.9	171.3	48.4	144.5	1	2	0	NA	#VALUE!	5.7	1	58	1.5	NA	NA	NA	19	4.5	45	94	24	29	28	10	98	244	1.34	118.46	3.1	31	101	5.61	18	13.68	0	9.1	2.275
94768	10	14	F	3.5	0.9	25.7	188	1	80	3	3.34	3	98.3	168.4	34.7	119.8	1	2	0	NA	#VALUE!	5.5	0	53	1.37	NA	NA	NA	21	4.1	41	58	28	34	22	7.85	98	187	1.07	94.59	2.7	27	94	5.22	20	11.97	0	9.3	2.325
94771	10	11	E	4.1	0.4	9.8	225	2	42	3	3.23	3	69.3	164.9	25.5	86.3	0	2	0	NA	#VALUE!	5.3	0	79	2.04	NA	NA	NA	13	4.4	44	49	14	26	10	3.57	100	65	0.65	57.46	2.6	26	91	5.05	12	5.13	0	9.7	2.425
94773	11	11	F	5.8	0.6	10.3	302	1	32	1	5	3	85.6	166.7	30.8	99.4	0	2	0	5.11	4.648964444	5.1	0	51	1.32	20.47	122.82	0	16	4.4	44	77	17	23	14	5	102	194	0.97	85.75	3	30	89	4.94	33	10.26	0	9.1	2.275
94775	11	11	H	6.7	1.2	17.9	215	2	26	4	1.22	1	81.1	159.3	32	100.5	0	2	0	5.27	3.792057778	5	0	48	1.24	16.19	97.14	0	10	4	40	69	13	23	9	3.21	104	116	0.84	74.26	2.8	28	88	4.88	12	3.42	0	9	2.25
94776	10	10	J	5.7	0.9	15.8	262	1	72	2	1.08	1	71.3	167.4	25.4	NA	1	1	1	NA	#VALUE!	6.9	0	27	0.7	NA	NA	NA	15	4.1	41	59	15	26	21	7.5	96	87	0.9	79.56	2.6	26	183	10.16	17	5.13	0	9.8	2.45
94777	11	20	J	4.9	0.3	6.1	222	2	80	3	2.94	3	54.8	155.5	22.7	75.4	1	2	0	NA	#VALUE!	5.7	1	70	1.81	NA	NA	NA	14	4	40	65	21	26	18	6.43	98	55	0.84	74.26	2.6	26	90	5	16	3.42	0	9.3	2.325
94779	12	12	A	6.9	0.8	11.6	250	1	80	3	2.84	3	87.7	171.4	29.9	111.1	1	1	1	10.9	6.399511111	7.4	0	36	0.93	13.21	79.26	0	47	4.1	41	70	35	26	28	10	101	130	1.1	97.24	3	30	187	10.38	61	8.55	0	9.5	2.375
94780	10	13	C	7.8	1	12.8	295	1	74	1	5	3	82.4	165.4	30.1	102.3	1	2	0	6.27	5.163693333	5.7	1	51	1.32	18.53	111.18	0	24	3.6	36	104	22	27	20	7.14	101	82	1.2	106.08	3.9	39	103	5.72	19	13.68	0	8.9	2.225
94785	10	16	F	5.1	0.8	15.7	184	1	55	5	3.08	3	72.5	165	26.6	94.7	0	2	0	5.44	0.896995556	5.7	1	44	1.14	3.71	22.26	0	24	4	40	91	24	24	17	6.07	102	140	0.97	85.75	2.6	26	91	5.05	16	22.23	0	9.2	2.3
94786	10	10	G	3.9	0.4	10.3	290	2	24	3	2.79	3	86.7	164.7	32	102.3	0	2	0	5.88	3.54368	5.4	0	51	1.32	13.56	81.36	0	17	4.1	41	60	15	23	11	3.93	103	156	0.64	56.58	3.6	36	94	5.22	18	3.42	0	9.3	2.325
94787	10	11	G	4.1	0.4	9.8	297	1	19	1	0.96	1	79.8	173.2	26.6	96.9	0	2	0	NA	#VALUE!	4.6	0	43	1.11	NA	NA	NA	53	4.3	43	109	36	26	11	3.93	102	188	0.78	68.95	2.6	26	76	4.22	15	6.84	0	9.2	2.3
94788	12	15	F	3.5	0.7	20	255	2	53	5	5	3	53.8	158.2	21.5	76.4	0	2	0	5.77	1.513022222	5.6	0	72	1.86	5.9	35.4	0	11	4	40	60	16	27	10	3.57	103	56	0.58	51.27	2.9	29	95	5.27	13	5.13	0	9.2	2.3
94792	10	10	C	10.9	1.4	12.8	278	1	66	5	2.94	3	66.1	164	24.6	87.7	1	1	1	NA	#VALUE!	5.1	0	47	1.22	NA	NA	NA	6	4.2	42	68	12	26	28	10	89	278	7.43	656.81	3.2	32	89	4.94	7	8.55	0	6.4	1.6
94793	15	15	E	6.2	0.8	12.9	272	1	40	1	1.91	3	92.6	167.8	32.9	105	0	2	0	NA	#VALUE!	5.1	0	42	1.09	NA	NA	NA	35	4.2	42	46	20	25	17	6.07	101	166	0.95	83.98	3	30	88	4.88	17	8.55	0	9.4	2.35
94795	10	10	D	5.2	0.9	17.3	212	2	27	1	5	3	53.8	160	21	72.2	0	2	0	NA	#VALUE!	5.3	0	81	2.09	NA	NA	NA	14	4.1	41	66	19	26	15	5.36	100	100	0.84	74.26	2.9	29	79	4.39	9	11.97	0	9	2.25
94797	11	11	D	4	0.7	17.5	100	2	66	5	1.16	1	60	153.3	25.5	92.3	1	3	0	NA	#VALUE!	5.9	1	70	1.81	NA	NA	NA	14	4.2	42	108	15	27	16	5.71	101	77	0.43	38.01	3.2	32	83	4.61	14	5.13	0	10.3	2.575
94801	14	14	J	5.8	0.7	12.1	204	1	45	4	4.32	3	96.1	176.4	30.9	95.1	1	2	0	NA	#VALUE!	5.1	0	36	0.93	NA	NA	NA	23	3.9	39	86	18	29	15	5.36	97	243	1.18	104.31	3.3	33	82	4.55	43	10.26	0	8.9	2.225
94802	15	16	J	4.6	0.6	13	283	1	22	2	3.29	3	86.4	166.4	31.2	98	0	2	0	NA	#VALUE!	5.5	0	66	1.71	NA	NA	NA	31	4	40	63	23	22	14	5	101	131	0.82	72.49	3	30	88	4.88	37	5.13	0	8.7	2.175
94805	10	13	F	26	4.9	18.8	323	1	62	5	0.46	1	129.8	176.4	41.7	NA	1	1	1	NA	#VALUE!	4.1	0	35	0.91	NA	NA	NA	19	3	30	81	36	25	14	5	106	114	0.87	76.91	3.7	37	106	5.88	42	25.65	0	8.3	2.075
94806	10	30	H	74.1	5.3	7.2	308	1	55	2	1.82	2	76.2	161.1	29.4	100.3	0	2	0	NA	#VALUE!	5.3	0	41	1.06	NA	NA	NA	26	4.1	41	62	23	24	17	6.07	106	167	0.8	70.72	3.2	32	91	5.05	41	5.13	0	9.3	2.325
94808	10	11	H	7.7	1	13	301	2	41	4	1.46	2	86.7	163.5	32.4	102.7	0	2	0	NA	#VALUE!	6.1	1	44	1.14	NA	NA	NA	18	4	40	56	17	25	10	3.57	102	96	0.75	66.3	3.3	33	95	5.27	36	3.42	0	9.2	2.3
94811	10	10	D	6.1	0.8	13.1	253	1	68	4	0.57	1	89.1	175.2	29	NA	0	2	0	NA	#VALUE!	5.9	1	40	1.03	NA	NA	NA	15	4.3	43	43	18	27	14	5	105	188	1.33	117.57	2.9	29	88	4.88	22	8.55	0	9.4	2.35
94812	12	12	A	5.6	0.5	8.9	308	1	46	5	4.58	3	77.9	168	27.6	95.6	0	2	0	5.94	4.35072	5.7	1	45	1.16	16.48	98.88	0	40	3.7	37	65	29	25	12	4.28	100	143	0.9	79.56	2.9	29	99	5.5	22	8.55	0	8.5	2.125
94813	10	18	H	5.2	0.8	15.4	315	2	62	5	2.39	3	62.8	153.5	26.7	94.6	1	2	0	NA	#VALUE!	5.3	0	55	1.42	NA	NA	NA	22	4.8	48	41	25	25	7	2.5	101	134	0.62	54.81	3	30	95	5.27	25	6.84	0	9.9	2.475
94819	10	11	C	2.4	0.3	12.5	248	2	32	1	1.14	1	56.1	153	24	84.3	0	2	0	5.05	0.922466667	5.1	0	76	1.97	4.11	24.66	0	14	4.1	41	83	18	27	17	6.07	101	73	0.59	52.16	3.3	33	84	4.66	9	6.84	0	8.7	2.175
94826	10	30	G	4.1	0.4	9.8	245	2	66	4	NA	0	82.5	166.3	29.8	101.4	1	2	0	NA	#VALUE!	5.5	0	60	1.55	NA	NA	NA	17	4	40	64	18	22	32	11.42	99	368	1.39	122.88	3.2	32	80	4.44	13	3.42	0	9.6	2.4
94829	12	15	E	6.2	1.5	24.2	281	2	80	3	4.25	3	64	145.6	30.2	91.3	1	2	0	NA	#VALUE!	6.6	0	45	1.16	NA	NA	NA	11	4.2	42	109	19	29	12	4.28	102	38	0.84	74.26	2.6	26	94	5.22	15	8.55	0	9.4	2.35
94831	10	10	G	3.3	0.3	9.1	248	2	64	3	2.65	3	56.7	167	20.3	84.8	0	2	0	NA	#VALUE!	5.1	0	54	1.4	NA	NA	NA	10	4.1	41	156	15	25	8	2.86	103	40	0.84	74.26	2.9	29	87	4.83	16	8.55	0	10.8	2.7
94832	10	16	H	5.6	1.5	26.8	291	2	71	3	4.93	3	74.4	160.1	29	108.9	1	2	0	NA	#VALUE!	5.6	0	67	1.73	NA	NA	NA	31	4	40	97	27	24	22	7.85	102	60	0.94	83.1	2.8	28	95	5.27	23	25.65	0	9.5	2.375
94834	11	12	B	4.7	0.7	14.9	285	2	62	3	5	3	89	157.1	36.1	106.1	1	1	1	7.22	4.280657778	6	1	66	1.71	13.34	80.04	0	16	4.3	43	77	16	22	31	11.07	96	58	1.18	104.31	3.1	31	123	6.83	13	5.13	0	10	2.5
94835	10	10	G	5.6	0.4	7.1	344	2	59	3	0.74	1	85.1	162.5	32.2	118.5	0	2	0	5.83	2.997915556	5.9	1	58	1.5	11.57	69.42	0	14	3.8	38	65	15	25	8	2.86	104	137	0.88	77.79	3.2	32	95	5.27	34	3.42	0	9	2.25
94836	10	13	H	6.1	0.6	9.8	300	2	71	3	NA	0	74.4	156.1	30.5	100	1	2	0	6.38	2.509466667	5.6	0	60	1.55	8.85	53.1	0	21	4.1	41	41	23	30	14	5	103	193	0.73	64.53	2.7	27	104	5.77	14	10.26	0	8.7	2.175
94837	15	15	E	3.6	0.3	8.3	213	2	33	1	0.63	1	54.5	154	23	NA	0	2	0	6.16	5.12512	5.4	0	60	1.55	18.72	112.32	0	11	4.1	41	89	10	25	9	3.21	103	122	0.53	46.85	3.3	33	101	5.61	9	10.26	0	9.3	2.325
94844	10	13	C	3.7	0.9	24.3	286	1	36	3	5	3	87.1	177	27.8	97.2	0	2	0	6.11	2.128995556	5	0	47	1.22	7.84	47.04	0	32	4.2	42	49	25	33	21	7.5	103	109	1.06	93.7	2.9	29	100	5.55	24	23.94	0	9.4	2.35
94847	1	20	G	10.6	NA	NA	285	2	80	4	1.17	1	115.5	165.8	42	118	1	1	1	6.27	1.267933333	6.6	0	97	2.51	4.55	27.3	0	13	3.8	38	102	15	22	54	19.28	107	118	2.16	190.94	3.1	31	111	6.16	54	10.26	0	9.3	2.325
94848	10	10	I	3.5	0.6	17.1	236	2	32	2	2.65	3	74.2	160	29	93.2	0	2	0	NA	#VALUE!	5	0	41	1.06	NA	NA	NA	31	3.7	37	131	18	27	14	5	106	88	0.62	54.81	3.2	32	87	4.83	30	5.13	0	8.9	2.225
94850	11	11	F	8.8	0.9	10.2	363	1	46	3	1.75	2	57.7	165.1	21.2	77.7	0	2	0	NA	#VALUE!	5.4	0	54	1.4	NA	NA	NA	69	3.9	39	86	82	22	7	2.5	98	100	0.68	60.11	4.7	47	97	5.38	223	5.13	0	9.1	2.275
94852	10	12	D	5.1	0.9	17.6	312	1	33	1	0.49	1	108	173.6	35.8	127.2	0	2	0	NA	#VALUE!	5.2	0	37	0.96	NA	NA	NA	20	4.1	41	73	18	27	14	5	98	144	0.75	66.3	3.1	31	92	5.11	25	3.42	0	9.3	2.325
94854	10	10	C	6	0.7	11.7	245	2	52	3	NA	0	69.5	154.1	29.3	89.2	1	2	0	NA	#VALUE!	6	1	54	1.4	NA	NA	NA	18	4.1	41	89	18	27	15	5.36	103	151	0.61	53.92	3.2	32	105	5.83	16	3.42	0	9.3	2.325
94855	14	14	J	4.4	0.7	15.9	270	1	54	4	NA	0	54.7	168.7	19.2	82.3	1	2	0	6	1.218666667	5.4	0	121	3.13	4.57	27.42	0	39	4	40	91	42	31	8	2.86	97	170	1.33	117.57	4.4	44	98	5.44	134	30.78	0	9.8	2.45
94856	10	11	D	5.5	0.9	16.4	240	2	77	3	NA	0	58.8	159	23.3	93.8	0	2	0	6.55	3.403088889	5.5	0	121	3.13	11.69	70.14	0	11	3.9	39	42	15	25	22	7.85	102	59	0.78	68.95	3.1	31	107	5.94	14	8.55	0	9	2.25
94858	17	30	D	3.1	0.7	22.6	275	2	44	3	0.78	1	100.5	161	38.8	119.8	0	2	0	NA	#VALUE!	5.5	0	76	1.97	NA	NA	NA	26	3.9	39	118	24	23	23	8.21	102	104	0.72	63.65	3	30	94	5.22	29	5.13	0	9.5	2.375
94860	12	12	B	2.9	0.3	10.3	268	2	33	4	1.26	1	106	168.7	37.2	123.2	0	2	0	NA	#VALUE!	5	0	60	1.55	NA	NA	NA	10	3.9	39	162	15	23	14	5	103	114	0.66	58.34	3.4	34	105	5.83	20	1.71	0	9.3	2.325
94861	17	30	J	5.4	1	18.5	347	2	56	4	1.79	2	86.8	151.9	37.6	115.3	0	2	0	5.55	2.002933333	6	1	54	1.4	8.12	48.72	0	29	3.6	36	118	16	29	12	4.28	104	81	0.76	67.18	3.4	34	92	5.11	25	5.13	0	8.9	2.225
94862	10	12	F	3.7	0.3	8.1	225	2	53	5	5	3	52.3	163.3	19.6	78.5	0	2	0	NA	#VALUE!	5.1	0	83	2.15	NA	NA	NA	17	4.3	43	63	20	29	14	5	98	128	0.67	59.23	3	30	93	5.16	18	8.55	0	9.3	2.325
94863	10	20	G	5.1	0.9	17.6	304	1	51	2	0.83	1	92.6	167.8	32.9	118.8	1	1	1	NA	#VALUE!	7.3	0	39	1.01	NA	NA	NA	10	3.9	39	139	15	24	34	12.14	101	214	1.44	127.3	3.8	38	133	7.38	18	3.42	0	9.1	2.275
94867	10	12	J	4.1	0.3	7.3	303	1	55	3	5	3	109.2	185.1	31.9	119.7	0	2	0	NA	#VALUE!	5.6	0	52	1.34	NA	NA	NA	29	4.4	44	72	22	27	15	5.36	102	265	1.01	89.28	2.8	28	96	5.33	42	6.84	0	9.2	2.3
94868	16	30	J	10.1	1.9	18.8	282	1	59	2	4.31	3	129	187	36.9	126.8	1	2	0	5.38	4.457031111	5.4	0	43	1.11	18.64	111.84	0	19	3.8	38	87	25	28	13	4.64	100	287	0.73	64.53	3.5	35	91	5.05	21	11.97	0	9.1	2.275
94872	10	13	F	8.3	0.6	7.2	226	1	80	3	1.82	2	72.3	178.5	22.7	95.9	0	1	1	NA	#VALUE!	6.1	1	49	1.27	NA	NA	NA	12	4	40	65	18	26	23	8.21	101	69	1.19	105.2	3	30	93	5.16	22	11.97	0	9.3	2.325
94873	11	13	F	7.3	1.1	15.1	293	1	21	1	NA	0	134.9	172.5	45.3	136.9	0	2	0	NA	#VALUE!	5.3	0	40	1.03	NA	NA	NA	24	4.2	42	81	16	23	17	6.07	104	131	0.74	65.42	3	30	90	5	32	3.42	0	9.7	2.425
94874	15	15	E	4.7	0.3	6.4	172	1	18	3	5	3	65.3	165.6	23.8	75.2	0	2	0	NA	#VALUE!	5.2	0	41	1.06	NA	NA	NA	64	4.8	48	76	52	27	12	4.28	100	1055	0.86	76.02	2.2	22	89	4.94	11	5.13	0	9.7	2.425
94877	10	11	D	6.8	0.8	11.8	327	1	71	1	0.96	1	106.1	171.9	35.9	116.4	1	2	0	NA	#VALUE!	6.8	0	43	1.11	NA	NA	NA	17	4.1	41	96	20	27	15	5.36	100	202	0.84	74.26	2.9	29	97	5.38	30	6.84	0	9.3	2.325
94878	13	13	A	3.9	0.9	23.1	202	2	37	4	0.74	1	95.6	171.5	32.5	103.2	0	2	0	NA	#VALUE!	5.5	0	63	1.63	NA	NA	NA	13	3.9	39	57	17	20	10	3.57	104	125	0.82	72.49	3.7	37	92	5.11	16	3.42	0	9.7	2.425
94879	10	11	D	6.7	0.7	10.4	292	2	48	5	4.08	3	99.1	175.1	32.3	107.2	0	2	0	4.94	1.653253333	5.4	0	53	1.37	7.53	45.18	0	15	3.9	39	71	16	29	12	4.28	104	94	1.02	90.17	2.8	28	83	4.61	10	8.55	0	8.8	2.2
94882	11	11	E	5.9	1.2	20.3	276	2	55	5	1.1	1	60.6	158.3	24.2	82.7	0	1	1	8.49	2.19608	8.6	0	77	1.99	5.82	34.92	0	64	4.7	47	88	42	21	18	6.43	96	323	0.71	62.76	3.4	34	145	8.05	59	8.55	0	9.7	2.425
94883	10	18	F	6.5	0.8	12.3	237	1	59	4	3.92	3	85	186	24.6	96.8	1	2	0	NA	#VALUE!	5.5	0	45	1.16	NA	NA	NA	24	4.1	41	102	24	23	14	5	103	246	1.13	99.89	3	30	104	5.77	13	5.13	0	9.5	2.375
94885	10	10	C	7	1.7	24.3	355	1	64	4	2.64	3	121.9	182.2	36.7	130.3	1	1	1	6.77	10.23022222	5.4	0	32	0.83	34	204	0	33	4.1	41	52	23	30	21	7.5	100	192	1.56	137.9	2.4	24	118	6.55	32	10.26	0	10	2.5
94886	12	13	A	7.8	0.9	11.5	296	1	19	1	0.33	1	75	171.6	25.5	92.3	0	2	0	4.61	14.87288444	5.1	0	41	1.06	72.59	435.54	0	23	4.1	41	126	17	26	13	4.64	108	64	0.82	72.49	2.9	29	84	4.66	14	5.13	0	9.5	2.375
94889	12	12	J	4.1	0.5	12.2	233	2	41	1	2.72	3	82.2	148.5	37.3	102.1	0	2	0	NA	#VALUE!	5.4	0	54	1.4	NA	NA	NA	13	3.9	39	73	15	28	19	6.78	101	164	1.24	109.62	2.7	27	86	4.77	13	3.42	0	8.7	2.175
94890	12	12	C	5.3	0.4	7.5	272	1	57	3	1.22	1	74.1	171.5	25.2	94.8	0	2	0	5.66	3.506684444	5.6	0	35	0.91	13.94	83.64	0	12	4.3	43	56	19	22	14	5	101	122	0.76	67.18	2.8	28	97	5.38	119	22.23	0	9.3	2.325
94891	12	13	F	4	0.6	15	238	2	40	4	3.32	3	71.8	162.5	27.2	95.7	1	2	0	NA	#VALUE!	5.5	0	58	1.5	NA	NA	NA	19	4.2	42	70	16	27	15	5.36	98	106	0.78	68.95	3.3	33	93	5.16	22	3.42	0	9.5	2.375
94892	14	17	E	3.2	0.5	15.6	157	1	61	3	1.04	1	65.2	184.3	19.2	85.8	0	2	0	NA	#VALUE!	5.3	0	57	1.47	NA	NA	NA	13	4.6	46	70	15	25	14	5	98	63	0.8	70.72	3.3	33	85	4.72	22	6.84	0	9.9	2.475
94893	11	30	H	5.9	1.5	25.4	236	2	48	5	3.92	3	88.3	165	32.4	NA	0	2	0	NA	#VALUE!	5.3	0	59	1.53	NA	NA	NA	15	4.3	43	76	14	23	20	7.14	101	74	0.78	68.95	4	40	92	5.11	14	6.84	0	9.9	2.475
94894	11	11	J	4.7	0.7	14.9	346	1	50	3	5	3	126.5	181.3	38.5	132.9	0	2	0	6	8.96	5.1	0	56	1.45	33.6	201.6	0	32	3.6	36	113	25	24	14	5	105	178	0.98	86.63	3.6	36	102	5.66	40	8.55	0	8.8	2.2
94896	10	30	H	3.3	0.5	15.2	228	2	50	4	0.6	1	93.5	165.3	34.2	110.4	0	2	0	5.94	4.7256	5.5	0	57	1.47	17.9	107.4	0	13	3.4	34	79	15	23	5	1.79	106	77	0.55	48.62	3.3	33	98	5.44	20	3.42	0	8.7	2.175
94898	10	13	D	6.6	0.9	13.6	400	2	74	3	2.48	3	96.2	153.9	40.6	120.1	1	1	1	NA	#VALUE!	6.8	0	43	1.11	NA	NA	NA	11	3.9	39	72	11	27	20	7.14	103	85	0.56	49.5	2.6	26	122	6.77	17	3.42	0	9.3	2.325
94899	10	20	F	4.2	0.7	16.7	170	2	32	4	1.74	2	81.5	161	31.4	97.3	0	2	0	5.72	1.985475556	5.2	0	57	1.47	7.81	46.86	0	11	4.2	42	69	14	28	13	4.64	100	120	0.68	60.11	3.3	33	95	5.27	12	15.39	0	9.4	2.35
94902	11	20	I	5.2	0.4	7.7	233	2	67	5	4.07	3	50.3	152.1	21.7	85.4	0	2	0	7.27	4.520324444	6.2	1	42	1.09	13.99	83.94	0	37	3.8	38	79	35	27	12	4.28	99	56	0.57	50.39	3.6	36	122	6.77	38	10.26	0	8.8	2.2
94905	13	14	D	4.7	1	21.3	232	2	19	3	5	3	51.3	161	19.8	72.4	0	2	0	5	2.36	4.9	0	43	1.11	10.62	63.72	0	37	4.1	41	50	56	22	11	3.93	105	2789	0.88	77.79	2.3	23	82	4.55	8	1.71	0	9.2	2.3
94906	10	10	H	9.9	1.2	12.1	286	1	46	3	3.23	3	74.8	164.4	27.7	96.3	0	2	0	NA	#VALUE!	5.3	0	38	0.98	NA	NA	NA	121	4.3	43	66	62	25	13	4.64	99	83	1.06	93.7	3.2	32	92	5.11	170	10.26	0	9.4	2.35
94907	14	30	B	6.1	1.2	19.7	315	2	80	3	5	3	74.5	151.3	32.5	106.4	1	1	1	NA	#VALUE!	8.4	0	48	1.24	NA	NA	NA	11	3.6	36	108	20	27	17	6.07	92	40	0.98	86.63	3.1	31	168	9.33	16	3.42	0	9.2	2.3
94908	17	18	E	6.9	0.9	13	386	2	56	4	2.49	3	112.4	171.1	38.4	131.2	1	2	0	NA	#VALUE!	6.6	0	39	1.01	NA	NA	NA	15	3.7	37	75	14	26	16	5.71	104	299	1.06	93.7	3.8	38	89	4.94	20	1.71	0	9.7	2.425
94909	10	10	D	4.6	0.5	10.9	368	1	59	3	NA	0	105.4	180.4	32.4	110.3	1	2	0	6.16	4.062862222	5.5	0	31	0.8	14.84	89.04	0	25	4.3	43	88	23	25	14	5	103	101	1.12	99.01	2.7	27	107	5.94	26	5.13	0	9	2.25
94910	10	10	G	5.6	0.7	12.5	197	1	18	3	4.81	3	68.3	176.4	21.9	77	0	2	0	5.11	1.610217778	4.9	0	38	0.98	7.09	42.54	0	11	4.4	44	90	23	28	13	4.64	102	371	0.64	56.58	2.8	28	84	4.66	9	10.26	0	9.2	2.3
94916	11	20	D	6.5	1.3	20	175	2	26	4	0.64	1	86	161.1	33.1	91.5	1	2	0	NA	#VALUE!	5.2	0	49	1.27	NA	NA	NA	8	3.9	39	48	17	22	9	3.21	102	80	0.9	79.56	2.8	28	69	3.83	11	3.42	0	9.1	2.275
94918	10	12	C	14	0.9	6.4	368	1	71	2	0.66	1	109.2	180.7	33.4	113.8	0	1	1	6.33	4.96272	5.9	1	78	2.02	17.64	105.84	0	38	4.4	44	118	32	27	13	4.64	98	144	0.84	74.26	2.8	28	106	5.88	326	11.97	0	10	2.5
94920	10	10	C	9	2.3	25.6	350	2	58	4	3.69	3	87.8	152.5	37.8	107.8	1	2	0	NA	#VALUE!	6.3	1	50	1.29	NA	NA	NA	21	4.2	42	94	20	29	12	4.28	97	252	1.03	91.05	2.9	29	83	4.61	29	5.13	0	9.7	2.425
94921	11	11	A	4.4	0.7	15.9	323	2	61	5	4.72	3	63.7	151.1	27.9	97	1	2	0	5.61	6.56744	5.9	1	52	1.34	26.34	158.04	0	20	4.1	41	60	19	29	12	4.28	103	81	0.63	55.69	3.2	32	98	5.44	16	6.84	0	9.4	2.35
94922	10	10	G	3.4	0.5	14.7	245	1	66	4	2.07	3	66.8	169.8	23.2	89.7	0	2	0	NA	#VALUE!	6	1	61	1.58	NA	NA	NA	9	4.3	43	45	15	26	9	3.21	101	148	0.96	84.86	2.6	26	89	4.94	19	6.84	0	9.3	2.325
94924	10	15	I	3.8	0.4	10.5	300	2	29	3	1.2	1	79.3	158.1	31.7	110	0	2	0	NA	#VALUE!	5.3	0	41	1.06	NA	NA	NA	47	4	40	163	33	25	9	3.21	102	147	0.86	76.02	3.1	31	121	6.72	145	8.55	0	9.6	2.4
94926	10	10	G	3.7	0.4	10.8	227	1	37	3	0.73	1	64.2	171.8	21.8	75	0	2	0	NA	#VALUE!	5.4	0	41	1.06	NA	NA	NA	11	4	40	68	15	25	7	2.5	101	144	0.91	80.44	2.7	27	89	4.94	18	6.84	0	9.1	2.275
94927	12	30	D	3.7	0.8	21.6	278	2	28	5	NA	0	101.9	154.4	42.7	108.4	1	2	0	5.05	9.267311111	5.6	0	35	0.91	41.29	247.74	0	8	4.2	42	69	16	26	11	3.93	99	165	0.67	59.23	4	40	87	4.83	16	6.84	0	9.3	2.325
94929	17	20	J	4.5	1	22.2	243	1	78	3	5	3	67.7	170.5	23.3	97	1	2	0	NA	#VALUE!	5.3	0	53	1.37	NA	NA	NA	15	4.1	41	66	19	27	18	6.43	101	88	0.86	76.02	2.3	23	78	4.33	15	6.84	0	9.5	2.375
94930	10	18	I	8.9	1.2	13.5	382	2	50	4	NA	0	117	155.9	48.1	136.2	1	1	1	NA	#VALUE!	6.3	1	50	1.29	NA	NA	NA	7	3.4	34	77	14	25	16	5.71	102	167	1.01	89.28	3.3	33	88	4.88	10	6.84	0	9.2	2.3
94933	10	15	F	16.3	2.4	14.7	381	2	54	1	0.41	1	103.2	159.1	40.8	125.3	0	2	0	NA	#VALUE!	7.2	0	66	1.71	NA	NA	NA	30	3.8	38	118	26	29	13	4.64	100	64	0.71	62.76	3.2	32	83	4.61	53	5.13	0	9.3	2.325
94935	10	30	H	5.8	0.7	12.1	391	2	41	5	2.29	3	77.2	163.6	28.8	100	0	2	0	NA	#VALUE!	5.4	0	37	0.96	NA	NA	NA	30	4	40	71	23	26	14	5	104	94	0.79	69.84	2.8	28	93	5.16	54	1.71	0	9	2.25
94936	12	12	F	5.5	1.5	27.3	231	2	25	4	1.02	1	87	156.5	35.5	105.5	0	2	0	NA	#VALUE!	5.5	0	60	1.55	NA	NA	NA	13	3.8	38	86	14	22	12	4.28	102	172	0.6	53.04	3.2	32	100	5.55	12	1.71	0	9	2.25
94938	15	16	E	10.2	0.9	8.8	290	1	61	4	2.31	3	75.4	154.1	31.8	109.7	0	2	0	NA	#VALUE!	5.2	0	41	1.06	NA	NA	NA	28	4.2	42	53	23	28	11	3.93	104	259	1.11	98.12	3.7	37	80	4.44	26	5.13	0	9.5	2.375
94939	11	12	A	3.7	0.8	21.6	219	1	31	5	1.69	2	71.6	185.5	20.8	82.1	0	2	0	NA	#VALUE!	4.7	0	50	1.29	NA	NA	NA	19	3.8	38	69	26	23	12	4.28	102	193	1.44	127.3	3.4	34	70	3.89	59	6.84	0	8.8	2.2
94940	13	20	J	4.1	0.6	14.6	265	2	80	5	1.1	1	75.2	149.3	33.7	NA	1	2	0	5.55	2.6344	5.7	1	67	1.73	10.68	64.08	0	13	3.7	37	40	21	26	35	12.5	102	101	1.39	122.88	3	30	90	5	15	13.68	0	9.1	2.275
94941	12	13	F	4.4	0.7	15.9	241	1	28	4	2.83	3	107.5	179.2	33.5	101.1	0	2	0	5.27	1.248404444	5.7	1	61	1.58	5.33	31.98	0	13	3.9	39	40	17	28	14	5	101	193	1.03	91.05	3.2	32	91	5.05	25	3.42	0	9.5	2.375
94945	10	10	I	4	0.5	12.5	277	1	29	1	0.15	1	127.3	181.3	38.7	131.4	0	2	0	5.77	8.116466667	5.7	1	38	0.98	31.65	189.9	0	24	3.9	39	130	21	21	18	6.43	104	186	0.91	80.44	4.4	44	97	5.38	25	8.55	0	9.4	2.35
94946	12	13	I	8.3	1	12	363	1	23	3	1	1	127	188.5	35.7	132.5	0	2	0	12.2	22.65404444	10.2	0	33	0.85	41.78	250.68	0	100	4	40	82	38	24	15	5.36	103	108	0.74	65.42	2.8	28	210	11.66	56	5.13	0	9.3	2.325
94950	11	15	D	6.4	1.3	20.3	260	2	80	3	2.11	3	43.5	141.4	21.8	79.2	0	2	0	NA	#VALUE!	5.5	0	76	1.97	NA	NA	NA	33	3.6	36	112	33	28	15	5.36	101	55	0.82	72.49	2.5	25	92	5.11	166	11.97	0	9.8	2.45
94952	15	15	E	5.8	0.9	15.5	291	2	63	3	5	3	92.4	155.6	38.2	107	1	2	0	NA	#VALUE!	6	1	93	2.4	NA	NA	NA	14	4.1	41	56	13	20	21	7.5	103	56	0.91	80.44	2.7	27	97	5.38	16	5.13	0	9.5	2.375
94953	10	20	H	7.1	1.2	16.9	358	2	59	3	0	1	125.5	155.3	52	NA	0	2	0	NA	#VALUE!	5.7	1	57	1.47	NA	NA	NA	12	3.3	33	119	12	29	17	6.07	99	63	1.3	114.92	3.5	35	88	4.88	26	3.42	0	9	2.25
94954	10	10	C	3.8	1	26.3	213	1	34	4	4.56	3	76.7	171.7	26	78.8	0	2	0	NA	#VALUE!	5.7	1	93	2.4	NA	NA	NA	38	4.5	45	39	48	23	20	7.14	99	985	1.1	97.24	2.7	27	81	4.5	23	8.55	0	9.2	2.3
94957	10	10	C	3.8	0.6	15.8	234	1	43	3	2.99	3	101.3	175.3	33	112.4	0	2	0	5.66	2.35456	5.4	0	53	1.37	9.36	56.16	0	35	4.6	46	58	24	29	13	4.64	97	85	1.03	91.05	2.6	26	95	5.27	38	10.26	0	9.8	2.45
94958	10	14	F	2.8	0.4	14.3	219	2	58	5	5	3	50.9	155.1	21.2	83.7	1	2	0	NA	#VALUE!	5.5	0	67	1.73	NA	NA	NA	14	4.4	44	57	19	24	15	5.36	100	109	0.74	65.42	2.9	29	90	5	14	5.13	0	9.2	2.3
94959	12	15	B	5.9	0.7	11.9	320	1	48	4	5	3	94.4	174	31.2	107.1	1	2	0	NA	#VALUE!	5	0	44	1.14	NA	NA	NA	21	4.8	48	90	18	19	20	7.14	99	224	1.52	134.37	2.9	29	95	5.27	59	5.13	0	9.4	2.35
94960	10	14	C	5.4	0.7	13	182	1	26	3	1.24	1	73.9	186.5	21.2	79.8	0	2	0	NA	#VALUE!	4.9	0	58	1.5	NA	NA	NA	41	4.8	48	82	31	24	10	3.57	99	216	0.84	74.26	2.9	29	85	4.72	17	11.97	0	10	2.5
94962	12	13	A	4.1	0.5	12.2	187	2	57	5	5	3	49.2	157.2	19.9	73.4	1	2	0	NA	#VALUE!	5.6	0	91	2.35	NA	NA	NA	10	3.9	39	60	16	24	18	6.43	102	59	0.71	62.76	3.8	38	81	4.5	8	13.68	0	9.5	2.375
94964	10	11	G	2.5	0.4	16	258	1	48	1	1.47	2	76.6	161.3	29.4	101.6	0	2	0	NA	#VALUE!	5.8	1	57	1.47	NA	NA	NA	27	4.1	41	65	18	24	13	4.64	106	59	0.61	53.92	3.3	33	89	4.94	18	5.13	0	8.9	2.225
94966	10	10	J	5.2	0.7	13.5	271	1	44	5	1.22	1	93.8	184.8	27.5	100.1	1	1	1	9.44	3.729848889	7.3	0	29	0.75	8.89	53.34	0	39	4.8	48	28	26	27	26	9.28	95	107	1.33	117.57	2.7	27	156	8.66	28	11.97	0	9.4	2.35
94967	12	20	E	4.3	0.9	20.9	268	2	40	4	5	3	93	163.5	34.8	97.6	0	2	0	NA	#VALUE!	5.1	0	60	1.55	NA	NA	NA	8	3.8	38	57	15	28	18	6.43	102	163	0.92	81.33	3.5	35	92	5.11	11	5.13	0	9	2.25
94968	10	12	H	5.9	1.6	27.1	158	1	24	4	NA	0	82.4	195	21.7	79	0	2	0	4.39	2.481813333	5.7	1	58	1.5	12.72	76.32	0	23	4.3	43	90	23	29	10	3.57	100	378	1.04	91.94	2.8	28	74	4.11	21	29.07	0	9.8	2.45
94969	10	10	G	13.5	3.1	23	294	1	80	3	1.11	1	98.6	182.4	29.6	111.2	0	2	0	NA	#VALUE!	5.3	0	32	0.83	NA	NA	NA	19	3.9	39	51	18	26	32	11.42	104	45	2.17	191.83	2.9	29	88	4.88	38	8.55	0	9.6	2.4
94970	14	14	E	4.6	0.6	13	323	1	55	1	1.98	3	82.1	168.4	29	100.1	0	2	0	6.27	2.72536	5	0	48	1.24	9.78	58.68	0	34	3.9	39	104	30	22	11	3.93	98	81	0.71	62.76	3	30	107	5.94	127	11.97	0	8.7	2.175
94972	10	16	F	4.4	0.3	6.8	305	2	39	3	1.5	2	90.6	171.6	30.8	104.8	0	2	0	5.55	2.2792	5.2	0	34	0.88	9.24	55.44	0	14	3.3	33	83	16	25	6	2.14	103	104	0.65	57.46	3.5	35	91	5.05	14	1.71	0	8.7	2.175
94975	12	20	J	4.1	0.8	19.5	242	1	56	4	3.92	3	62.8	161.9	24	81.7	0	2	0	NA	#VALUE!	5.9	1	60	1.55	NA	NA	NA	27	4.3	43	48	23	26	17	6.07	101	275	1.09	96.36	2.9	29	99	5.5	22	17.1	0	9.4	2.35
94977	11	20	D	5.4	0.9	16.7	331	2	75	3	NA	0	76.1	159	30.1	106.7	1	2	0	6.05	5.939755556	5.1	0	70	1.81	22.09	132.54	0	25	4	40	144	22	27	16	5.71	105	63	0.89	78.68	3	30	102	5.66	69	5.13	0	9.5	2.375
94979	11	20	D	4.1	0.6	14.6	391	1	66	4	2.54	3	104.8	165.8	38.1	123.4	1	2	0	NA	#VALUE!	6	1	34	0.88	NA	NA	NA	50	4.1	41	86	36	27	13	4.64	102	247	0.7	61.88	3.4	34	101	5.61	36	3.42	0	9.2	2.3
94982	12	12	A	4.3	0.4	9.3	160	2	32	4	1.82	2	58.9	168.3	20.8	71.2	0	2	0	NA	#VALUE!	5.4	0	37	0.96	NA	NA	NA	11	4	40	43	19	23	14	5	99	65	0.62	54.81	6	60	89	4.94	17	5.13	0	8.9	2.225
94983	10	10	D	5	0.6	12	198	2	18	5	0.79	1	48.3	165.6	17.6	66.1	0	2	0	NA	#VALUE!	5.7	1	41	1.06	NA	NA	NA	13	4.4	44	64	17	22	9	3.21	102	102	0.54	47.74	3.3	33	93	5.16	10	5.13	0	9.2	2.3
94986	13	30	E	5.4	0.8	14.8	345	1	62	3	5	3	88.8	158.7	35.3	111.5	1	2	0	5.83	3.114515556	5.7	1	41	1.06	12.02	72.12	0	20	4.2	42	58	19	26	22	7.85	100	259	1.28	113.15	2.8	28	95	5.27	23	5.13	0	9.6	2.4
94987	15	15	E	7.2	1.3	18.1	347	2	63	3	2.19	3	130.9	163.3	49.1	142.4	1	1	1	9.16	27.31715556	7.1	0	36	0.93	67.1	402.6	0	14	3.4	34	109	13	24	37	13.21	101	28	1.47	129.95	3.1	31	155	8.6	15	5.13	0	8.5	2.125
94989	13	30	D	3.2	0.7	21.9	246	1	35	5	1.68	2	77.7	175.9	25.1	97.2	0	2	0	NA	#VALUE!	5.5	0	50	1.29	NA	NA	NA	8	4	40	88	16	29	12	4.28	102	148	0.88	77.79	2.8	28	88	4.88	35	6.84	0	9.1	2.275
94990	11	11	F	4.4	0.4	9.1	219	1	56	4	NA	0	95.9	179	29.9	109.2	0	2	0	NA	#VALUE!	6.5	0	64	1.66	NA	NA	NA	19	4	40	66	17	29	13	4.64	105	154	1.15	101.66	3.6	36	103	5.72	26	5.13	0	9.2	2.3
94995	10	13	H	6.8	1.1	16.2	279	1	58	5	4.93	3	84.2	170	29.1	99.3	0	2	0	NA	#VALUE!	6.7	0	51	1.32	NA	NA	NA	20	4.4	44	115	20	24	15	5.36	101	205	1.06	93.7	2.6	26	107	5.94	24	6.84	0	9.1	2.275
94997	10	10	H	4.2	0.6	14.3	100	2	44	2	0.25	1	49.6	159.1	19.6	73.6	0	2	0	NA	#VALUE!	5.8	1	72	1.86	NA	NA	NA	20	4.2	42	59	26	29	16	5.71	100	166	0.65	57.46	3	30	75	4.16	14	6.84	0	9	2.25
94998	11	16	I	4.8	1.3	27.1	305	1	45	3	0.66	1	84.6	175.9	27.3	100.3	0	2	0	5.11	2.484595556	5.2	0	41	1.06	10.94	65.64	0	26	4.1	41	99	20	23	17	6.07	100	95	0.88	77.79	3.4	34	88	4.88	69	11.97	0	9.1	2.275
95000	10	10	H	6.7	1	14.9	269	2	76	5	0.87	1	76.7	150.6	33.8	111.2	1	2	0	7.05	7.861533333	6.9	0	31	0.8	25.09	150.54	0	13	3.6	36	72	18	28	23	8.21	102	208	1.32	116.69	3.4	34	121	6.72	31	8.55	0	9.2	2.3
95002	14	19	J	4.2	0.7	16.7	297	1	26	1	1.46	2	84.2	170.8	28.9	99	0	2	0	NA	#VALUE!	5.2	0	36	0.93	NA	NA	NA	28	4.4	44	67	21	26	11	3.93	101	159	0.7	61.88	2.5	25	91	5.05	54	8.55	0	9	2.25
95004	2	30	H	5.8	4.3	74.1	376	1	80	3	5	3	93.9	185.8	27.2	114.7	1	2	0	6.11	1.273595556	5.7	1	72	1.86	4.69	28.14	0	13	3.8	38	82	17	27	9	3.21	99	52	0.81	71.6	3.1	31	104	5.77	29	13.68	0	9.1	2.275
95007	11	11	I	5.4	1	18.5	224	1	79	3	1.58	2	64.1	162.1	24.4	90.3	0	2	0	5.5	0.633111111	5.1	0	64	1.66	2.59	15.54	0	14	3.9	39	51	19	27	17	6.07	101	88	0.99	87.52	3.1	31	92	5.11	21	10.26	0	9.4	2.35
95011	10	10	A	6.1	1.1	18	264	2	65	3	NA	0	98	162	37.3	123.5	1	1	1	NA	#VALUE!	6.2	1	40	1.03	NA	NA	NA	11	4	40	104	13	24	13	4.64	107	116	0.96	84.86	2.6	26	92	5.11	18	5.13	0	8.6	2.15
95014	11	11	B	4.8	0.3	6.3	313	1	35	1	3.65	3	105.2	177.1	33.5	107.2	0	2	0	NA	#VALUE!	5.5	0	38	0.98	NA	NA	NA	40	4.3	43	67	17	25	10	3.57	100	136	0.74	65.42	2.8	28	92	5.11	23	3.42	0	9.4	2.35
95016	10	12	H	7	0.5	7.1	264	1	73	3	NA	0	105	175.5	34.1	121.8	1	2	0	7.77	9.248026667	6	1	39	1.01	26.78	160.68	0	21	4.1	41	73	19	23	15	5.36	104	52	1.28	113.15	2.8	28	129	7.16	25	6.84	0	9.4	2.35
95019	10	10	I	5.2	0.9	17.3	245	1	40	3	0.88	1	77.2	178.3	24.3	91.7	0	2	0	NA	#VALUE!	5.3	0	77	1.99	NA	NA	NA	26	4.7	47	71	21	22	13	4.64	99	108	1.05	92.82	2.9	29	81	4.5	26	11.97	0	9.6	2.4
95020	10	11	D	5	0.4	8	241	2	80	4	2.47	3	56.8	147.6	26.1	95.7	1	1	1	NA	#VALUE!	6.9	0	35	0.91	NA	NA	NA	9	3.9	39	77	13	23	16	5.71	101	108	1.03	91.05	3.2	32	96	5.33	15	3.42	0	9.3	2.325
95024	10	10	H	3.6	0.3	8.3	192	1	19	3	5	3	80.7	176.2	26	85.9	0	2	0	5.5	1.530222222	4.9	0	58	1.5	6.26	37.56	0	22	4.2	42	86	28	29	19	6.78	99	239	0.9	79.56	2.9	29	92	5.11	17	29.07	0	9.4	2.35
95025	10	10	G	4.1	0.5	12.2	323	1	57	3	5	3	126.1	183.7	37.4	121.3	1	2	0	6.44	2.066524444	5.8	1	46	1.19	7.22	43.32	0	38	3.9	39	98	27	29	14	5	99	209	0.77	68.07	2.9	29	101	5.61	52	10.26	0	8.8	2.2
95026	14	14	E	4.7	0.5	10.6	246	1	20	4	0.25	1	83	185.1	24.2	77.5	0	2	0	4.94	1.042888889	5.8	1	59	1.53	4.75	28.5	0	22	4.5	45	144	24	28	11	3.93	100	292	1.05	92.82	3	30	87	4.83	20	11.97	0	9.5	2.375
95027	10	11	H	6	1.7	28.3	262	2	76	5	0.04	1	50.3	149.3	22.6	78.6	0	3	0	NA	#VALUE!	6	1	41	1.06	NA	NA	NA	15	4	40	57	19	25	22	7.85	101	86	0.77	68.07	3.3	33	95	5.27	20	3.42	0	9.5	2.375
95028	16	20	E	3.6	0.3	8.3	359	1	30	3	0.98	1	96.9	178.5	30.4	113.3	0	2	0	NA	#VALUE!	4.3	0	42	1.09	NA	NA	NA	29	4.3	43	69	19	28	9	3.21	105	81	0.83	73.37	2.7	27	79	4.39	71	6.84	0	9.6	2.4
95030	30	30	D	8.6	1.1	12.8	260	1	63	5	1.3	2	75.9	173.9	25.1	97.7	1	2	0	6.49	2.75176	5.8	1	38	0.98	9.54	57.24	0	8	4	40	90	15	26	13	4.64	101	200	0.91	80.44	4	40	108	6	21	5.13	0	9.6	2.4
95031	10	11	B	5.5	0.8	14.5	400	2	54	3	5	3	125.3	169.1	43.8	134	1	1	1	6.77	4.868382222	6.6	0	54	1.4	16.18	97.08	0	25	3.2	32	48	27	25	13	4.64	100	115	0.66	58.34	3.6	36	113	6.27	37	5.13	0	8.9	2.225
95035	10	10	D	12	2.4	20	343	1	42	5	NA	0	148	188.4	41.7	142.7	0	1	1	NA	#VALUE!	5.7	1	35	0.91	NA	NA	NA	61	4.3	43	57	24	26	16	5.71	97	76	0.8	70.72	3.4	34	80	4.44	28	10.26	0	9	2.25
95036	12	30	E	5.5	0.9	16.4	399	1	80	3	3.33	3	121.1	181.8	36.6	130	1	2	0	NA	#VALUE!	6.1	1	35	0.91	NA	NA	NA	17	3.9	39	76	26	27	20	7.14	100	154	1.13	99.89	3.2	32	107	5.94	31	8.55	0	9.2	2.3
95041	10	10	D	4	0.9	22.5	385	2	60	2	NA	0	50.5	144.1	24.3	82.9	0	1	1	21.6	123.5232	14.2	0	45	1.16	128.67	772.02	0	23	3.8	38	146	15	24	26	9.28	96	64	0.57	50.39	4	40	371	20.59	27	6.84	0	9.8	2.45
95042	10	17	G	9.9	0.5	5.1	243	2	65	2	0.93	1	75.8	153.9	32	105.2	1	1	1	NA	#VALUE!	8.1	0	45	1.16	NA	NA	NA	59	4.2	42	56	55	25	13	4.64	99	48	0.63	55.69	3.6	36	101	5.61	42	10.26	0	9.6	2.4
95043	11	11	C	3.7	0.4	10.8	196	1	64	5	1.92	3	60.4	164.8	22.2	77.8	0	2	0	NA	#VALUE!	5.5	0	70	1.81	NA	NA	NA	23	4.4	44	72	28	26	26	9.28	102	427	0.66	58.34	2.2	22	85	4.72	12	15.39	0	9.1	2.275
95044	13	30	H	4.8	1.3	27.1	382	2	67	3	4.56	3	101	158.9	40	122.3	1	2	0	6.77	3.866422222	6.1	1	49	1.27	12.85	77.1	0	12	4	40	62	13	29	18	6.43	104	47	0.71	62.76	2.7	27	111	6.16	60	6.84	0	10	2.5
95045	10	10	G	4	0.4	10	218	2	69	3	5	3	75.2	162.3	28.5	106	1	2	0	6.83	5.637026667	5.8	1	60	1.55	18.57	111.42	0	20	4	40	59	22	26	12	4.28	98	77	0.76	67.18	3.4	34	113	6.27	22	10.26	0	9.4	2.35
95046	10	13	D	4.1	0.7	17.1	270	2	63	4	0.92	1	69.3	163.7	25.9	NA	1	2	0	NA	#VALUE!	5.9	1	95	2.46	NA	NA	NA	11	4.2	42	83	20	23	15	5.36	104	139	0.83	73.37	3.1	31	87	4.83	29	5.13	0	9.6	2.4
95047	16	16	E	24.6	3.2	13	358	1	74	3	NA	0	109.7	187.4	31.2	119.2	0	1	1	8.22	5.231573333	8	0	41	1.06	14.32	85.92	0	23	4.3	43	40	27	26	46	16.42	104	138	1.95	172.38	3.2	32	138	7.66	45	5.13	0	9	2.25
95048	10	10	C	3.7	0.3	8.1	304	1	23	3	4.62	3	82.7	176.8	26.5	87.8	0	2	0	6.05	1.750466667	5.2	0	41	1.06	6.51	39.06	0	7	4.6	46	74	16	23	19	6.78	101	171	0.99	87.52	2.4	24	106	5.88	16	5.13	0	9.5	2.375
95051	7	30	D	13.7	6.6	48.2	392	1	52	4	3.34	3	159.2	184.1	47	145.4	1	1	1	13	10.39422222	9.4	0	28	0.72	17.99	107.94	0	47	4.1	41	124	26	29	10	3.57	100	403	1.01	89.28	3.5	35	220	12.21	71	5.13	0	9.4	2.35
95055	4	30	G	15.8	5.1	32.3	400	1	40	1	NA	0	180.8	182.3	54.4	161.3	0	2	0	NA	#VALUE!	5.8	1	41	1.06	NA	NA	NA	21	4.2	42	50	17	25	14	5	97	93	0.83	73.37	3.1	31	99	5.5	23	10.26	0	9.4	2.35
95056	10	11	G	6.4	0.9	14.1	265	2	34	5	0.98	1	120.7	171.3	41.1	127.1	0	2	0	5.66	2.58096	5.4	0	48	1.24	10.26	61.56	0	14	3.7	37	64	16	23	14	5	102	263	0.93	82.21	3	30	98	5.44	21	5.13	0	8.8	2.2
95057	16	19	E	5.4	1	18.5	308	1	71	3	4.56	3	85	171.4	28.9	104.5	0	1	1	NA	#VALUE!	6.2	1	39	1.01	NA	NA	NA	26	4.6	46	82	30	28	13	4.64	104	133	0.93	82.21	2.5	25	93	5.16	28	13.68	0	9.2	2.3
95059	10	30	G	5.6	2.2	39.3	338	1	53	3	0	1	104.6	177.9	33.1	122.8	1	2	0	NA	#VALUE!	5.1	0	65	1.68	NA	NA	NA	37	3.8	38	79	50	31	7	2.5	99	61	0.73	64.53	3.8	38	99	5.5	153	10.26	0	8.3	2.075
95060	11	11	E	3.4	0.7	20.6	174	2	44	5	1.96	3	51	144.9	24.3	82.4	1	3	0	6	3.021333333	5	0	62	1.6	11.33	67.98	0	12	4.2	42	57	17	24	13	4.64	99	74	0.64	56.58	3.4	34	104	5.77	14	3.42	0	9.2	2.3
95061	10	10	I	3.2	0.3	9.4	285	1	45	1	2.79	3	75.2	172.4	25.3	101.8	0	2	0	NA	#VALUE!	6.2	1	59	1.53	NA	NA	NA	25	4.7	47	67	19	28	11	3.93	98	145	0.84	74.26	2.6	26	91	5.05	27	11.97	0	9.8	2.45
95062	11	11	D	5.8	0.4	6.9	240	1	61	4	0.74	1	65.1	164.7	24	83	1	3	0	NA	#VALUE!	5.9	1	53	1.37	NA	NA	NA	27	4.3	43	75	25	23	16	5.71	104	110	1.11	98.12	3.4	34	99	5.5	30	5.13	0	9.3	2.325
95063	14	17	E	3.8	0.9	23.7	216	2	46	3	0.29	1	83.4	168.2	29.5	94.2	0	2	0	NA	#VALUE!	5.1	0	48	1.24	NA	NA	NA	7	4.2	42	80	13	22	14	5	102	55	0.9	79.56	3.4	34	89	4.94	13	13.68	0	9.6	2.4
95064	10	10	H	6.1	1.3	21.3	234	1	27	4	NA	0	70.3	167.5	25.1	78.5	0	2	0	5	9.184444444	5.4	0	77	1.99	41.33	247.98	0	13	4	40	52	23	26	9	3.21	99	246	0.87	76.91	3.3	33	85	4.72	23	5.13	0	9.6	2.4
95066	10	10	C	3	0.3	10	233	2	73	2	0.17	1	55.9	158	22.4	83.4	1	3	0	NA	#VALUE!	5.7	1	79	2.04	NA	NA	NA	10	4.3	43	83	21	27	10	3.57	101	73	0.53	46.85	2.6	26	90	5	19	5.13	0	9.7	2.425
95067	10	16	H	7.7	2.1	27.3	367	2	55	4	2.79	3	132.9	161.1	51.2	133	0	3	0	NA	#VALUE!	6	1	60	1.55	NA	NA	NA	20	3.5	35	102	18	27	13	4.64	102	314	0.83	73.37	3.7	37	95	5.27	22	3.42	0	8.7	2.175
95068	10	10	G	7.8	0.7	9	340	2	80	3	2.9	3	65.8	158.3	26.3	98.9	1	1	1	12.9	22.83013333	8.1	0	37	0.96	39.82	238.92	0	26	4.3	43	16	26	24	22	7.85	97	58	1.01	89.28	2.8	28	212	11.77	16	3.42	0	10	2.5
95069	10	12	B	5.1	1	19.6	215	1	26	3	1.96	3	72.9	172.9	24.4	89.5	0	2	0	NA	#VALUE!	5.4	0	47	1.22	NA	NA	NA	24	4.4	44	93	21	28	11	3.93	100	176	1.04	91.94	2.7	27	75	4.16	17	3.42	0	9.6	2.4
95070	13	13	J	15.7	2.5	15.9	383	1	61	2	NA	0	112.5	173	37.6	132	0	1	1	6.33	7.210573333	6.2	1	29	0.75	25.63	153.78	0	15	3.7	37	76	11	27	16	5.71	96	72	1.11	98.12	3.1	31	108	6	28	3.42	0	9.1	2.275
95071	10	30	H	3.3	0.4	12.1	268	2	38	3	0.35	1	62.6	149.2	28.1	87.4	1	2	0	5.16	0.979253333	4.9	0	47	1.22	4.27	25.62	0	19	3.8	38	91	16	26	8	2.86	103	55	0.54	47.74	3.4	34	86	4.77	5	5.13	0	8.8	2.2
95073	10	10	D	4.8	0.3	6.3	310	2	71	1	4.13	3	115.7	163.3	43.4	125	0	1	1	6.27	3.366293333	6.2	1	51	1.32	12.08	72.48	0	17	4.1	41	105	20	24	19	6.78	101	124	1.17	103.43	3.9	39	103	5.72	33	10.26	0	9.4	2.35
95077	10	19	H	4.9	0.3	6.1	233	1	47	5	3.86	3	75	173.1	25	90.9	0	2	0	5.88	2.12464	5.7	1	42	1.09	8.13	48.78	0	21	4.5	45	79	17	27	16	5.71	102	152	1.11	98.12	2.7	27	98	5.44	21	11.97	0	9.2	2.3
95080	11	11	C	4	0.4	10	365	1	28	2	NA	0	83.7	164.3	31	97	0	2	0	NA	#VALUE!	5.6	0	54	1.4	NA	NA	NA	51	4.5	45	72	110	25	14	5	99	4282	0.91	80.44	2.8	28	96	5.33	26	10.26	0	9.6	2.4
95088	11	12	B	6.3	1.1	17.5	305	2	50	1	2.43	3	73.3	148.9	33.1	100.6	0	2	0	5.72	5.99456	5.9	1	36	0.93	23.58	141.48	0	28	3.9	39	76	23	24	18	6.43	101	93	0.54	47.74	3.2	32	100	5.55	32	6.84	0	9.3	2.325
95089	10	10	A	4.6	0.9	19.6	230	2	31	4	1.43	2	98.2	173	32.8	114	1	2	0	NA	#VALUE!	6.6	0	36	0.93	NA	NA	NA	9	3.8	38	75	13	27	10	3.57	104	106	0.69	61	3.3	33	87	4.83	30	3.42	0	8.5	2.125
95090	10	10	G	4.6	0.3	6.5	268	1	18	5	0.32	1	104.5	171.1	35.7	113.9	0	2	0	NA	#VALUE!	5.8	1	28	0.72	NA	NA	NA	39	4.1	41	118	22	22	6	2.14	97	97	0.64	56.58	3.4	34	98	5.44	18	10.26	0	9.4	2.35
95091	10	10	D	22.1	1.8	8.1	215	1	62	4	0.95	1	67.9	167.5	24.2	94	0	2	0	4.77	3.27964	4.9	0	79	2.04	15.47	92.82	0	40	2.8	28	86	45	25	17	6.07	101	39	1.37	121.11	5.3	53	84	4.66	341	11.97	0	8.6	2.15
95093	10	30	B	2.5	0.3	12	321	2	51	1	0.96	1	77.6	163.9	28.9	100.5	0	2	0	NA	#VALUE!	5.8	1	65	1.68	NA	NA	NA	12	4	40	56	17	27	17	6.07	99	122	0.61	53.92	3.7	37	81	4.5	9	5.13	0	9.2	2.3
95094	20	20	J	6.1	0.8	13.1	278	2	37	2	0.48	1	58.4	143.3	28.4	88.1	0	2	0	NA	#VALUE!	6	1	43	1.11	NA	NA	NA	17	3.7	37	81	18	24	10	3.57	104	79	0.46	40.66	3.1	31	114	6.33	12	6.84	0	9	2.25
95095	15	20	J	5.9	0.6	10.2	258	2	80	3	1.94	3	79.1	151.5	34.5	105	1	2	0	NA	#VALUE!	5.7	1	62	1.6	NA	NA	NA	17	4	40	55	19	25	19	6.78	102	43	0.87	76.91	2.9	29	89	4.94	20	10.26	0	10.4	2.6
95096	5	20	G	3.8	14.8	389.5	362	1	21	1	2	3	119.5	179.9	36.9	119.4	0	2	0	5.38	6.00408	5.3	0	41	1.06	25.11	150.66	0	27	4	40	74	19	26	13	4.64	100	141	1.01	89.28	3.2	32	92	5.11	22	6.84	0	9.6	2.4
95097	14	20	J	7	1.4	20	305	2	66	3	5	3	71.2	161.4	27.3	100.6	0	2	0	6.61	2.361973333	5.7	1	78	2.02	8.04	48.24	0	13	3.8	38	72	14	26	15	5.36	104	64	0.77	68.07	3	30	108	6	13	6.84	0	9.3	2.325
95098	10	30	F	4.1	0.9	22	306	1	68	2	NA	0	110.9	177.7	35.1	121.4	1	2	0	5.77	1.936155556	5.3	0	41	1.06	7.55	45.3	0	17	4.1	41	109	17	28	18	6.43	99	117	1.05	92.82	2.6	26	97	5.38	37	18.81	0	9.6	2.4
95099	10	10	C	4	0.7	17.5	219	2	70	5	3.86	3	44.8	150.6	19.8	74.6	0	2	0	6.38	3.391324444	5.9	1	60	1.55	11.96	71.76	0	18	4.2	42	51	17	34	18	6.43	100	98	0.72	63.65	2.8	28	103	5.72	25	10.26	0	9	2.25
95102	13	17	B	3.3	0.4	12.1	317	2	61	5	2.44	3	71	156.5	29	101.7	0	2	0	5.77	2.336208889	5.5	0	56	1.45	9.11	54.66	0	13	4.2	42	72	17	23	8	2.86	104	107	0.7	61.88	2.8	28	98	5.44	20	6.84	0	9.5	2.375
95103	10	13	F	5.1	0.3	5.9	228	1	39	2	5	3	92.7	179.2	28.9	101.5	0	2	0	NA	#VALUE!	5.2	0	48	1.24	NA	NA	NA	24	4.4	44	56	18	28	16	5.71	102	135	1.19	105.2	3.1	31	88	4.88	20	17.1	0	9.2	2.3
95105	16	20	E	6	1.5	25	289	1	67	3	2.61	3	84.4	171.8	28.6	101.8	1	1	1	NA	#VALUE!	6.2	1	52	1.34	NA	NA	NA	30	4.2	42	48	26	28	21	7.5	102	152	1.16	102.54	2.2	22	101	5.61	20	5.13	0	8.9	2.225
95110	10	19	H	14.9	1.5	10.1	276	2	67	1	5	3	72.5	161.1	27.9	102	1	2	0	NA	#VALUE!	4.8	0	55	1.42	NA	NA	NA	41	3.6	36	77	37	22	16	5.71	103	89	0.81	71.6	2.6	26	97	5.38	54	22.23	0	9.1	2.275
95113	10	20	B	4.1	0.6	14.6	100	2	20	1	3.25	3	84.3	160.7	32.6	105.7	0	2	0	NA	#VALUE!	5	0	55	1.42	NA	NA	NA	19	4.1	41	78	17	22	10	3.57	100	190	0.59	52.16	2.7	27	79	4.39	12	10.26	0	9.1	2.275
95114	12	12	B	5.7	0.9	15.8	388	1	34	1	3.52	3	103.3	170.1	35.7	115.9	0	2	0	5.88	9.34528	5.7	1	24	0.62	35.76	214.56	0	64	4.1	41	87	33	25	16	5.71	103	347	0.81	71.6	3.3	33	101	5.61	40	3.42	0	9.2	2.3
95115	19	19	J	3.2	0.6	18.7	170	2	33	4	1.63	2	51.5	157.1	20.9	76.5	0	2	0	NA	#VALUE!	5.2	0	63	1.63	NA	NA	NA	12	4.5	45	73	17	27	8	2.86	103	160	0.46	40.66	2.7	27	87	4.83	10	5.13	0	9.8	2.45
95118	10	10	D	4.8	0.3	6.3	324	1	57	5	5	3	76	170	26.3	91.6	1	2	0	NA	#VALUE!	6.2	1	42	1.09	NA	NA	NA	20	4.8	48	71	20	27	17	6.07	98	186	0.88	77.79	3.1	31	100	5.55	33	8.55	0	9.9	2.475
95121	10	30	D	4.1	0.9	22	285	2	66	1	NA	0	69.6	150.6	30.7	100.6	1	2	0	NA	#VALUE!	5.4	0	66	1.71	NA	NA	NA	17	4.3	43	103	19	27	16	5.71	101	194	0.7	61.88	2.9	29	80	4.44	16	8.55	0	9.4	2.35
95123	10	10	C	8.4	1.9	22.6	249	2	50	2	5	3	82.1	152.8	35.2	103	0	3	0	NA	#VALUE!	5.9	1	57	1.47	NA	NA	NA	25	3.9	39	102	25	26	19	6.78	103	164	0.9	79.56	2.8	28	96	5.33	16	3.42	0	9.5	2.375
95126	14	20	B	6.1	0.8	13.1	262	2	59	5	NA	0	70.8	159.1	28	101.3	1	1	1	10.3	3.685111111	11.6	0	66	1.71	8.05	48.3	0	14	3.3	33	120	15	26	15	5.36	97	59	0.8	70.72	3.5	35	175	9.71	25	5.13	0	9	2.25
95128	10	30	F	4.6	0.9	19.6	197	2	33	4	NA	0	77.4	151.1	33.9	92.3	0	2	0	5.44	2.364586667	5.5	0	43	1.11	9.78	58.68	0	9	3.9	39	83	13	24	12	4.28	105	100	0.79	69.84	2.9	29	92	5.11	20	11.97	0	8.8	2.2
95129	15	30	F	12.7	3.7	29.1	400	1	60	1	1.18	1	150.6	163.6	56.3	NA	0	1	1	NA	#VALUE!	6.1	1	38	0.98	NA	NA	NA	22	4	40	136	18	28	24	8.57	96	176	0.87	76.91	3.5	35	100	5.55	18	8.55	0	9.3	2.325
95131	10	10	I	4.3	0.6	14	299	1	60	3	1.82	2	79.7	178	25.2	102.4	0	2	0	5.61	1.229213333	5.8	1	48	1.24	4.93	29.58	0	15	4.3	43	57	22	20	17	6.07	102	235	0.96	84.86	2.5	25	94	5.22	17	13.68	0	9.1	2.275
95134	12	12	A	5.9	0.6	10.2	276	1	37	1	0.33	1	80.5	172.3	27.1	101.1	0	2	0	5.22	3.79552	5.1	0	40	1.03	16.36	98.16	0	13	4.3	43	74	14	26	17	6.07	102	93	0.93	82.21	2.9	29	89	4.94	30	11.97	0	9.5	2.375
95137	16	19	E	4.7	1.2	25.5	289	2	53	3	5	3	63.2	169.1	22.1	87.8	0	2	0	NA	#VALUE!	5.4	0	62	1.6	NA	NA	NA	24	4.4	44	50	20	27	17	6.07	103	58	1.15	101.66	2.8	28	92	5.11	18	6.84	0	9.6	2.4
95138	11	11	J	5.2	0.6	11.5	249	2	71	3	3.65	3	49.2	153.1	21	73.8	1	2	0	6.05	6.300066667	5.7	1	77	1.99	23.43	140.58	0	9	3.9	39	115	14	33	15	5.36	100	53	0.6	53.04	3	30	96	5.33	17	3.42	0	10.1	2.525
95140	11	20	J	5.2	1	19.2	315	2	42	1	4.07	3	79.2	163	29.8	93.7	1	2	0	NA	#VALUE!	5.1	0	99	2.56	NA	NA	NA	14	4.2	42	53	18	26	12	4.28	97	89	0.64	56.58	2.9	29	84	4.66	20	8.55	0	9.2	2.3
95143	14	15	D	3.7	0.8	21.6	220	2	51	1	1.89	3	51.2	154.2	21.5	86.2	0	2	0	NA	#VALUE!	5.6	0	56	1.45	NA	NA	NA	13	4.5	45	85	17	25	11	3.93	104	100	0.58	51.27	2.7	27	85	4.72	10	3.42	0	9.6	2.4
95148	10	10	G	4.5	0.6	13.3	386	2	56	4	NA	0	92.3	161.5	35.4	113.2	0	2	0	8.83	6.412542222	7.2	0	43	1.11	16.34	98.04	0	22	3.7	37	86	19	22	10	3.57	103	78	0.45	39.78	3.6	36	149	8.27	29	8.55	0	8.5	2.125
95149	12	13	E	3	0.5	16.7	268	2	48	3	1.96	3	105.1	153	44.9	130.5	1	2	0	NA	#VALUE!	5.8	1	45	1.16	NA	NA	NA	9	3.3	33	96	12	21	10	3.57	105	113	0.67	59.23	3.6	36	98	5.44	16	3.42	0	8.7	2.175
95151	10	10	G	8.1	1.3	16	265	2	80	3	1.36	2	81.6	153.7	34.5	109.2	0	1	1	NA	#VALUE!	6.2	1	54	1.4	NA	NA	NA	19	3.5	35	66	22	28	25	8.93	103	99	1.06	93.7	2.5	25	92	5.11	14	8.55	0	9	2.25
95152	10	12	I	6.2	0.5	8.1	272	1	59	4	0.41	1	81.6	175.2	26.6	98.7	1	2	0	6	2.309333333	5.9	1	65	1.68	8.66	51.96	0	24	3.9	39	72	28	29	15	5.36	101	459	1.05	92.82	3.1	31	103	5.72	45	5.13	0	9.3	2.325
95153	10	17	H	4.4	9.1	206.8	206	2	23	3	1.59	2	108.8	158.4	43.4	121.7	0	2	0	NA	#VALUE!	4.9	0	58	1.5	NA	NA	NA	15	4	40	130	13	24	14	5	104	52	0.58	51.27	3.2	32	84	4.66	15	3.42	0	9.2	2.3
95155	11	11	C	4.9	0.8	16.3	223	1	62	1	0.23	1	67.8	165.1	24.9	87.2	1	1	1	NA	#VALUE!	6.5	0	46	1.19	NA	NA	NA	18	3.8	38	93	17	21	55	19.64	110	260	4.11	363.32	2.8	28	90	5	10	3.42	0	8.1	2.025
95160	10	13	F	6	1.4	23.3	400	2	66	4	NA	0	86.2	172.4	29	100.5	1	1	1	NA	#VALUE!	7.1	0	43	1.11	NA	NA	NA	25	3.9	39	68	32	27	12	4.28	92	114	0.84	74.26	3.5	35	114	6.33	29	3.42	0	9.5	2.375
95163	11	11	D	4.7	2	42.6	225	1	68	5	NA	0	77.7	169.4	27.1	102.8	1	2	0	NA	#VALUE!	6.2	1	45	1.16	NA	NA	NA	18	3.6	36	114	23	25	26	9.28	104	140	1.36	120.22	3.1	31	100	5.55	23	10.26	0	8.6	2.15
95168	11	11	YY	8.8	1	11.4	257	2	59	4	2.64	3	73.8	172.8	24.7	90.5	1	2	0	6.11	6.992555556	6.6	0	50	1.29	25.75	154.5	0	14	3.7	37	121	16	28	17	6.07	101	173	0.86	76.02	2.8	28	104	5.77	38	6.84	0	8.7	2.175
95169	11	12	H	4.7	1.3	27.7	195	2	61	5	1.92	3	54.8	145.4	25.9	88.6	1	2	0	NA	#VALUE!	5.4	0	60	1.55	NA	NA	NA	19	3.9	39	93	25	28	14	5	102	97	0.5	44.2	3.4	34	87	4.83	17	3.42	0	9	2.25
95170	10	10	F	8.9	0.8	9	356	2	67	5	4.08	3	90.9	163.4	34	108.3	0	2	0	NA	#VALUE!	6.8	0	66	1.71	NA	NA	NA	25	3.9	39	101	33	26	17	6.07	100	108	0.87	76.91	3.7	37	100	5.55	42	5.13	0	9.6	2.4
95171	19	20	J	9.7	2.1	21.6	262	2	41	3	1.67	2	114	168.5	40.2	126.8	0	1	1	6.33	5.885493333	7	0	41	1.06	20.92	125.52	0	18	4.1	41	68	18	25	15	5.36	104	79	1.04	91.94	3	30	108	6	21	8.55	0	9.4	2.35
95172	17	17	E	4.6	0.5	10.9	275	2	71	1	3.11	3	64	155.1	26.6	93.1	1	1	1	NA	#VALUE!	8.5	0	41	1.06	NA	NA	NA	17	3.9	39	176	11	23	28	10	99	78	1.31	115.8	3.1	31	196	10.88	28	3.42	0	9.6	2.4
95173	11	11	B	4	1.1	27.5	100	1	80	4	1	1	109.3	170.5	37.6	117.7	1	1	1	7.99	1.700982222	7.4	0	66	1.71	4.79	28.74	0	11	4	40	90	19	26	20	7.14	99	88	1.26	111.38	2.9	29	138	7.66	14	6.84	0	9.1	2.275
95174	14	20	J	5.1	1	19.6	294	2	25	5	1.05	1	73.7	158.2	29.4	91.4	0	2	0	NA	#VALUE!	5.2	0	42	1.09	NA	NA	NA	28	4.3	43	80	19	29	7	2.5	103	79	0.63	55.69	2.7	27	82	4.55	23	13.68	0	9.4	2.35
95179	10	20	D	3.6	0.5	13.9	234	2	31	3	0.91	1	122.7	161.6	47	126.1	0	2	0	NA	#VALUE!	5.2	0	66	1.71	NA	NA	NA	11	4.1	41	88	13	21	15	5.36	100	70	0.82	72.49	3.4	34	86	4.77	16	3.42	0	9.2	2.3
95181	10	10	G	5.3	0.5	9.4	163	1	39	3	5	3	68	178.7	21.3	78.8	0	2	0	NA	#VALUE!	5.4	0	97	2.51	NA	NA	NA	15	3.8	38	53	26	31	19	6.78	99	306	1.14	100.78	2.6	26	94	5.22	19	11.97	0	9.3	2.325
95182	13	20	E	4.9	0.8	16.3	327	1	56	2	5	3	103.6	172.8	34.7	117.2	0	2	0	NA	#VALUE!	5.3	0	39	1.01	NA	NA	NA	17	3.5	35	97	18	25	11	3.93	105	101	1.19	105.2	2.8	28	130	7.22	30	5.13	0	8.5	2.125
95186	12	12	A	5.3	0.9	17	287	2	28	5	4.86	3	68.3	158.4	27.2	95.8	0	2	0	NA	#VALUE!	5.9	1	47	1.22	NA	NA	NA	28	4.1	41	74	30	27	10	3.57	104	82	0.59	52.16	3.9	39	98	5.44	26	1.71	0	9.6	2.4
95189	10	10	I	4.9	0.6	12.2	278	1	66	4	1.44	2	103.3	169.4	36	111.6	0	2	0	5.88	3.27712	5.6	0	44	1.14	12.54	75.24	0	7	3.5	35	98	15	22	17	6.07	103	212	1.2	106.08	3.4	34	95	5.27	11	6.84	0	8.7	2.175
95190	11	11	F	4.5	0.8	17.8	250	2	28	1	1.66	2	46.1	155.9	19	70.2	0	2	0	5.33	0.566164444	5.2	0	71	1.84	2.39	14.34	0	12	4.5	45	51	19	28	10	3.57	99	114	0.69	61	2.8	28	87	4.83	18	10.26	0	9.1	2.275
95194	14	14	E	4.5	0.9	20	272	1	19	1	NA	0	80.3	173.8	26.6	91.4	0	2	0	5.77	7.36252	4.9	0	57	1.47	28.71	172.26	0	33	4.4	44	91	23	26	17	6.07	102	162	0.67	59.23	2.9	29	92	5.11	16	5.13	0	9.5	2.375
95195	10	16	H	23	5.5	23.9	365	2	19	2	0.41	1	124.9	169.1	43.7	136.6	0	2	0	NA	#VALUE!	5.5	0	47	1.22	NA	NA	NA	37	4.3	43	84	22	27	14	5	100	138	0.78	68.95	2.8	28	83	4.61	24	3.42	0	9.9	2.475
95197	10	17	H	2.7	0.3	11.1	347	1	34	3	1.71	2	116.4	178.7	36.5	126.3	0	2	0	NA	#VALUE!	5.3	0	51	1.32	NA	NA	NA	24	4.5	45	74	21	23	13	4.64	96	160	0.73	64.53	3	30	77	4.27	41	8.55	0	9.7	2.425
95198	10	10	D	4.3	0.3	7	284	2	19	4	0.04	1	99.7	163.5	37.3	107.1	1	2	0	NA	#VALUE!	5.6	0	39	1.01	NA	NA	NA	17	4.1	41	68	26	24	11	3.93	105	429	0.8	70.72	3	30	86	4.77	18	5.13	0	9.2	2.3
95199	10	20	C	5	0.5	10	332	2	61	4	2.45	3	101	161.8	38.6	113.5	1	2	0	NA	#VALUE!	6.5	0	66	1.71	NA	NA	NA	13	3.8	38	82	17	27	32	11.42	97	263	1.76	155.58	3.6	36	93	5.16	34	3.42	0	9.5	2.375
95200	10	10	H	3.8	0.5	13.2	147	2	23	1	0.81	1	58.9	153.3	25.1	88.1	0	2	0	NA	#VALUE!	5	0	49	1.27	NA	NA	NA	13	4.3	43	65	16	25	18	6.43	102	107	0.6	53.04	2.7	27	83	4.61	16	5.13	0	9	2.25
95202	10	12	D	5.4	0.5	9.3	224	2	23	3	5	3	75.6	173.5	25.1	95.6	0	2	0	NA	#VALUE!	4.8	0	66	1.71	NA	NA	NA	15	4.6	46	51	25	23	8	2.86	98	296	0.77	68.07	2.9	29	85	4.72	11	5.13	0	9.8	2.45
95203	12	12	F	3.3	0.4	12.1	169	1	54	4	1.59	2	80.8	178.4	25.4	94.1	1	2	0	6.11	2.511888889	5.3	0	60	1.55	9.25	55.5	0	19	3.8	38	67	24	29	10	3.57	101	456	1.2	106.08	2.9	29	101	5.61	24	8.55	0	9.2	2.3
95206	13	13	J	3.6	0.5	13.9	168	1	47	4	2.37	3	52.9	165.8	19.2	76	0	2	0	6.11	1.349631111	6	1	57	1.47	4.97	29.82	0	10	3.6	36	94	18	29	16	5.71	104	132	0.87	76.91	3.3	33	105	5.83	15	6.84	0	9	2.25
95208	10	14	H	3.5	0.5	14.3	243	1	78	1	1.92	3	76.7	171.4	26.1	101	0	2	0	NA	#VALUE!	5.3	0	48	1.24	NA	NA	NA	14	3.7	37	111	22	25	12	4.28	98	130	0.92	81.33	2.9	29	79	4.39	9	10.26	0	8.7	2.175
95209	10	20	C	3.6	0.6	16.7	398	2	73	4	NA	0	71	170	24.6	94.7	1	1	1	NA	#VALUE!	6.5	0	52	1.34	NA	NA	NA	23	3.5	35	37	31	26	30	10.71	103	124	1.16	102.54	3.7	37	73	4.05	9	6.84	0	9.2	2.3
95210	10	10	D	4.1	0.8	19.5	204	2	44	3	5	3	86	174.9	28.1	101.2	0	2	0	6.11	3.261382222	5	0	60	1.55	12.01	72.06	0	11	3.9	39	61	12	23	15	5.36	101	54	0.76	67.18	3	30	102	5.66	8	11.97	0	9	2.25
95211	10	10	D	4.5	0.4	8.9	203	2	22	1	3.83	3	45.6	151.8	19.8	73.9	0	2	0	NA	#VALUE!	4.6	0	67	1.73	NA	NA	NA	8	3.8	38	57	15	25	10	3.57	102	52	0.77	68.07	3	30	87	4.83	9	3.42	0	9.4	2.35
95213	11	18	H	4.8	1.4	29.2	216	1	25	1	5	3	69.4	170.8	23.8	80.4	0	2	0	6	1.165333333	5.8	1	62	1.6	4.37	26.22	0	13	4.5	45	79	20	25	10	3.57	102	256	0.76	67.18	3	30	99	5.5	14	5.13	0	9.6	2.4
95214	10	12	H	4.9	1.2	24.5	305	1	70	4	1.29	1	77.8	172.1	26.3	99.7	0	2	0	NA	#VALUE!	5.8	1	78	2.02	NA	NA	NA	50	3.9	39	189	44	25	14	5	104	239	1.04	91.94	3.2	32	96	5.33	218	10.26	0	9.7	2.425
95215	11	11	F	6.5	0.9	13.8	273	2	52	3	0.21	1	99.5	163.8	37.1	122.9	0	1	1	NA	#VALUE!	7.8	0	40	1.03	NA	NA	NA	27	4.2	42	74	23	28	14	5	98	126	0.75	66.3	3.1	31	123	6.83	31	20.52	0	9.7	2.425
95216	18	18	E	6.3	0.8	12.7	307	1	50	5	4.93	3	76.6	172	25.9	90	1	2	0	4	2.245333333	5.8	1	41	1.06	12.63	75.78	0	16	4.4	44	63	15	29	16	5.71	103	71	1.14	100.78	2.8	28	95	5.27	22	10.26	0	9.6	2.4
95220	10	12	G	2.6	0.4	15.4	323	2	61	1	1.59	2	69.7	154.2	29.3	99.4	0	2	0	NA	#VALUE!	5.4	0	58	1.5	NA	NA	NA	14	4.3	43	95	20	23	21	7.5	102	182	0.73	64.53	3.4	34	85	4.72	22	5.13	0	8.8	2.2
95221	10	10	D	4.2	0.3	7.1	188	2	35	5	0.82	1	59.5	156.8	24.2	82.9	0	2	0	NA	#VALUE!	5.1	0	78	2.02	NA	NA	NA	14	3.9	39	52	17	28	8	2.86	103	69	0.59	52.16	2.7	27	79	4.39	9	3.42	0	9.1	2.275
95224	10	14	H	5.9	1.2	20.3	228	1	73	5	3.95	3	67.9	166.4	24.5	93.6	0	2	0	NA	#VALUE!	5.8	1	73	1.89	NA	NA	NA	20	4.1	41	98	23	29	17	6.07	100	49	0.81	71.6	3.5	35	92	5.11	31	8.55	0	9.5	2.375
95227	14	16	E	4.3	0.3	7	274	1	22	5	3.85	3	83	175.8	26.9	94.1	0	2	0	NA	#VALUE!	5.5	0	48	1.24	NA	NA	NA	17	4.4	44	47	19	28	12	4.28	103	136	0.9	79.56	2.9	29	92	5.11	16	20.52	0	9.9	2.475
95228	10	10	C	3.8	0.5	13.2	211	1	46	3	5	3	80	175.8	25.9	97.5	0	2	0	NA	#VALUE!	5.5	0	48	1.24	NA	NA	NA	48	4.6	46	50	28	23	15	5.36	101	135	1.03	91.05	3	30	93	5.16	52	5.13	0	9.3	2.325
95231	10	10	D	6.2	0.6	9.7	277	1	32	5	1.7	2	93.3	180.4	28.7	97.3	0	2	0	NA	#VALUE!	5.6	0	48	1.24	NA	NA	NA	16	4.4	44	52	17	29	15	5.36	96	143	1.03	91.05	2.6	26	92	5.11	15	8.55	0	9.2	2.3
95233	14	14	E	4.3	0.3	7	375	2	21	1	1.22	1	94.8	157.5	38.2	108	0	2	0	6.72	16.11306667	5.7	1	29	0.75	53.95	323.7	0	29	3.8	38	78	16	24	16	5.71	101	60	0.57	50.39	3.5	35	111	6.16	27	3.42	0	8.8	2.2
95236	12	13	J	4.1	0.3	7.3	293	2	76	1	0.1	1	54.2	150.5	23.9	88.8	0	2	0	6.49	2.780604444	6.2	1	57	1.47	9.64	57.84	0	12	4	40	120	17	25	19	6.78	104	76	0.84	74.26	3.8	38	110	6.11	18	3.42	0	10.2	2.55
95237	10	10	I	4.8	1.1	22.9	180	1	29	3	1.48	2	70.9	177.1	22.6	84.4	0	2	0	NA	#VALUE!	5.5	0	72	1.86	NA	NA	NA	13	4.3	43	72	22	28	16	5.71	101	180	1.07	94.59	2.8	28	87	4.83	27	6.84	0	9.5	2.375
95238	10	30	D	5.7	1.2	21.1	363	1	78	4	4.4	3	86.1	177.2	27.4	104.7	1	2	0	6.05	2.530244444	4.9	0	54	1.4	9.41	56.46	0	19	4	40	62	22	30	19	6.78	103	271	1.13	99.89	3.1	31	103	5.72	33	13.68	0	9.5	2.375
95239	10	10	C	5.7	0.5	8.8	277	2	23	1	0.48	1	74.6	155.9	30.7	102.8	0	1	1	6.66	4.47848	6.4	1	43	1.11	15.13	90.78	0	87	3.8	38	73	29	27	7	2.5	103	64	0.4	35.36	3.2	32	113	6.27	66	3.42	0	8.9	2.225
95242	10	11	F	5	0.6	12	257	2	58	4	1.22	1	65.6	152.8	28.1	93.1	1	2	0	NA	#VALUE!	5.8	1	63	1.63	NA	NA	NA	9	4.1	41	117	17	31	11	3.93	100	96	0.81	71.6	3	30	86	4.77	18	5.13	0	10.7	2.675
95244	10	10	G	5.8	0.3	5.2	359	2	48	4	1.46	2	75.2	164.5	27.8	92.1	1	1	1	NA	#VALUE!	7.4	0	41	1.06	NA	NA	NA	30	3.7	37	97	20	28	11	3.93	105	87	0.86	76.02	3.4	34	96	5.33	19	6.84	0	9.1	2.275
95247	10	16	H	10.1	0.5	5	334	2	64	5	0.88	1	90	157.9	36.1	109.7	1	1	1	9.77	10.35185778	9.4	0	45	1.16	23.84	143.04	0	79	4.3	43	50	42	24	24	8.57	97	133	1.01	89.28	3.4	34	166	9.21	28	3.42	0	9.8	2.45
95249	10	17	F	3.5	0.4	11.4	321	2	70	3	1.73	2	91.7	164.8	33.8	129.3	1	1	1	NA	#VALUE!	6.2	1	46	1.19	NA	NA	NA	9	3.8	38	98	15	22	25	8.93	106	58	1.15	101.66	3.2	32	97	5.38	14	3.42	0	9.4	2.35
95252	11	30	F	7.8	2	25.6	271	1	70	3	1.58	2	103.2	191.3	28.2	115	0	1	1	10.2	3.944	5.6	0	39	1.01	8.7	52.2	0	16	4.4	44	81	17	26	26	9.28	97	50	0.96	84.86	3.1	31	168	9.33	12	37.62	0	9.8	2.45
95255	12	12	J	5.5	0.4	7.3	199	2	24	3	5	3	69.1	161.7	26.4	83.6	0	2	0	NA	#VALUE!	5.4	0	67	1.73	NA	NA	NA	37	3.8	38	75	27	29	12	4.28	98	115	0.82	72.49	2.8	28	92	5.11	20	3.42	0	8.9	2.225
95256	15	30	E	5.7	1	17.5	319	2	66	3	0.79	1	65.8	157.6	26.5	102.9	0	2	0	NA	#VALUE!	6	1	54	1.4	NA	NA	NA	10	3.7	37	84	15	25	16	5.71	100	102	0.82	72.49	2.6	26	90	5	9	1.71	0	8.9	2.225
95257	10	20	H	6	1	16.7	279	2	39	4	3.47	3	66.7	157.5	26.9	78.6	0	2	0	5	1.335555556	5.7	1	65	1.68	6.01	36.06	0	9	3.6	36	52	14	24	12	4.28	103	74	0.86	76.02	3.1	31	85	4.72	13	5.13	0	8.9	2.225
95258	11	11	E	12	3.1	25.8	346	1	62	2	1.74	2	111.8	172.9	37.4	128	0	1	1	13.3	31.37026667	7.3	0	22	0.57	53.07	318.42	0	34	4.7	47	89	18	24	16	5.71	99	102	1.05	92.82	2.1	21	229	12.71	54	3.42	0	9.5	2.375
95259	11	30	H	2.9	0.8	27.6	299	1	80	3	NA	0	67	173.2	22.3	95.5	0	2	0	6.05	1.177733333	5.3	0	77	1.99	4.38	26.28	0	12	3.9	39	45	17	24	15	5.36	102	64	0.79	69.84	2.6	26	102	5.66	22	27.36	0	9.1	2.275
95260	10	10	C	3.4	0.3	8.8	199	1	26	3	4.39	3	75.6	176.9	24.2	76.8	0	2	0	NA	#VALUE!	5.4	0	48	1.24	NA	NA	NA	22	4.6	46	66	24	29	22	7.85	96	256	1.18	104.31	2.4	24	91	5.05	13	6.84	0	9.5	2.375
95262	16	16	E	5.5	0.7	12.7	203	2	24	5	0.98	1	79.9	165.8	29.1	95.5	0	2	0	5.83	5.477608889	5.4	0	63	1.63	21.14	126.84	0	10	3.5	35	75	11	20	8	2.86	104	77	0.6	53.04	2.7	27	97	5.38	14	1.71	0	8.9	2.225
95266	14	14	E	6.8	1.5	22.1	241	2	58	3	5	3	88.8	160.5	34.5	103.3	0	2	0	NA	#VALUE!	5.3	0	64	1.66	NA	NA	NA	87	3.7	37	135	40	25	20	7.14	102	69	0.76	67.18	3.2	32	80	4.44	60	3.42	0	9	2.25
95268	1	30	F	9.9	NA	NA	366	1	70	3	2.04	3	95.3	177.5	30.2	112.9	0	2	0	NA	#VALUE!	5.1	0	40	1.03	NA	NA	NA	14	4.1	41	90	19	30	13	4.64	103	102	0.92	81.33	3	30	86	4.77	19	13.68	0	9.5	2.375
95269	12	12	J	3.6	0.4	11.1	154	1	18	4	NA	0	55.4	177	17.7	68.3	0	2	0	NA	#VALUE!	4.6	0	72	1.86	NA	NA	NA	16	4.2	42	115	20	27	9	3.21	103	229	1.01	89.28	2.9	29	80	4.44	12	8.55	0	9.4	2.35
95272	10	17	H	4.8	1.2	25	222	2	80	3	2.06	3	43.9	148.5	19.9	76.6	0	2	0	NA	#VALUE!	5.8	1	103	2.66	NA	NA	NA	11	4.2	42	56	20	18	17	6.07	95	79	0.71	62.76	2.5	25	81	4.5	10	13.68	0	9.1	2.275
95273	10	13	F	6.3	1.2	19	320	1	62	1	1.22	1	101.2	180.9	30.9	107.4	0	2	0	NA	#VALUE!	5.4	0	52	1.34	NA	NA	NA	15	4.2	42	74	17	25	15	5.36	101	149	0.98	86.63	2.8	28	87	4.83	33	8.55	0	8.9	2.225
95274	10	11	D	6.5	0.5	7.7	266	2	48	3	3.03	3	115.8	162.9	43.6	128.2	1	1	1	7.16	13.99223111	6.3	1	39	1.01	43.97	263.82	0	7	3.6	36	76	14	28	4	1.43	102	74	0.58	51.27	2.8	28	119	6.61	10	6.84	0	8.6	2.15
95275	10	10	I	3.6	0.3	8.3	178	2	41	5	5	3	55.4	160.9	21.4	80.7	0	2	0	5.27	1.227324444	4.7	0	56	1.45	5.24	31.44	0	9	3.2	32	76	16	26	12	4.28	102	75	0.95	83.98	3.2	32	89	4.94	10	6.84	0	8.9	2.225
95276	11	20	J	4.9	0.9	18.4	262	1	33	3	5	3	104.6	180.1	32.2	110.5	0	2	0	6.55	2.2794	5	0	55	1.42	7.83	46.98	0	20	4.3	43	49	17	25	11	3.93	102	74	0.92	81.33	2.6	26	113	6.27	11	25.65	0	9.1	2.275
95278	10	30	E	6.8	1.1	16.2	335	2	43	2	2.95	3	93.7	168.1	33.2	105	0	2	0	7.83	18.879	6.5	0	38	0.98	54.25	325.5	0	14	3.4	34	104	16	26	14	5	100	46	0.63	55.69	3.9	39	131	7.27	16	5.13	0	8.5	2.125
95280	10	13	D	5.4	1.1	20.4	239	2	42	3	NA	0	73.1	153.5	31	92.1	0	2	0	NA	#VALUE!	5.4	0	66	1.71	NA	NA	NA	12	3.8	38	58	17	25	8	2.86	102	96	0.59	52.16	2.7	27	81	4.5	15	5.13	0	9.3	2.325
95281	10	11	C	7.2	0.6	8.3	265	2	61	4	3.48	3	90.6	164.6	33.4	103.9	1	1	1	NA	#VALUE!	7.3	0	37	0.96	NA	NA	NA	10	3.8	38	118	13	19	50	17.85	110	167	2.59	228.96	3.5	35	138	7.66	16	3.42	0	9	2.25
95283	12	12	E	4.4	1	22.7	274	1	18	1	0.41	1	74.7	175.9	24.1	88.3	0	2	0	5.27	1.609106667	5.1	0	44	1.14	6.87	41.22	0	31	4.4	44	114	25	26	15	5.36	100	302	0.86	76.02	3.5	35	87	4.83	19	10.26	0	9.6	2.4
95284	13	17	E	5.8	0.6	10.3	282	2	41	2	0.34	1	87.3	153.9	36.9	100.2	0	2	0	6.55	5.961955556	5.3	0	42	1.09	20.48	122.88	0	17	3.7	37	64	18	21	24	8.57	105	243	0.58	51.27	3.5	35	109	6.05	30	5.13	0	9.3	2.325
95287	10	10	F	4.6	0.5	10.9	215	2	56	5	5	3	54.8	162.4	20.8	72.9	0	2	0	NA	#VALUE!	5.8	1	54	1.4	NA	NA	NA	15	4.1	41	84	16	27	15	5.36	101	63	0.85	75.14	3.8	38	128	7.11	13	5.13	0	9.4	2.35
95288	14	14	E	6.1	0.4	6.6	239	1	34	3	1.6	2	83.8	168.4	29.6	102.8	0	2	0	NA	#VALUE!	5.1	0	68	1.76	NA	NA	NA	14	4.6	46	51	16	24	11	3.93	100	80	0.75	66.3	2.6	26	102	5.66	29	8.55	0	9.5	2.375
95289	10	10	F	4.9	0.4	8.2	249	2	56	1	3.95	3	70.8	147.6	32.5	102.1	1	2	0	5.5	2.627777778	5.6	0	64	1.66	10.75	64.5	0	11	3.9	39	79	15	23	12	4.28	105	80	0.7	61.88	3.2	32	90	5	22	3.42	0	8.9	2.225
95296	10	10	C	6.2	0.7	11.3	352	1	40	5	5	3	78.2	168.8	27.4	93.3	0	2	0	5.94	4.00488	5.2	0	43	1.11	15.17	91.02	0	28	4.7	47	84	20	26	17	6.07	99	214	0.82	72.49	2.9	29	99	5.5	22	10.26	0	9.5	2.375
95298	12	13	B	4.3	0.6	14	226	1	60	4	NA	0	79.7	173.1	26.6	90	1	2	0	6	1.162666667	6.3	1	60	1.55	4.36	26.16	0	18	4.5	45	47	28	27	19	6.78	99	759	1.33	117.57	2.9	29	99	5.5	23	6.84	0	10	2.5
95302	13	30	E	4.5	0.7	15.6	248	2	45	1	2.79	3	62.8	146.5	29.3	94.6	1	2	0	4.94	4.136426667	5.4	0	58	1.5	18.84	113.04	0	13	3.7	37	45	14	24	14	5	103	95	0.69	61	3.2	32	81	4.5	21	18.81	0	8.7	2.175
95307	13	13	E	4	0.7	17.5	168	1	19	1	0.12	1	83	177.1	26.5	93.9	0	2	0	NA	#VALUE!	5.3	0	42	1.09	NA	NA	NA	16	4.4	44	89	14	27	8	2.86	101	98	0.85	75.14	2.6	26	90	5	12	8.55	0	9.7	2.425
95308	10	30	F	3.5	0.5	14.3	249	2	64	4	2.13	3	75.8	166.2	27.4	100.3	0	2	0	NA	#VALUE!	6.2	1	42	1.09	NA	NA	NA	8	4.3	43	83	13	25	8	2.86	103	56	0.64	56.58	2.9	29	92	5.11	8	3.42	0	10.5	2.625
95310	10	12	F	7.2	1	13.9	264	1	52	1	3.69	3	96.8	172.9	32.4	NA	0	1	1	6.38	6.561475556	6.4	1	48	1.24	23.14	138.84	0	24	4	40	66	17	24	17	6.07	99	122	0.78	68.95	2.9	29	106	5.88	40	5.13	0	9	2.25
95312	15	15	D	6.9	0.9	13	213	1	25	5	5	3	82.8	168.3	29.2	101.9	0	2	0	5.72	1.627022222	5.5	0	39	1.01	6.4	38.4	0	29	3.9	39	85	20	26	17	6.07	102	240	0.82	72.49	2.9	29	94	5.22	16	5.13	0	9.2	2.3
95313	10	20	H	5.7	0.5	8.8	240	2	54	3	5	3	60.1	159.6	23.6	80.5	0	2	0	5	1.048888889	5.3	0	73	1.89	4.72	28.32	0	17	3.8	38	47	18	23	15	5.36	101	31	0.82	72.49	2.7	27	82	4.55	17	8.55	0	9	2.25
95315	10	10	G	4.9	0.7	14.3	214	2	63	5	2	3	109	155.6	45	128.5	0	2	0	NA	#VALUE!	5	0	56	1.45	NA	NA	NA	12	3.6	36	89	18	26	9	3.21	102	22	0.87	76.91	2.9	29	84	4.66	7	10.26	0	8.9	2.225
95316	14	14	D	6.7	1	14.9	351	1	43	3	2.19	3	139.9	183	41.8	141.6	1	2	0	NA	#VALUE!	5.3	0	33	0.85	NA	NA	NA	51	4	40	120	33	24	17	6.07	106	331	1.17	103.43	2.7	27	102	5.66	34	8.55	0	9.1	2.275
95319	10	19	H	4.9	0.7	14.3	306	2	55	1	1.36	2	68.5	152.7	29.4	98.8	0	2	0	NA	#VALUE!	5.5	0	52	1.34	NA	NA	NA	8	4.3	43	85	13	25	17	6.07	100	80	0.61	53.92	2.9	29	93	5.16	11	3.42	0	9.2	2.3
95321	10	11	I	4.1	0.7	17.1	355	1	65	4	NA	0	91.6	176.5	29.4	112.9	0	2	0	NA	#VALUE!	5.3	0	32	0.83	NA	NA	NA	33	4	40	97	21	27	11	3.93	100	163	0.8	70.72	3.1	31	101	5.61	47	6.84	0	9	2.25
95323	10	14	B	4.5	0.6	13.3	177	1	21	5	3.82	3	64.6	177.8	20.4	76.4	0	2	0	NA	#VALUE!	5.1	0	50	1.29	NA	NA	NA	11	4.8	48	83	18	24	9	3.21	100	103	0.93	82.21	2.6	26	85	4.72	8	8.55	0	9.4	2.35
95325	10	10	H	6.5	1.4	21.5	274	1	68	2	0.98	1	74.6	167.7	26.5	103.4	0	1	1	NA	#VALUE!	8.2	0	49	1.27	NA	NA	NA	16	4.2	42	105	14	27	30	10.71	96	53	0.79	69.84	3.9	39	158	8.77	19	5.13	0	9.7	2.425
95326	12	30	B	10.1	1.5	14.9	350	1	72	3	4.62	3	91.7	178	28.9	111	1	1	1	11.9	13.79871111	7.4	0	26	0.67	26.09	156.54	0	33	4.2	42	54	27	22	15	5.36	98	38	0.82	72.49	3.1	31	202	11.21	78	6.84	0	9.3	2.325
95329	12	12	E	3.9	0.6	15.4	218	1	47	5	1.99	3	68.3	166.9	24.5	84.2	0	2	0	NA	#VALUE!	5.5	0	55	1.42	NA	NA	NA	15	4.4	44	78	17	28	18	6.43	102	137	0.78	68.95	3.2	32	90	5	22	10.26	0	9.6	2.4
95333	12	12	E	4.3	0.7	16.3	138	1	39	4	0.85	1	87.2	167.7	31	108.9	1	2	0	7.22	3.269857778	5.6	0	41	1.06	10.19	61.14	0	18	4.1	41	64	18	29	18	6.43	102	211	0.92	81.33	3.4	34	120	6.66	26	22.23	0	9.8	2.45
95334	12	13	B	3.2	0.7	21.9	276	2	60	2	NA	0	82.6	159.9	32.3	109	1	2	0	5.72	3.609955556	5.1	0	40	1.03	14.2	85.2	0	5	3.9	39	100	17	27	16	5.71	102	65	0.74	65.42	3.7	37	98	5.44	21	8.55	0	9.5	2.375
95338	11	13	I	5.3	0.9	17	344	1	72	2	0.09	1	79.9	173	26.7	107.4	0	1	1	NA	#VALUE!	9.3	0	30	0.78	NA	NA	NA	36	4.3	43	39	22	30	19	6.78	99	113	1	88.4	2.9	29	146	8.1	51	8.55	0	9.5	2.375
95342	12	12	E	5.7	0.3	5.3	212	2	31	3	0.41	1	57.9	163.7	21.6	75	0	2	0	5.27	1.381911111	5.4	0	69	1.78	5.9	35.4	0	18	4.3	43	64	30	25	13	4.64	103	313	0.57	50.39	2.1	21	88	4.88	12	6.84	0	9.1	2.275
95346	10	20	H	3.2	0.9	28.1	236	2	61	4	1.4	2	74.8	157.9	30	99.6	1	2	0	5.22	1.63096	5.6	0	68	1.76	7.03	42.18	0	14	4	40	61	23	27	13	4.64	101	222	1.1	97.24	3.1	31	85	4.72	11	5.13	0	9.3	2.325
95348	10	10	D	5.6	0.5	8.9	330	2	39	2	2.65	3	89.4	163.8	33.3	101.2	0	2	0	6.72	7.523413333	6.3	1	34	0.88	25.19	151.14	0	56	4.2	42	72	43	26	7	2.5	100	294	0.62	54.81	3.6	36	112	6.22	24	3.42	0	8.8	2.2
95351	10	20	C	6.6	1.9	28.8	339	2	25	5	5	3	76.8	155.2	31.9	92	0	2	0	NA	#VALUE!	5.3	0	43	1.11	NA	NA	NA	56	4.1	41	50	31	22	14	5	101	69	0.88	77.79	3.2	32	82	4.55	36	8.55	0	9.3	2.325
95352	11	11	B	3.7	0.7	18.9	278	2	50	3	1.41	2	59.2	162.8	22.3	82.5	0	2	0	NA	#VALUE!	6.3	1	71	1.84	NA	NA	NA	30	4.2	42	67	26	31	12	4.28	97	72	0.72	63.65	3.2	32	109	6.05	104	6.84	0	9.2	2.3
95353	11	14	G	6.4	1.2	18.7	295	2	39	1	0.4	1	100.1	166.4	36.2	102.5	0	2	0	6.94	2.035733333	6.4	1	40	1.03	6.6	39.6	0	12	3.7	37	78	13	24	14	5	103	73	0.63	55.69	3	30	122	6.77	19	3.42	0	8.7	2.175
95356	10	13	J	5.1	0.3	5.9	270	1	61	5	NA	0	63.4	160.2	24.7	88.5	1	2	0	NA	#VALUE!	5.7	1	45	1.16	NA	NA	NA	14	3.9	39	83	20	26	22	7.85	102	98	1.04	91.94	3.1	31	86	4.77	14	5.13	0	9.3	2.325
95357	10	10	A	11.4	3	26.3	305	2	56	4	0.67	1	89.4	157.4	36.1	110.2	1	2	0	NA	#VALUE!	5.2	0	54	1.4	NA	NA	NA	31	4.4	44	71	56	31	17	6.07	100	730	1.37	121.11	2.9	29	77	4.27	16	6.84	0	10	2.5
95358	10	11	C	10	1.2	12	363	2	70	5	0.84	1	93.4	155.3	38.7	115.3	1	1	1	NA	#VALUE!	11.5	0	30	0.78	NA	NA	NA	18	3.8	38	147	18	27	31	11.07	87	79	1.08	95.47	3.6	36	353	19.6	264	11.97	0	9.5	2.375
95360	11	12	F	4.6	0.8	17.4	267	1	69	3	2.92	3	70.6	166.3	25.5	91.7	0	2	0	NA	#VALUE!	5.4	0	43	1.11	NA	NA	NA	13	3.9	39	86	18	24	20	7.14	100	87	1.1	97.24	2.9	29	85	4.72	15	18.81	0	9.1	2.275
95362	10	12	H	3.2	0.8	25	215	2	42	1	1.5	2	57	150.9	25	81.8	0	2	0	NA	#VALUE!	5.1	0	64	1.66	NA	NA	NA	11	4.3	43	69	15	23	14	5	103	113	0.65	57.46	2.9	29	86	4.77	13	20.52	0	9.1	2.275
95366	10	15	H	5	0.7	14	325	2	44	1	4.78	3	123.3	158.4	49.1	135.2	0	2	0	5.72	3.996373333	5.3	0	47	1.22	15.72	94.32	0	12	3.6	36	83	13	24	7	2.5	101	63	0.55	48.62	3	30	97	5.38	11	5.13	0	8.7	2.175
95367	10	20	B	4.5	0.4	8.9	266	2	55	1	5	3	99.4	155.4	41.2	122.8	0	2	0	NA	#VALUE!	5.5	0	49	1.27	NA	NA	NA	23	4	40	103	22	24	13	4.64	98	58	0.74	65.42	3.4	34	84	4.66	22	3.42	0	9.1	2.275
95372	15	30	E	8	1.1	13.8	337	1	80	3	3.4	3	104	179.5	32.3	114.6	1	1	1	7.27	3.114791111	5.9	1	48	1.24	9.64	57.84	0	16	4.2	42	97	15	28	30	10.71	105	116	1.07	94.59	2.1	21	128	7.11	25	8.55	0	8.6	2.15
95374	10	11	F	3.8	0.3	7.9	142	1	27	1	1.12	1	64.3	161.4	24.7	81.8	0	2	0	5.16	0.396746667	5.1	0	63	1.63	1.73	10.38	0	54	4.2	42	71	40	27	11	3.93	98	171	0.74	65.42	3.2	32	83	4.61	21	11.97	0	9.5	2.375
95375	10	11	H	4.9	0.8	16.3	246	1	56	5	5	3	75.4	169.4	26.3	86.5	0	2	0	NA	#VALUE!	6.1	1	83	2.15	NA	NA	NA	25	4.3	43	48	30	26	21	7.5	98	429	1.02	90.17	3.2	32	109	6.05	54	6.84	0	9.1	2.275
95377	20	30	E	7.3	1.8	24.7	347	1	63	3	NA	0	107.3	178.2	33.8	116.4	1	2	0	5.66	2.769626667	6	1	46	1.19	11.01	66.06	0	32	3.4	34	119	28	28	12	4.28	101	160	1.01	89.28	3.6	36	98	5.44	25	3.42	0	9	2.25
95380	13	13	D	3.5	0.4	11.4	207	1	62	3	2.24	3	88.4	177.7	28	94.3	0	2	0	NA	#VALUE!	5.3	0	38	0.98	NA	NA	NA	34	3.8	38	70	27	27	32	11.42	102	448	1.59	140.56	2.8	28	90	5	26	5.13	0	8.6	2.15
95382	11	12	F	5.5	0.5	9.1	273	1	60	4	5	3	88.8	166.8	31.9	104.8	1	2	0	5.5	5.710222222	5.8	1	47	1.22	23.36	140.16	0	37	3.6	36	117	31	27	19	6.78	102	684	1.53	135.25	3.8	38	95	5.27	45	11.97	0	9.5	2.375
95385	10	14	B	3.8	0.5	13.2	211	2	28	5	3.82	3	68.9	168.3	24.3	97	0	2	0	NA	#VALUE!	5.3	0	64	1.66	NA	NA	NA	11	4	40	125	17	21	12	4.28	99	115	0.75	66.3	3.4	34	90	5	13	3.42	0	8.8	2.2
95389	10	10	G	6.1	0.7	11.5	297	1	20	3	NA	0	76.8	174.3	25.3	84.1	0	2	0	NA	#VALUE!	4.9	0	35	0.91	NA	NA	NA	16	4.5	45	64	18	26	15	5.36	100	234	0.99	87.52	2.8	28	91	5.05	10	11.97	0	9.7	2.425
95392	10	12	G	4.5	1.3	28.9	221	1	21	3	NA	0	100.1	170.5	34.4	113.7	0	2	0	NA	#VALUE!	5.1	0	56	1.45	NA	NA	NA	15	4.4	44	54	18	28	8	2.86	102	523	0.89	78.68	2.5	25	86	4.77	16	11.97	0	9.5	2.375
95393	12	17	E	3.1	0.7	22.6	264	2	28	5	5	3	81.8	154.6	34.2	89.3	0	2	0	5.5	6.6	5.6	0	54	1.4	27	162	0	13	3.8	38	85	12	26	11	3.93	102	51	0.67	59.23	3.3	33	91	5.05	17	5.13	0	9.4	2.35
95394	10	12	D	4.1	0.6	14.6	281	1	47	1	1.96	3	84.5	170.8	29	100.4	0	2	0	6.11	1.4664	5.5	0	53	1.37	5.4	32.4	0	21	4.1	41	81	15	24	13	4.64	105	212	0.93	82.21	3	30	97	5.38	26	8.55	0	9.3	2.325
95402	10	11	G	3.7	0.6	16.2	214	1	28	4	5	3	117.1	194	31.1	102.2	0	2	0	NA	#VALUE!	4.8	0	53	1.37	NA	NA	NA	28	4.4	44	91	31	28	12	4.28	97	441	1.08	95.47	3.5	35	81	4.5	17	8.55	0	9.5	2.375
95403	18	20	J	3.7	0.9	24.3	255	2	49	3	1.22	1	60.3	158.8	23.9	NA	0	2	0	NA	#VALUE!	5.5	0	57	1.47	NA	NA	NA	21	4.5	45	100	24	25	21	7.5	98	160	0.7	61.88	3.1	31	103	5.72	11	8.55	0	9.3	2.325
95405	11	16	F	11.9	1.1	9.2	298	1	53	5	5	3	58.3	151.7	25.3	96.9	1	2	0	NA	#VALUE!	5.3	0	44	1.14	NA	NA	NA	14	4.5	45	64	16	24	16	5.71	104	86	1.16	102.54	3	30	90	5	32	6.84	0	9.2	2.3
95406	10	10	C	9	1.5	16.7	246	1	80	3	5	3	78.2	167.7	27.8	109.8	0	2	0	NA	#VALUE!	5.9	1	71	1.84	NA	NA	NA	15	4.3	43	66	24	25	12	4.28	95	95	0.79	69.84	2.5	25	100	5.55	44	17.1	0	9.3	2.325
95410	12	12	B	4.1	0.9	22	224	1	76	4	NA	0	70.9	169	24.8	91	0	2	0	6.16	4.169635556	6.2	1	33	0.85	15.23	91.38	0	16	3.9	39	69	19	24	16	5.71	101	144	1.03	91.05	3.2	32	108	6	14	6.84	0	9	2.25
95411	9	30	A	24.7	31.3	126.7	340	1	71	4	5	3	166	175.8	53.7	155.7	1	1	1	8.77	25.26929333	6.3	1	30	0.78	64.83	388.98	0	10	3.3	33	130	11	22	79	28.2	102	170	2.5	221	4	40	147	8.16	31	3.42	0	9.3	2.325
95412	11	14	J	4.2	0.3	7.1	264	1	60	4	0.75	1	108	179.4	33.6	117	0	2	0	6.05	2.965844444	5.8	1	68	1.76	11.03	66.18	0	16	3.8	38	76	18	22	12	4.28	101	155	0.94	83.1	4	40	101	5.61	30	10.26	0	9.3	2.325
95413	16	20	B	14.3	3.4	23.8	297	2	51	3	1	1	86.7	174.1	28.6	107.6	0	2	0	NA	#VALUE!	5.2	0	88	2.28	NA	NA	NA	33	4.2	42	100	44	26	17	6.07	95	108	0.42	37.13	3.3	33	101	5.61	99	15.39	0	9.6	2.4
95414	10	15	H	6.5	0.6	9.2	308	1	27	1	0.01	1	91	175.9	29.4	101	0	2	0	NA	#VALUE!	5.6	0	43	1.11	NA	NA	NA	26	4.7	47	94	22	26	11	3.93	101	258	1.05	92.82	2.7	27	93	5.16	26	8.55	0	9.4	2.35
95416	12	12	J	5.5	0.7	12.7	136	2	36	5	5	3	51.1	162.3	19.4	67.5	0	2	0	4.66	0.352088889	5.4	0	95	2.46	1.7	10.2	0	6	4	40	42	19	25	13	4.64	100	133	0.73	64.53	3.3	33	78	4.33	27	10.26	0	9.2	2.3
95417	10	10	G	6.3	0.4	6.3	338	1	63	1	0.89	1	94.8	166.2	34.3	115.9	1	1	1	NA	#VALUE!	6.6	0	42	1.09	NA	NA	NA	18	4.2	42	132	13	28	13	4.64	99	49	0.74	65.42	3	30	149	8.27	26	5.13	0	9.2	2.3
95418	10	13	G	4.3	0.3	7	229	1	59	4	2.37	3	85.9	180.9	26.2	100	1	2	0	5.38	1.841155556	4.8	0	56	1.45	7.7	46.2	0	27	3.6	36	60	22	29	22	7.85	103	582	1.43	126.41	3	30	90	5	28	6.84	0	9.3	2.325
95419	14	20	E	5.2	0.9	17.3	270	1	68	5	NA	0	71.5	168.4	25.2	89.6	1	2	0	5.77	3.849231111	5.5	0	48	1.24	15.01	90.06	0	25	4.2	42	76	20	26	15	5.36	101	144	0.79	69.84	3	30	94	5.22	26	15.39	0	8.9	2.225
95420	10	10	I	4.5	1	22.2	234	2	18	1	1.16	1	57.7	150.8	25.4	82.2	0	2	0	NA	#VALUE!	5	0	48	1.24	NA	NA	NA	12	4	40	79	16	32	12	4.28	99	67	0.68	60.11	2.3	23	87	4.83	11	10.26	0	9	2.25
95421	10	14	C	6	0.7	11.7	225	1	78	3	2.16	3	88.7	165	32.6	116.4	1	2	0	NA	#VALUE!	5.5	0	58	1.5	NA	NA	NA	14	3.8	38	74	17	27	12	4.28	101	134	0.92	81.33	3.1	31	94	5.22	27	29.07	0	10.6	2.65
95422	11	16	F	2.4	0.5	20.8	230	2	39	3	4.47	3	95.2	170.8	32.6	104.6	0	2	0	5.38	2.460453333	5.1	0	60	1.55	10.29	61.74	0	16	3.8	38	60	19	20	13	4.64	102	46	0.73	64.53	3.3	33	91	5.05	11	6.84	0	8.9	2.225
95423	11	14	D	5.5	1.2	21.8	273	2	33	5	1.22	1	72.1	165.5	26.3	87.6	0	3	0	4.83	3.350946667	5.7	1	50	1.29	15.61	93.66	0	12	4	40	77	16	23	11	3.93	104	74	0.63	55.69	3.3	33	92	5.11	14	1.71	0	9.3	2.325
95424	10	11	H	7.2	2	27.8	215	1	40	3	4.76	3	119.5	187.9	33.8	109	0	2	0	NA	#VALUE!	5.1	0	49	1.27	NA	NA	NA	14	4.3	43	49	17	26	16	5.71	101	147	1.2	106.08	3	30	87	4.83	20	8.55	0	9.2	2.3
95425	17	17	J	5.9	0.6	10.2	213	1	22	1	0.17	1	67.7	174.2	22.3	79.2	0	2	0	NA	#VALUE!	5	0	66	1.71	NA	NA	NA	51	4.7	47	112	38	30	14	5	99	222	1.11	98.12	2.5	25	88	4.88	23	8.55	0	9.5	2.375
95427	14	30	A	7.8	1.3	16.7	224	1	62	4	0.83	1	77.3	173.6	25.6	91.8	1	2	0	NA	#VALUE!	5.1	0	39	1.01	NA	NA	NA	31	4	40	68	29	28	22	7.85	100	117	1.86	164.42	4.4	44	81	4.5	33	8.55	0	9.8	2.45
95431	3	30	F	12.7	1.4	11	400	2	66	3	1.62	2	160.1	161.2	61.6	163.6	1	1	1	15.9	44.8804	8.4	0	33	0.85	63.51	381.06	0	21	3.3	33	115	15	26	35	12.5	102	30	1.15	101.66	3.2	32	269	14.93	30	3.42	0	9.2	2.3
95434	14	20	B	8.8	1.1	12.5	290	2	78	2	1.35	2	59.8	146.9	27.7	NA	1	1	1	NA	#VALUE!	9.1	0	45	1.16	NA	NA	NA	18	4.5	45	112	28	28	36	12.85	97	100	1.25	110.5	3.8	38	84	4.66	58	5.13	0	9.7	2.425
95436	10	10	G	3	0.4	13.3	253	2	43	1	1.74	2	58.8	156.5	24	80.7	0	2	0	5.05	1.602533333	5.5	0	69	1.78	7.14	42.84	0	10	3.7	37	75	14	25	16	5.71	99	91	0.82	72.49	3	30	83	4.61	7	5.13	0	8.8	2.2
95437	10	11	F	3.3	0.3	9.1	342	1	23	5	1.79	2	79.6	168.6	28	96.8	0	2	0	5.66	2.284124444	5.4	0	41	1.06	9.08	54.48	0	23	4.1	41	68	21	27	12	4.28	106	63	1.14	100.78	2.8	28	96	5.33	10	3.42	0	9.6	2.4
95442	11	13	B	5.7	1.3	22.8	100	2	33	3	3.96	3	76.2	173.8	25.2	91.5	0	2	0	NA	#VALUE!	5.1	0	47	1.22	NA	NA	NA	12	4.4	44	100	15	23	13	4.64	101	87	0.73	64.53	3.3	33	85	4.72	10	3.42	0	9.3	2.325
95444	10	11	H	4.6	0.6	13	204	2	37	3	0.88	1	59.4	154.1	25	79.2	0	2	0	NA	#VALUE!	5.3	0	48	1.24	NA	NA	NA	11	4.2	42	55	12	23	6	2.14	104	66	0.74	65.42	2.4	24	95	5.27	8	5.13	0	8.9	2.225
95445	11	12	D	3.9	0.8	20.5	217	2	24	2	NA	0	65.1	162.1	24.8	87.2	0	2	0	5.77	4.354426667	5	0	43	1.11	16.98	101.88	0	40	3.9	39	93	34	25	13	4.64	102	79	0.66	58.34	3.1	31	94	5.22	53	6.84	0	8.7	2.175
95446	15	17	F	4.4	0.8	18.2	310	1	42	1	3.65	3	73.5	168.5	25.9	92.5	0	2	0	NA	#VALUE!	5.9	1	59	1.53	NA	NA	NA	37	4.7	47	101	21	26	14	5	99	215	0.95	83.98	3.5	35	101	5.61	122	5.13	0	9.8	2.45
95447	30	30	D	12	2.6	21.7	294	2	70	1	1.7	2	91.7	160.1	35.8	114.1	1	1	1	7.16	9.861706667	6.5	0	49	1.27	30.99	185.94	0	20	3.8	38	128	20	26	9	3.21	104	36	0.51	45.08	3	30	117	6.49	25	17.1	0	10.5	2.625
95448	11	13	B	4.4	0.5	11.4	334	1	80	3	2.74	3	87.5	165.4	32	120.1	1	3	0	6.05	5.794555556	5.8	1	44	1.14	21.55	129.3	0	25	4.1	41	73	24	30	27	9.64	100	96	1.56	137.9	2.6	26	104	5.77	25	10.26	0	9.5	2.375
95449	10	10	C	5.9	0.5	8.5	303	1	55	2	5	3	86.4	166.9	31	100	1	2	0	5.55	5.9496	5.6	0	29	0.75	24.12	144.72	0	50	3.9	39	63	28	27	14	5	100	504	0.89	78.68	2.7	27	92	5.11	24	10.26	0	9	2.25
95450	12	14	J	5.3	0.4	7.5	237	1	38	4	0.6	1	65.8	176.4	21.1	77.6	0	2	0	5.55	0.757266667	5.4	0	78	2.02	3.07	18.42	0	30	4.3	43	82	38	26	10	3.57	99	190	0.99	87.52	3.5	35	91	5.05	103	11.97	0	9.5	2.375
95452	19	20	E	9.8	1.7	17.3	400	1	38	3	1.04	1	116.3	170.8	39.9	125.8	1	2	0	NA	#VALUE!	5.7	1	39	1.01	NA	NA	NA	14	4.3	43	71	19	25	25	8.93	96	191	1.75	154.7	3.2	32	97	5.38	28	6.84	0	9.6	2.4
95453	13	13	J	7.1	0.6	8.5	313	1	39	1	3.85	3	79.1	167.2	28.3	100.8	1	2	0	NA	#VALUE!	6.4	1	51	1.32	NA	NA	NA	38	5	50	77	25	28	15	5.36	94	59	0.85	75.14	3.4	34	102	5.66	117	8.55	0	10.3	2.575
95454	12	12	J	3.3	0.3	9.1	331	1	60	1	4.23	3	86.9	172.6	29.2	104.8	1	3	0	NA	#VALUE!	5.9	1	46	1.19	NA	NA	NA	24	4.6	46	68	23	25	9	3.21	95	102	0.92	81.33	2.7	27	91	5.05	41	6.84	0	9.7	2.425
95455	10	11	H	5.5	0.5	9.1	329	1	47	2	1.24	1	88.8	162.7	33.5	108.6	0	2	0	6.16	2.491377778	5.8	1	43	1.11	9.1	54.6	0	23	3.6	36	61	22	25	19	6.78	102	170	0.93	82.21	3.3	33	103	5.72	33	6.84	0	8.3	2.075
95459	10	11	C	4.1	0.4	9.8	281	1	63	1	1.94	3	70.6	174.3	23.2	89.8	0	2	0	5.77	2.036168889	5.5	0	55	1.42	7.94	47.64	0	18	4.2	42	102	16	25	18	6.43	105	84	0.94	83.1	2.9	29	95	5.27	17	8.55	0	9.5	2.375
95463	17	17	J	9.8	0.5	5.1	315	1	19	1	NA	0	98.7	167.9	35	112.9	0	2	0	5.94	6.44952	5.3	0	32	0.83	24.43	146.58	0	82	4.5	45	70	39	28	10	3.57	102	187	0.61	53.92	3.1	31	99	5.5	72	8.55	0	9.6	2.4
95465	10	11	D	3.8	0.3	7.9	264	2	56	1	1.45	2	72.6	150	32.3	108	1	2	0	5.94	2.66112	5.8	1	73	1.89	10.08	60.48	0	21	4.2	42	100	25	27	12	4.28	97	132	0.65	57.46	2.9	29	95	5.27	26	8.55	0	9.6	2.4
95466	10	12	H	6.3	0.3	4.8	311	1	52	3	1.39	2	101.3	182	30.6	110.2	0	2	0	NA	#VALUE!	5.2	0	45	1.16	NA	NA	NA	37	4.3	43	96	30	27	11	3.93	104	247	1	88.4	3.5	35	78	4.33	39	8.55	0	9.5	2.375
95467	10	11	G	5.9	0.8	13.6	265	2	80	3	1.48	2	59.5	151.6	25.9	103.3	1	2	0	4.83	2.384946667	5.5	0	91	2.35	11.11	66.66	0	10	3.7	37	106	20	25	12	4.28	104	69	0.77	68.07	2.9	29	81	4.5	22	3.42	0	9.2	2.3
95468	10	18	G	3.4	0.3	8.8	254	1	63	3	5	3	83.6	181.9	25.3	95.9	0	2	0	3.72	0.980426667	5.3	0	49	1.27	5.93	35.58	0	14	3.7	37	57	19	21	20	7.14	105	121	1.5	132.6	2.7	27	62	3.44	17	6.84	0	9.2	2.3
95469	10	10	I	8.1	1.6	19.8	248	1	28	3	2.18	3	58.6	177	18.7	77	0	2	0	5.55	0.860866667	5.1	0	66	1.71	3.49	20.94	0	12	4.8	48	61	16	27	9	3.21	102	94	0.88	77.79	2.7	27	93	5.16	12	11.97	0	9.9	2.475
95471	10	20	F	5.8	0.8	13.8	228	1	80	3	4.98	3	63	165.5	23	89.3	1	2	0	NA	#VALUE!	6.3	1	44	1.14	NA	NA	NA	14	4	40	60	35	24	21	7.5	102	87	1.16	102.54	2.2	22	111	6.16	11	5.13	0	9.1	2.275
95472	11	11	H	4.9	0.9	18.4	230	1	34	3	5	3	83.4	172.6	28	92.4	0	2	0	5.33	1.672435556	5.2	0	48	1.24	7.06	42.36	0	32	4.8	48	49	24	26	27	9.64	101	304	1.03	91.05	2.5	25	88	4.88	13	5.13	0	9.8	2.45
95473	20	20	E	6.4	0.7	10.9	198	1	36	3	1.76	2	74.2	184.1	21.9	83.5	0	2	0	4.72	0.652408889	5.1	0	57	1.47	3.11	18.66	0	19	4.1	41	78	18	27	13	4.64	103	123	1.02	90.17	2.5	25	76	4.22	13	5.13	0	8.9	2.225
95474	10	11	F	4.8	0.7	14.6	275	2	34	4	0.62	1	103.2	159.7	40.5	110.4	0	2	0	5.72	1.949884444	5.7	1	50	1.29	7.67	46.02	0	7	4	40	78	11	23	8	2.86	103	125	0.69	61	3.3	33	98	5.44	23	1.71	0	8.8	2.2
95479	12	12	E	6.2	0.7	11.3	155	2	57	3	5	3	60.2	163.5	22.5	77.4	0	2	0	4.94	0.5928	5	0	72	1.86	2.7	16.2	0	11	3.8	38	55	15	27	20	7.14	104	45	0.7	61.88	2.3	23	85	4.72	9	3.42	0	9.1	2.275
95480	10	12	F	7.1	0.8	11.3	298	1	71	3	5	3	79.8	170.9	27.3	92.4	0	2	0	NA	#VALUE!	5.7	1	66	1.71	NA	NA	NA	14	4.2	42	57	17	25	23	8.21	100	71	0.9	79.56	2.9	29	100	5.55	13	3.42	0	9.1	2.275
95484	10	11	D	4.6	0.4	8.7	202	1	80	4	1.02	1	77.3	171.3	26.3	86.7	0	2	0	NA	#VALUE!	5.7	1	54	1.4	NA	NA	NA	3	4.2	42	58	15	28	17	6.07	106	77	1.46	129.06	3.4	34	95	5.27	25	10.26	0	10.3	2.575
95485	10	10	A	5.6	0.6	10.7	230	1	18	3	4.76	3	67.9	175.6	22	80.2	0	2	0	5.27	1.224982222	5.4	0	50	1.29	5.23	31.38	0	22	4.1	41	136	21	28	15	5.36	101	146	1.01	89.28	2.6	26	85	4.72	13	6.84	0	9.6	2.4
95492	10	30	G	8.6	5.8	67.4	287	2	80	3	1.79	2	98.8	156.4	40.4	NA	1	2	0	NA	#VALUE!	6.8	0	51	1.32	NA	NA	NA	13	3.8	38	107	18	32	13	4.64	98	66	0.74	65.42	3.6	36	120	6.66	33	6.84	0	9.1	2.275
95493	10	11	H	7.4	1.5	20.3	242	1	25	3	2.43	3	87.1	164.6	32.1	108	0	2	0	NA	#VALUE!	5.3	0	46	1.19	NA	NA	NA	22	4.2	42	65	24	30	14	5	100	127	0.89	78.68	2.9	29	84	4.66	14	3.42	0	9.1	2.275
95495	10	10	G	5.8	0.3	5.2	282	1	75	3	1.49	2	81.3	166.6	29.3	108.4	0	2	0	5.27	2.937146667	4.9	0	49	1.27	12.54	75.24	0	16	4.1	41	104	18	23	12	4.28	101	59	1.18	104.31	3.1	31	87	4.83	31	11.97	0	9.3	2.325
95499	11	13	F	5.3	0.3	5.7	265	1	52	4	NA	0	100.7	181.9	30.4	105.8	1	2	0	NA	#VALUE!	5.6	0	35	0.91	NA	NA	NA	23	4.2	42	31	16	24	13	4.64	101	266	1.36	120.22	3	30	99	5.5	33	6.84	0	9.6	2.4
95503	10	30	F	6.4	1	15.6	391	1	52	1	5	3	128.3	174.6	42.1	139.1	1	2	0	NA	#VALUE!	6	1	30	0.78	NA	NA	NA	19	4.1	41	77	15	22	17	6.07	102	162	1.01	89.28	2.8	28	94	5.22	63	5.13	0	9.1	2.275
95504	10	20	G	8.9	1.3	14.6	311	2	61	3	1.25	1	135	155.9	55.5	148	0	2	0	NA	#VALUE!	6.6	0	67	1.73	NA	NA	NA	42	3.8	38	62	41	31	6	2.14	97	26	0.68	60.11	3.3	33	119	6.61	34	6.84	0	9.2	2.3
95505	11	11	F	5.2	1.2	23.1	206	1	29	3	3.76	3	69.4	171	23.7	82.7	0	2	0	6	0.690666667	5.3	0	76	1.97	2.59	15.54	0	12	4.8	48	74	17	26	11	3.93	99	167	1.05	92.82	3	30	97	5.38	17	6.84	0	9.4	2.35
95506	10	10	C	5	0.4	8	373	1	48	5	5	3	76.7	165.7	27.9	98.3	0	2	0	7.27	1.195511111	5.5	0	51	1.32	3.7	22.2	0	40	3.9	39	61	23	28	12	4.28	103	365	0.83	73.37	2.8	28	122	6.77	79	8.55	0	9	2.25
95509	10	17	D	3.5	0.9	25.7	275	2	51	3	2.79	3	76.5	165.2	28	95.5	1	2	0	5.72	2.982026667	5.3	0	66	1.71	11.73	70.38	0	15	4.4	44	63	18	26	11	3.93	100	141	0.73	64.53	2.8	28	96	5.33	19	6.84	0	9.5	2.375
95514	10	10	G	5.8	0.3	5.2	274	1	35	1	2.52	3	87.8	175.5	28.5	95.6	0	2	0	6	2.061333333	5.5	0	41	1.06	7.73	46.38	0	27	4.1	41	48	15	28	13	4.64	105	73	0.86	76.02	2.7	27	101	5.61	29	6.84	0	9.1	2.275
95515	10	20	J	12.1	3	24.8	319	1	69	4	NA	0	121.1	190	33.5	126.4	0	3	0	7.38	5.8384	6.3	1	64	1.66	17.8	106.8	0	18	3.9	39	108	24	25	20	7.14	100	642	1.09	96.36	3.1	31	131	7.27	100	1.71	0	8.7	2.175
95519	11	11	A	5.9	0.8	13.6	246	2	53	3	1.41	2	76.2	158.9	30.2	103.4	1	2	0	6.16	3.468764444	6	1	52	1.34	12.67	76.02	0	109	3.7	37	186	60	31	16	5.71	102	52	1.24	109.62	3.7	37	101	5.61	118	6.84	0	9.6	2.4
95522	10	10	G	4.3	0.6	14	247	2	22	3	0.33	1	76.5	164.6	28.2	98.2	0	2	0	NA	#VALUE!	5.2	0	65	1.68	NA	NA	NA	9	4.7	47	88	15	22	11	3.93	101	65	0.64	56.58	2.7	27	85	4.72	11	8.55	0	9.6	2.4
95524	10	19	H	3.4	0.3	8.8	131	2	62	1	NA	0	57.5	143.9	27.8	98.4	0	1	1	7.16	1.457457778	7	0	53	1.37	4.58	27.48	0	15	4	40	110	18	24	15	5.36	101	115	0.51	45.08	2.8	28	125	6.94	14	8.55	0	9	2.25
95525	10	10	H	5.6	1.2	21.4	219	2	51	4	1.22	1	76.2	168.1	27	98.5	1	2	0	5.66	2.291671111	5.3	0	73	1.89	9.11	54.66	0	15	4	40	102	24	22	12	4.28	102	284	0.7	61.88	4.3	43	94	5.22	37	5.13	0	9.3	2.325
95531	10	30	C	5.3	1.1	20.8	237	1	58	3	5	3	98.7	177.6	31.3	112.5	0	2	0	5.83	4.008448889	5.4	0	72	1.86	15.47	92.82	0	30	4	40	79	26	27	19	6.78	98	136	0.92	81.33	3	30	96	5.33	22	5.13	0	9	2.25
95533	10	10	D	4.2	0.5	11.9	201	1	68	3	1.34	2	84.6	166.9	30.4	111.5	1	2	0	NA	#VALUE!	5.1	0	44	1.14	NA	NA	NA	27	4.4	44	131	21	30	28	10	99	83	1.5	132.6	2.5	25	82	4.55	41	10.26	0	9.7	2.425
95534	10	10	I	4.6	0.3	6.5	270	2	67	2	1.4	2	86.4	158.7	34.3	116.7	1	2	0	6.88	3.446115556	5.9	1	42	1.09	11.27	67.62	0	13	3.9	39	119	13	24	25	8.93	105	68	1	88.4	3.2	32	117	6.49	11	8.55	0	9.4	2.35
95535	12	30	E	9	1.9	21.1	382	1	46	5	1.06	1	145.7	189.6	40.5	137.6	0	2	0	NA	#VALUE!	5.3	0	27	0.7	NA	NA	NA	42	4	40	107	26	24	18	6.43	105	107	0.86	76.02	2.7	27	88	4.88	35	13.68	0	8.7	2.175
95537	10	10	F	6.9	0.5	7.2	338	1	48	5	3.43	3	80.5	166.5	29	103.2	1	2	0	NA	#VALUE!	5.7	1	40	1.03	NA	NA	NA	26	4.3	43	78	25	24	13	4.64	98	67	0.81	71.6	3	30	91	5.05	69	6.84	0	8.8	2.2
95540	10	11	H	7	0.8	11.4	312	1	68	1	0.49	1	71.7	155	29.8	101.7	1	2	0	NA	#VALUE!	5.4	0	34	0.88	NA	NA	NA	20	4.3	43	70	19	28	14	5	100	114	0.81	71.6	3.2	32	98	5.44	19	5.13	0	9.4	2.35
95541	11	30	B	6	1.4	23.3	251	2	65	1	2.41	3	106.2	160.5	41.2	125.7	1	2	0	NA	#VALUE!	6.2	1	41	1.06	NA	NA	NA	31	4.1	41	106	42	26	11	3.93	100	211	0.83	73.37	3	30	85	4.72	25	5.13	0	9.2	2.3
95542	10	10	H	4.6	0.5	10.9	228	2	56	4	3.18	3	69.6	158	27.9	89.8	0	2	0	NA	#VALUE!	5.2	0	84	2.17	NA	NA	NA	24	4.1	41	71	70	26	6	2.14	100	7655	0.86	76.02	2.7	27	80	4.44	23	8.55	0	9	2.25
95544	10	10	C	5.5	0.7	12.7	356	1	29	3	5	3	110.6	178.1	34.9	120.8	1	2	0	NA	#VALUE!	4.3	0	41	1.06	NA	NA	NA	45	4.8	48	70	28	26	19	6.78	98	242	1.05	92.82	2.6	26	75	4.16	41	10.26	0	9.8	2.45
95547	10	10	G	17.2	0.8	4.7	224	1	57	5	1.85	2	70.6	172.1	23.8	91	0	1	1	5.72	0.803342222	5.5	0	38	0.98	3.16	18.96	0	91	3.5	35	74	96	23	18	6.43	101	338	0.9	79.56	3.7	37	90	5	124	15.39	0	8.7	2.175
95548	10	10	G	3.8	0.4	10.5	237	1	28	3	0.82	1	60.4	179.3	18.8	70.7	0	2	0	NA	#VALUE!	5.3	0	43	1.11	NA	NA	NA	12	4.4	44	32	17	27	17	6.07	102	78	1.14	100.78	2.6	26	80	4.44	25	8.55	0	8.7	2.175
95549	14	15	B	10	1.7	17	337	2	53	1	5	3	97.9	155.3	40.6	122.4	0	1	1	NA	#VALUE!	5.8	1	39	1.01	NA	NA	NA	32	4.4	44	116	29	23	9	3.21	104	188	0.57	50.39	3.5	35	85	4.72	97	10.26	0	9.5	2.375
95550	11	11	I	4.8	0.3	6.3	373	1	62	3	1.06	1	97.5	178.1	30.7	114.7	1	1	1	16.5	6.431333333	9.9	0	35	0.91	8.77	52.62	0	25	4	40	154	14	25	19	6.78	100	49	0.95	83.98	3.2	32	276	15.32	31	6.84	0	9.7	2.425
95551	15	15	E	4.9	0.6	12.2	230	2	57	1	NA	0	50.4	138.3	26.4	89	0	2	0	5.83	2.059933333	6.1	1	41	1.06	7.95	47.7	0	31	4	40	131	30	29	9	3.21	103	87	0.52	45.97	3.4	34	99	5.5	32	6.84	0	9.1	2.275
95553	10	10	D	5.1	0.3	5.9	398	1	79	4	3.95	3	98	189.4	27.3	102.8	1	1	1	NA	#VALUE!	5.3	0	42	1.09	NA	NA	NA	13	4.5	45	57	17	26	19	6.78	101	201	0.93	82.21	3.3	33	107	5.94	21	8.55	0	9.7	2.425
95555	10	10	G	5.6	0.3	5.4	396	1	18	1	1.45	2	109.2	180	33.7	111.5	0	3	0	5.77	14.01981778	5.2	0	37	0.96	54.67	328.02	0	42	4.2	42	80	28	28	15	5.36	98	87	0.71	62.76	3.4	34	92	5.11	23	5.13	0	9.5	2.375
95556	10	10	F	5	0.6	12	247	1	41	2	4.81	3	84.3	182.8	25.2	88.4	0	2	0	NA	#VALUE!	5.8	1	60	1.55	NA	NA	NA	27	4.2	42	94	18	24	9	3.21	102	188	1.14	100.78	3.1	31	109	6.05	37	10.26	0	9.6	2.4
95559	10	10	G	3.9	0.6	15.4	294	2	42	3	0.92	1	75.5	158.9	29.9	94	0	2	0	NA	#VALUE!	5.7	1	45	1.16	NA	NA	NA	12	3.6	36	93	14	29	13	4.64	104	80	0.7	61.88	3.1	31	101	5.61	14	5.13	0	8.6	2.15
95561	10	13	C	4.2	0.4	9.5	374	1	63	4	0.52	1	113.6	171.9	38.4	121.7	0	2	0	NA	#VALUE!	5.4	0	67	1.73	NA	NA	NA	28	4	40	86	21	24	16	5.71	103	245	1.04	91.94	3.2	32	89	4.94	41	5.13	0	9.2	2.3
95565	14	14	E	5.8	0.8	13.8	322	1	29	5	0.79	1	78.9	171.3	26.9	91.1	0	2	0	NA	#VALUE!	5.6	0	35	0.91	NA	NA	NA	17	4	40	46	16	27	17	6.07	100	205	1.11	98.12	2.7	27	64	3.55	15	1.71	0	9.2	2.3
95566	10	10	G	3.7	0.8	21.6	346	2	78	3	1	1	110.4	166.8	39.7	125.8	1	2	0	6.44	4.387786667	5.7	1	46	1.19	15.33	91.98	0	10	3.4	34	73	17	22	13	4.64	99	50	0.86	76.02	4.5	45	114	6.33	17	6.84	0	8.6	2.15
95569	10	30	H	5.3	0.6	11.3	234	2	23	4	3.92	3	78.2	160.6	30.3	100.2	0	2	0	NA	#VALUE!	5.5	0	54	1.4	NA	NA	NA	26	4.4	44	80	18	22	13	4.64	98	78	0.78	68.95	3.3	33	89	4.94	35	5.13	0	10	2.5
95571	15	30	E	5.2	1	19.2	249	2	54	3	NA	0	72.3	161.4	27.8	103.6	1	1	1	6	4.466666667	6.3	1	42	1.09	16.75	100.5	0	8	3.4	34	75	11	27	7	2.5	99	36	0.57	50.39	3.2	32	100	5.55	25	6.84	0	9.1	2.275
95572	10	16	D	4.4	0.9	20.5	273	1	75	3	NA	0	76	168.9	26.6	97.8	0	1	1	NA	#VALUE!	6.4	1	60	1.55	NA	NA	NA	15	4.1	41	56	17	22	15	5.36	100	117	0.87	76.91	2.8	28	111	6.16	11	3.42	0	9.2	2.3
95573	20	20	E	13.7	3.5	25.5	210	1	23	3	5	3	98.3	176.1	31.7	100.3	0	2	0	NA	#VALUE!	5.6	0	42	1.09	NA	NA	NA	25	4.3	43	89	17	26	15	5.36	107	241	0.85	75.14	2.6	26	93	5.16	28	5.13	0	9	2.25
95574	10	20	H	3.5	0.5	14.3	305	2	36	3	1.23	1	97.2	176.5	31.2	105.8	0	2	0	NA	#VALUE!	5	0	46	1.19	NA	NA	NA	11	4.3	43	64	15	23	11	3.93	103	107	0.77	68.07	2.6	26	95	5.27	12	6.84	0	9.1	2.275
95575	14	30	E	8.6	1.3	15.1	194	1	64	4	3.29	3	65.9	178.1	20.8	81.2	1	2	0	5.94	0.3168	5.9	1	59	1.53	1.2	7.2	0	33	3.5	35	94	26	26	16	5.71	103	152	1.53	135.25	3.7	37	98	5.44	38	17.1	0	9.4	2.35
95576	10	10	G	4	0.3	7.5	250	2	73	3	3.69	3	66.3	155.8	27.3	101.7	1	2	0	6.11	1.504417778	6	1	85	2.2	5.54	33.24	0	13	3.8	38	57	19	27	17	6.07	101	68	0.85	75.14	3	30	102	5.66	25	10.26	0	9.1	2.275
95577	10	10	G	4.5	0.4	8.9	241	2	63	3	1.79	2	72.5	156.1	29.8	101.4	0	2	0	NA	#VALUE!	5.7	1	66	1.71	NA	NA	NA	23	3.9	39	91	18	31	14	5	101	99	0.73	64.53	2.4	24	95	5.27	13	3.42	0	9.1	2.275
95578	16	16	E	5.2	0.8	15.4	191	2	62	5	5	3	53.3	153.4	22.7	82.5	0	2	0	NA	#VALUE!	5.7	1	80	2.07	NA	NA	NA	27	4.5	45	78	25	19	18	6.43	100	102	0.79	69.84	3.4	34	95	5.27	25	8.55	0	9.5	2.375
95581	10	20	D	4.9	1	20.4	231	2	44	5	1.56	2	58.4	148.8	26.4	84.5	0	2	0	NA	#VALUE!	5.6	0	35	0.91	NA	NA	NA	13	4.3	43	63	17	27	12	4.28	98	122	0.62	54.81	3.3	33	102	5.66	22	5.13	0	9.1	2.275
95583	16	16	E	6.5	1.1	16.9	371	2	69	1	2.46	3	62.6	157.8	25.1	97.7	0	2	0	6.38	2.696613333	5.9	1	52	1.34	9.51	57.06	0	23	3.9	39	73	22	26	10	3.57	102	116	0.85	75.14	3.1	31	104	5.77	29	10.26	0	9.2	2.3
95585	10	30	H	3	0.3	10	229	1	19	1	3.88	3	97.1	180.9	29.7	95.1	0	2	0	NA	#VALUE!	4.9	0	53	1.37	NA	NA	NA	10	4.8	48	55	12	24	19	6.78	100	110	0.77	68.07	2.6	26	91	5.05	12	8.55	0	9.5	2.375
95586	11	16	H	5.8	0.7	12.1	272	2	26	4	0.96	1	51	161.2	19.6	68.5	0	2	0	NA	#VALUE!	5.4	0	57	1.47	NA	NA	NA	6	4.1	41	66	17	27	10	3.57	103	83	0.65	57.46	3.3	33	86	4.77	16	8.55	0	9.5	2.375
95587	10	11	D	19.6	10.3	52.6	400	2	29	3	3.67	3	104.4	170.6	35.9	125.8	0	2	0	NA	#VALUE!	6	1	50	1.29	NA	NA	NA	13	3.8	38	75	14	25	9	3.21	100	49	0.84	74.26	3	30	107	5.94	28	5.13	0	9.7	2.425
95588	10	10	B	5.4	0.6	11.1	121	1	72	4	1.82	2	53.9	168.7	18.9	82.6	0	2	0	4.72	0.148942222	5.5	0	85	2.2	0.71	4.26	1	18	3.8	38	80	21	22	13	4.64	103	108	0.96	84.86	2.8	28	83	4.61	164	5.13	0	9	2.25
95589	10	10	J	2.7	0.4	14.8	260	2	63	4	4.9	3	66.7	159.9	26.1	91.9	1	1	1	6.99	1.888853333	7.1	0	51	1.32	6.08	36.48	0	19	4.2	42	72	21	28	16	5.71	101	151	1.08	95.47	3.3	33	117	6.49	22	5.13	0	9.3	2.325
95590	12	14	F	5.7	0.7	12.3	305	1	61	2	5	3	81	170.6	27.8	97.9	1	2	0	6.05	4.834622222	5.9	1	36	0.93	17.98	107.88	0	19	4.4	44	96	22	24	12	4.28	101	195	1	88.4	2.8	28	102	5.66	32	11.97	0	9.6	2.4
95593	10	10	G	4.7	0.7	14.9	358	1	70	3	4.93	3	79.6	185.3	23.2	96.2	0	2	0	NA	#VALUE!	5.6	0	68	1.76	NA	NA	NA	18	4.3	43	63	21	26	14	5	99	126	0.9	79.56	2.8	28	99	5.5	21	10.26	0	9.5	2.375
95594	13	19	E	5.8	1.1	19	350	1	50	5	NA	0	99.5	176.6	31.9	111.6	0	1	1	5.33	1.04468	5.4	0	49	1.27	4.41	26.46	0	17	3.9	39	55	20	29	14	5	106	100	0.88	77.79	2.9	29	88	4.88	12	5.13	0	9	2.25
95595	10	20	I	5.6	1.2	21.4	337	2	43	3	1.04	1	135.6	163	51	137.2	0	2	0	NA	#VALUE!	6.1	1	44	1.14	NA	NA	NA	13	3.8	38	117	16	26	12	4.28	99	88	0.76	67.18	3.6	36	93	5.16	22	10.26	0	9.2	2.3
95597	10	30	G	5.6	2.1	37.5	297	1	71	3	5	3	101.4	175.4	33	113.7	0	2	0	NA	#VALUE!	5.7	1	62	1.6	NA	NA	NA	19	4.5	45	44	19	24	15	5.36	104	140	0.84	74.26	2.8	28	88	4.88	23	13.68	0	9.1	2.275
95598	11	11	D	3.8	0.8	21.1	240	1	22	2	1.79	2	87.7	174.1	28.9	100.8	0	2	0	NA	#VALUE!	5.5	0	36	0.93	NA	NA	NA	23	4	40	64	21	27	13	4.64	101	303	0.84	74.26	3.4	34	84	4.66	33	8.55	0	9.4	2.35
95599	10	12	F	4.6	0.4	8.7	229	1	47	3	1.48	2	118.6	186	34.3	112.2	0	2	0	5.11	1.419444444	5	0	50	1.29	6.25	37.5	0	21	4.2	42	72	27	22	12	4.28	103	336	0.99	87.52	2.7	27	88	4.88	13	10.26	0	8.5	2.125
95601	12	20	B	5.9	1	16.9	400	1	69	3	0.65	1	100.7	168.8	35.3	111.4	0	2	0	NA	#VALUE!	6.2	1	30	0.78	NA	NA	NA	15	4.2	42	71	13	24	15	5.36	100	107	0.86	76.02	2.9	29	127	7.05	19	5.13	0	9	2.25
95607	14	15	E	6.1	0.9	14.8	221	1	42	3	2.08	3	69	170	23.9	85	0	2	0	NA	#VALUE!	5.7	1	44	1.14	NA	NA	NA	12	4.3	43	56	19	24	18	6.43	101	160	0.96	84.86	3.2	32	88	4.88	15	6.84	0	9.2	2.3
95609	10	20	H	5.7	0.5	8.8	276	2	22	3	5	3	78.1	155	32.5	104.2	0	2	0	NA	#VALUE!	4.9	0	60	1.55	NA	NA	NA	19	4	40	97	23	24	11	3.93	100	144	0.76	67.18	3.8	38	79	4.39	14	5.13	0	9.4	2.35
95610	15	15	J	4.4	0.6	13.6	254	2	41	2	5	3	68.1	151.6	29.6	92.1	0	2	0	NA	#VALUE!	5.2	0	56	1.45	NA	NA	NA	14	3.7	37	78	17	25	15	5.36	101	123	0.81	71.6	3.3	33	78	4.33	11	3.42	0	8.9	2.225
95615	10	10	G	4.6	0.3	6.5	243	1	78	4	1.65	2	73.1	167.1	26.2	94.5	1	1	1	NA	#VALUE!	7.2	0	37	0.96	NA	NA	NA	10	3.9	39	72	11	24	26	9.28	99	90	1.45	128.18	3.4	34	148	8.22	26	3.42	0	9.3	2.325
95621	13	13	E	5.3	0.4	7.5	256	1	73	5	1.39	2	68.1	163.7	25.4	97.9	1	1	1	NA	#VALUE!	6.9	0	45	1.16	NA	NA	NA	29	4.6	46	74	34	27	11	3.93	86	191	0.7	61.88	3.6	36	105	5.83	73	13.68	0	9.8	2.45
95622	12	13	B	4.5	0.6	13.3	206	2	42	3	2.56	3	57.9	167.4	20.7	81.8	0	2	0	4.77	0.79076	5.1	0	52	1.34	3.73	22.38	0	13	4.4	44	52	17	24	6	2.14	99	109	0.75	66.3	2.7	27	77	4.27	13	11.97	0	9.6	2.4
95623	10	10	I	3.6	0.4	11.1	310	2	60	5	3.65	3	53.8	152.7	23.1	86.3	1	3	0	6.22	3.820462222	5.8	1	42	1.09	13.82	82.92	0	39	4.4	44	67	23	24	13	4.64	102	146	0.77	68.07	3.4	34	101	5.61	82	5.13	0	9	2.25
95625	10	11	D	4.4	0.6	13.6	235	1	43	5	4.08	3	69.8	177.2	22.2	82.6	0	2	0	6.11	1.406657778	5.2	0	97	2.51	5.18	31.08	0	36	4.5	45	87	26	27	16	5.71	99	154	0.8	70.72	2.8	28	99	5.5	16	17.1	0	9.3	2.325
95626	4	30	E	6.2	3.2	51.6	400	1	76	1	0.94	1	87.1	159	34.5	118.5	1	1	1	9.33	6.30708	8.8	0	36	0.93	15.21	91.26	0	17	3.8	38	91	17	25	49	17.49	96	96	4.46	394.26	3	30	159	8.83	22	8.55	0	8.8	2.2
95628	11	12	B	5.5	1.2	21.8	294	2	18	5	1.02	1	55	166.2	19.9	74.8	0	2	0	5.55	1.682266667	5.3	0	62	1.6	6.82	40.92	0	11	3.6	36	83	15	20	7	2.5	101	74	0.5	44.2	3.8	38	95	5.27	15	3.42	0	9.3	2.325
95630	10	30	G	4.9	0.6	12.2	298	2	80	4	1.48	2	95.3	159.3	37.6	131.1	1	2	0	NA	#VALUE!	5.5	0	43	1.11	NA	NA	NA	6	3.2	32	74	11	25	27	9.64	100	57	1.5	132.6	3.3	33	107	5.94	7	5.13	0	9.4	2.35
95633	20	30	D	9.1	2.2	24.2	331	2	64	1	2.63	3	72.9	157.9	29.2	97.1	1	1	1	18	9.56	10.8	0	44	1.14	11.95	71.7	0	43	3.9	39	72	30	24	14	5	94	69	0.48	42.43	2.8	28	305	16.93	45	13.68	0	9	2.25
95636	16	17	A	4.2	0.7	16.7	309	2	51	2	4.1	3	64.7	151.6	28.2	87	0	2	0	NA	#VALUE!	5.5	0	57	1.47	NA	NA	NA	12	4.2	42	102	16	26	12	4.28	101	128	0.8	70.72	3.4	34	88	4.88	17	8.55	0	9.4	2.35
95637	12	12	E	6.1	1.3	21.3	400	1	74	3	3.48	3	99.9	171.3	34	115	1	1	1	9.66	9.793093333	7.7	0	35	0.91	22.81	136.86	0	39	3.9	39	63	31	23	23	8.21	102	206	1.14	100.78	3.4	34	161	8.94	37	1.71	0	9.4	2.35
95639	15	16	J	2.8	0.5	17.9	190	1	31	1	5	3	72.3	169.4	25.2	87.5	0	2	0	NA	#VALUE!	4.9	0	48	1.24	NA	NA	NA	23	4.2	42	102	28	23	14	5	99	412	0.82	72.49	3.2	32	80	4.44	14	15.39	0	9.4	2.35
95641	2	30	G	18.1	0.8	4.4	400	2	50	5	NA	0	131.8	165	48.4	152.8	1	1	1	8.55	6.1142	7.7	0	39	1.01	16.09	96.54	0	11	3	30	51	13	27	44	15.71	105	67	1.95	172.38	3.3	33	145	8.05	17	1.71	0	9.4	2.35
95643	10	10	I	3.8	0.6	15.8	155	1	20	3	3.43	3	59.2	179.5	18.4	74.5	0	2	0	NA	#VALUE!	5.3	0	48	1.24	NA	NA	NA	77	4.5	45	57	122	26	20	7.14	98	3480	0.9	79.56	2.7	27	85	4.72	19	6.84	0	9.9	2.475
95644	10	12	D	5.2	0.4	7.7	280	2	62	1	NA	0	79.4	154.3	33.3	109	1	1	1	6.27	8.842093333	5.7	1	30	0.78	31.73	190.38	0	16	4	40	94	18	27	11	3.93	101	69	0.62	54.81	2.8	28	107	5.94	31	6.84	0	9.2	2.3
95645	16	16	E	6	1.1	18.3	339	2	67	1	1.46	2	56.4	150.1	25	85.5	0	2	0	NA	#VALUE!	5.8	1	61	1.58	NA	NA	NA	22	4.4	44	99	18	26	15	5.36	100	86	0.63	55.69	2.9	29	85	4.72	18	5.13	0	9.5	2.375
95649	10	30	H	7.3	1.9	26	335	1	48	4	5	3	87.3	167.1	31.3	102.1	1	1	1	NA	#VALUE!	9.6	0	31	0.8	NA	NA	NA	20	4.2	42	43	14	23	16	5.71	101	326	1.21	106.96	3	30	232	12.88	26	13.68	0	9.3	2.325
95652	10	10	B	3.1	0.4	12.9	234	2	44	1	5	3	58.6	159.7	23	86	0	2	0	5.05	0.953888889	5.3	0	72	1.86	4.25	25.5	0	10	4.1	41	84	15	25	7	2.5	104	46	0.63	55.69	2.8	28	83	4.61	10	5.13	0	9	2.25
95654	10	12	G	3.2	0.4	12.5	287	1	72	3	NA	0	76.9	164.6	28.4	108	1	3	0	6.38	1.775057778	5.8	1	46	1.19	6.26	37.56	0	21	3.6	36	95	18	21	25	8.93	105	323	1.45	128.18	3.6	36	108	6	65	8.55	0	8.7	2.175
95655	12	19	B	4.5	0.3	6.7	292	1	22	3	2.79	3	105.1	183.6	31.2	113.6	0	2	0	5.61	5.88676	5.4	0	41	1.06	23.61	141.66	0	48	4.5	45	71	28	25	14	5	101	149	0.86	76.02	2.7	27	94	5.22	65	5.13	0	9.7	2.425
95656	10	12	F	9	1	11.1	271	1	78	5	1.69	2	89.6	167.2	32.1	118.5	1	1	1	16.4	39.90666667	9.3	0	47	1.22	54.75	328.5	0	23	3.5	35	134	38	24	27	9.64	102	277	1.56	137.9	3.3	33	284	15.76	27	3.42	0	8.9	2.225
95657	11	13	F	5.3	0.6	11.3	211	1	31	3	3.45	3	78.6	190.9	21.6	83.8	0	2	0	NA	#VALUE!	4.6	0	68	1.76	NA	NA	NA	19	4.7	47	47	21	28	18	6.43	100	141	0.79	69.84	2.5	25	91	5.05	17	13.68	0	9.7	2.425
95658	11	11	D	5.4	0.8	14.8	220	1	29	3	5	3	98.6	188.4	27.8	94.4	0	2	0	5.22	0.64032	5.4	0	29	0.75	2.76	16.56	0	51	3.4	34	54	52	31	10	3.57	106	109	1.15	101.66	2.7	27	86	4.77	14	10.26	0	8.5	2.125
95662	12	30	F	3.1	0.5	16.1	223	2	44	3	3.01	3	65.2	151.2	28.5	93	0	2	0	NA	#VALUE!	5.4	0	47	1.22	NA	NA	NA	15	4.3	43	44	19	23	13	4.64	103	152	0.55	48.62	2.9	29	81	4.5	4	3.42	0	8.9	2.225
95663	13	20	J	4.7	1.1	23.4	347	1	43	1	1.5	2	86.9	176.3	28	95.3	0	2	0	NA	#VALUE!	5.2	0	52	1.34	NA	NA	NA	18	4.2	42	43	21	22	16	5.71	109	141	1.23	108.73	2.8	28	90	5	49	10.26	0	9	2.25
95664	10	10	J	7	0.8	11.4	266	1	47	3	1.08	1	105.5	188	29.8	115.2	0	2	0	4.88	1.329528889	5.3	0	26	0.67	6.13	36.78	0	63	4	40	66	60	27	21	7.5	102	388	0.96	84.86	3.5	35	82	4.55	69	10.26	0	9	2.25
95666	11	12	F	13.7	2.4	17.5	343	1	33	3	1.65	2	124.1	170.7	42.6	132.2	0	2	0	NA	#VALUE!	5.2	0	43	1.11	NA	NA	NA	19	4.3	43	71	20	27	12	4.28	101	395	0.8	70.72	2.6	26	88	4.88	16	10.26	0	9.3	2.325
95668	10	10	D	5.4	0.4	7.4	316	2	68	1	0.69	1	85.6	165.6	31.2	107.2	0	2	0	5.05	1.604777778	5.5	0	60	1.55	7.15	42.9	0	12	3.5	35	67	15	24	19	6.78	105	49	0.57	50.39	3	30	87	4.83	27	5.13	0	8.7	2.175
95669	17	20	E	3.7	1	27	227	2	56	3	2.65	3	71.4	161.3	27.4	93.5	1	2	0	NA	#VALUE!	5.4	0	76	1.97	NA	NA	NA	11	4	40	81	16	27	9	3.21	100	80	0.67	59.23	3.5	35	97	5.38	11	5.13	0	9.2	2.3
95671	10	11	C	3.3	0.8	24.2	296	2	66	1	4	3	70.9	151.8	30.8	98.3	0	2	0	5.44	1.351537778	5.4	0	69	1.78	5.59	33.54	0	26	4.1	41	86	27	26	22	7.85	105	77	0.91	80.44	2.7	27	93	5.16	15	3.42	0	9.1	2.275
95672	10	12	F	6.4	1.2	18.7	365	1	75	4	5	3	104.5	183.5	31	116.3	1	1	1	5.33	3.828124444	6.8	0	52	1.34	16.16	96.96	0	21	4	40	49	23	24	29	10.35	102	350	1.17	103.43	2.9	29	94	5.22	17	3.42	0	9.4	2.35
95673	10	10	H	5.6	1	17.9	253	1	80	4	2.77	3	75	166.2	27.2	89.4	1	2	0	5.44	1.300764444	5.7	1	46	1.19	5.38	32.28	0	9	3.8	38	67	22	30	12	4.28	103	77	0.98	86.63	3.6	36	92	5.11	19	13.68	0	9.2	2.3
95674	10	10	C	3.8	0.6	15.8	318	1	49	4	5	3	89.7	185.4	26.1	103.7	1	2	0	8.22	5.673626667	6.4	1	42	1.09	15.53	93.18	0	26	4.7	47	86	20	23	14	5	102	160	1.31	115.8	2.8	28	141	7.83	41	6.84	0	9.7	2.425
95675	14	14	E	8.8	1	11.4	353	1	66	2	0.99	1	85.3	167.6	30.4	103.7	0	2	0	NA	#VALUE!	5.9	1	29	0.75	NA	NA	NA	15	3.9	39	109	19	27	24	8.57	98	127	1.45	128.18	3.9	39	104	5.77	17	3.42	0	9.6	2.4
95676	10	11	H	4.1	0.3	7.3	299	1	53	2	1.83	2	90.3	168.9	31.7	110.9	0	2	0	NA	#VALUE!	5.1	0	38	0.98	NA	NA	NA	31	4.2	42	74	18	27	13	4.64	103	60	0.99	87.52	2.8	28	84	4.66	17	6.84	0	9.4	2.35
95678	11	14	F	7.4	1.3	17.6	252	1	34	4	3.92	3	85.5	173.1	28.5	94	0	2	0	NA	#VALUE!	5.9	1	59	1.53	NA	NA	NA	21	4.8	48	48	25	24	16	5.71	96	352	1.55	137.02	3.3	33	87	4.83	24	5.13	0	10.2	2.55
95680	10	20	H	4.2	0.5	11.9	251	2	45	3	1.15	1	72.5	151	31.8	102.2	1	2	0	NA	#VALUE!	5.1	0	39	1.01	NA	NA	NA	21	3.7	37	72	23	27	23	8.21	107	151	0.73	64.53	2.7	27	87	4.83	14	3.42	0	9	2.25
95681	10	16	G	3	0.3	10	352	2	80	3	4.07	3	64.7	155.9	26.6	103.7	1	2	0	5.77	3.313262222	5.6	0	48	1.24	12.92	77.52	0	7	3.8	38	49	14	29	31	11.07	102	31	1.02	90.17	2.6	26	101	5.61	10	5.13	0	10.1	2.525
95684	15	18	E	3.8	0.5	13.2	213	1	30	3	4.86	3	75.2	164.7	27.7	85.2	0	2	0	NA	#VALUE!	5.4	0	59	1.53	NA	NA	NA	19	4.8	48	75	26	24	18	6.43	102	529	1.05	92.82	2.3	23	83	4.61	30	13.68	0	8.9	2.225
95685	13	13	E	6.8	1.3	19.1	375	1	30	3	0.91	1	130.3	170.4	44.9	134.9	0	2	0	5.83	11.45789333	5.6	0	37	0.96	44.22	265.32	0	35	3.7	37	63	19	24	18	6.43	103	157	0.8	70.72	2.9	29	100	5.55	18	11.97	0	8.9	2.225
95686	12	12	B	2.6	0.3	11.5	111	1	18	3	0.65	1	91.1	168.9	31.9	98.8	0	2	0	5.16	3.527146667	4.6	0	35	0.91	15.38	92.28	0	24	5.2	52	86	20	25	14	5	99	91	0.98	86.63	2.8	28	83	4.61	19	13.68	0	9.7	2.425
95687	10	10	G	9.5	0.5	5.3	185	1	80	4	0.95	1	74.2	173.6	24.6	92.2	1	1	1	NA	#VALUE!	7	0	43	1.11	NA	NA	NA	12	3.3	33	85	19	29	39	13.92	105	170	2.16	190.94	4.1	41	56	3.11	39	6.84	0	8.7	2.175
95689	10	12	H	6.8	0.5	7.4	252	2	60	4	0.21	1	112.2	176.6	36	122.8	0	2	0	NA	#VALUE!	6	1	50	1.29	NA	NA	NA	31	4.2	42	79	34	25	11	3.93	100	327	0.72	63.65	3.3	33	99	5.5	29	5.13	0	9.7	2.425
95694	10	10	H	3.9	0.5	12.8	228	2	50	5	3.66	3	69.6	153.5	29.5	97.6	0	2	0	NA	#VALUE!	5.2	0	91	2.35	NA	NA	NA	45	4.5	45	52	27	27	16	5.71	100	229	0.82	72.49	2.7	27	84	4.66	82	27.36	0	9.8	2.45
95699	10	10	H	5.9	0.7	11.9	175	2	22	4	1.79	2	64.7	160.8	25	74.9	0	2	0	4.55	0.279066667	5.4	0	50	1.29	1.38	8.28	0	11	4.1	41	55	17	29	8	2.86	100	105	0.72	63.65	3	30	77	4.27	10	6.84	0	9.5	2.375
95700	10	10	C	7	0.7	10	295	2	59	2	NA	0	70.5	148.8	31.8	104.7	0	2	0	NA	#VALUE!	7.2	0	39	1.01	NA	NA	NA	88	4.4	44	100	88	26	10	3.57	101	93	0.47	41.55	3.1	31	118	6.55	32	8.55	0	9.3	2.325
95704	10	10	F	4.6	0.6	13	298	1	50	5	4.9	3	70.1	163.1	26.4	95.3	0	1	1	NA	#VALUE!	9.1	0	39	1.01	NA	NA	NA	19	4.3	43	69	16	26	10	3.57	97	130	0.71	62.76	2.8	28	158	8.77	31	5.13	0	9.3	2.325
95708	10	13	H	4.5	0.8	17.8	314	1	52	3	5	3	109.7	185.5	31.9	117.1	0	2	0	5.33	1.068368889	5.4	0	45	1.16	4.51	27.06	0	19	3.8	38	87	28	26	21	7.5	102	237	1.09	96.36	3.2	32	87	4.83	21	15.39	0	9.1	2.275
95710	10	10	F	14.2	2.1	14.8	374	1	61	5	1.7	2	102	174.8	33.4	110.6	1	1	1	NA	#VALUE!	7.4	0	41	1.06	NA	NA	NA	27	3.8	38	86	24	26	17	6.07	102	203	0.9	79.56	3.1	31	149	8.27	38	5.13	0	9.1	2.275
95711	14	14	E	7	0.8	11.4	309	1	54	1	1.3	2	69.4	158.9	27.5	97	0	2	0	NA	#VALUE!	5.9	1	60	1.55	NA	NA	NA	18	3.8	38	106	16	26	17	6.07	99	100	0.89	78.68	2.5	25	90	5	23	5.13	0	8.7	2.175
95713	14	20	E	11.7	1	8.5	322	1	64	4	1.65	2	110.5	181	33.7	120.8	1	1	1	NA	#VALUE!	7.5	0	49	1.27	NA	NA	NA	27	3.9	39	87	21	24	13	4.64	105	187	1.23	108.73	3.4	34	140	7.77	18	3.42	0	9.3	2.325
95714	10	16	H	17.3	4.6	26.6	377	2	63	4	5	3	131.8	163.5	49.3	138.3	1	1	1	6.44	10.57877333	6.6	0	52	1.34	36.96	221.76	0	22	3.6	36	75	19	27	9	3.21	102	179	0.66	58.34	2.8	28	109	6.05	24	3.42	0	9.1	2.275
95716	14	17	E	4.8	0.9	18.8	214	2	38	2	NA	0	64	153.7	27.1	86	0	1	1	6.88	3.277937778	5.4	0	90	2.33	10.72	64.32	0	14	4	40	56	15	26	8	2.86	100	71	0.48	42.43	3.1	31	113	6.27	16	6.84	0	9.2	2.3
95717	17	19	E	4.6	0.8	17.4	315	1	76	3	3.61	3	83.3	177.1	26.6	NA	1	2	0	5.27	1.754324444	5.5	0	43	1.11	7.49	44.94	0	17	4.3	43	74	19	25	18	6.43	105	112	0.88	77.79	2.8	28	92	5.11	24	5.13	0	9.1	2.275
95718	20	20	E	7.8	1.3	16.7	268	1	63	3	1.22	1	79.9	172.5	26.9	97.4	0	2	0	5.55	1.462733333	5.7	1	41	1.06	5.93	35.58	0	16	4.1	41	67	18	29	11	3.93	103	136	0.82	72.49	2.6	26	90	5	25	10.26	0	8.9	2.225
95719	18	19	E	6.2	1.3	21	303	1	22	3	1.35	2	61.5	173	20.5	75.2	0	2	0	5.44	0.947768889	5.2	0	46	1.19	3.92	23.52	0	16	4.7	47	77	17	29	14	5	104	153	1.14	100.78	2	20	89	4.94	10	11.97	0	9.7	2.425
95720	10	15	G	3.1	0.5	16.1	232	2	59	3	3.22	3	61.7	167.8	21.9	86	0	2	0	5.05	1.243422222	5.5	0	78	2.02	5.54	33.24	0	14	4.3	43	73	18	27	16	5.71	101	74	0.83	73.37	2.4	24	82	4.55	9	5.13	0	9.2	2.3
95722	10	15	H	5.9	1.3	22	311	1	38	1	NA	0	88.9	164.6	32.8	110.4	0	2	0	NA	#VALUE!	5.7	1	40	1.03	NA	NA	NA	46	4.3	43	76	35	28	12	4.28	99	236	0.63	55.69	3.1	31	92	5.11	29	5.13	0	9.1	2.275
95723	13	13	J	4.9	0.8	16.3	293	2	80	3	1.85	2	69.3	152.9	29.6	102.2	1	2	0	6.94	1.431182222	5.8	1	97	2.51	4.64	27.84	0	14	3.5	35	109	22	25	16	5.71	100	41	0.71	62.76	2.9	29	117	6.49	29	8.55	0	9.6	2.4
95725	10	20	D	4.9	1	20.4	374	1	70	3	2.03	3	146.3	184.1	43.2	135.5	1	1	1	7.33	2.599706667	7.1	0	43	1.11	7.98	47.88	0	12	3.8	38	133	13	25	21	7.5	99	52	1.39	122.88	3.1	31	125	6.94	22	10.26	0	9.2	2.3
95726	10	13	C	2.7	0.4	14.8	194	2	32	4	0.99	1	68.6	167.5	24.5	89.5	0	2	0	5.27	2.08692	5.6	0	60	1.55	8.91	53.46	0	21	4.5	45	50	19	25	13	4.64	101	134	0.65	57.46	3.4	34	89	4.94	23	3.42	0	9.8	2.45
95734	12	20	D	5.1	0.8	15.7	270	2	71	3	1.58	2	81	159.1	32	109.8	1	2	0	NA	#VALUE!	5.5	0	65	1.68	NA	NA	NA	13	4.3	43	77	17	21	12	4.28	98	41	0.73	64.53	3.3	33	92	5.11	29	3.42	0	10	2.5
95736	10	10	G	4.6	1	21.7	278	1	58	3	0.58	1	76.3	188.2	21.5	89.7	0	2	0	4.88	1.110471111	5.6	0	56	1.45	5.12	30.72	0	14	3.7	37	109	18	28	12	4.28	104	117	0.95	83.98	3.3	33	80	4.44	17	3.42	0	8.7	2.175
95738	10	11	I	7	0.5	7.1	266	2	49	5	0.48	1	104.8	166.8	37.7	NA	1	2	0	NA	#VALUE!	5.7	1	62	1.6	NA	NA	NA	17	4.2	42	61	18	31	11	3.93	98	145	0.88	77.79	3	30	99	5.5	37	3.42	0	9.9	2.475
95741	10	10	B	6.1	0.9	14.8	233	2	19	3	0.25	1	64.3	163.2	24.1	64.5	0	2	0	4.94	0.590604444	5	0	69	1.78	2.69	16.14	0	420	4.1	41	62	198	29	14	5	102	729	0.8	70.72	2.4	24	86	4.77	26	11.97	0	9.4	2.35
95744	10	10	G	3.5	0.6	17.1	211	2	57	5	5	3	66.7	160.1	26	84.9	0	2	0	5.94	1.53912	6.1	1	56	1.45	5.83	34.98	0	15	3.7	37	71	23	30	12	4.28	102	92	0.73	64.53	3.7	37	97	5.38	9	3.42	0	9.1	2.275
95745	11	12	B	4.2	0.4	9.5	183	2	60	4	2.09	3	90.6	164.1	33.6	111.7	1	2	0	NA	#VALUE!	5.2	0	68	1.76	NA	NA	NA	15	4.1	41	76	20	25	16	5.71	98	212	1.05	92.82	3.1	31	71	3.94	24	6.84	0	9	2.25
95748	10	17	H	4.2	0.8	19	182	1	43	4	5	3	89.6	180.9	27.4	95.9	0	2	0	5.61	3.82976	5.6	0	46	1.19	15.36	92.16	0	19	4.2	42	83	21	28	9	3.21	99	291	0.94	83.1	2.9	29	93	5.16	33	5.13	0	9.4	2.35
95752	10	16	H	3.5	0.3	8.6	220	1	80	2	1.45	2	65.7	168.1	23.3	94.4	0	2	0	5.44	1.24032	5.2	0	60	1.55	5.13	30.78	0	13	4.4	44	128	19	27	14	5	101	98	1.08	95.47	2.1	21	93	5.16	60	22.23	0	9.4	2.35
95754	10	10	F	8.7	1.3	14.9	364	1	33	3	0.72	1	113	176.1	36.4	118.8	0	2	0	NA	#VALUE!	5.4	0	44	1.14	NA	NA	NA	48	4	40	60	25	25	16	5.71	102	235	1.1	97.24	2.6	26	84	4.66	22	15.39	0	9	2.25
95756	12	15	F	5.8	0.6	10.3	214	1	26	3	NA	0	60.7	175.6	19.7	76.1	0	2	0	5.94	1.64208	5.4	0	60	1.55	6.22	37.32	0	12	4.6	46	135	18	27	8	2.86	101	116	0.87	76.91	2.8	28	94	5.22	14	13.68	0	9.5	2.375
95759	12	13	D	5.1	0.9	17.6	251	2	63	4	1.24	1	98.2	147.6	45.1	NA	1	2	0	11.4	10.89333333	5.6	0	65	1.68	21.5	129	0	11	3.8	38	73	16	27	13	4.64	105	92	0.56	49.5	3.4	34	100	5.55	11	3.42	0	9.1	2.275
95761	13	13	J	4.4	0.6	13.6	205	1	51	2	3.34	3	63.1	162.1	24	82	0	2	0	5.94	1.52856	5.6	0	48	1.24	5.79	34.74	0	20	3.8	38	73	25	28	13	4.64	102	99	0.95	83.98	2.9	29	100	5.55	15	3.42	0	8.9	2.225
95762	12	20	F	4.5	0.4	8.9	279	1	32	4	0.99	1	94	183.6	27.9	101.1	0	2	0	5.27	3.251004444	4.7	0	38	0.98	13.88	83.28	0	32	4	40	84	26	28	9	3.21	101	224	0.9	79.56	3.4	34	85	4.72	33	13.68	0	9.5	2.375
95763	15	17	E	4.4	0.4	9.1	358	1	75	3	1.03	1	86.3	169.8	29.9	113	1	1	1	6.55	51.80613333	7	0	48	1.24	177.96	1067.76	0	6	3.2	32	73	24	30	55	19.64	98	51	2.02	178.57	4.3	43	113	6.27	23	5.13	0	9	2.25
95765	11	11	A	6.7	0.9	13.4	288	1	51	1	0.41	1	62.4	157.7	25.1	90.1	0	2	0	6.33	2.42228	5.7	1	49	1.27	8.61	51.66	0	43	4.3	43	81	34	25	19	6.78	102	227	0.94	83.1	3.4	34	107	5.94	136	15.39	0	9.2	2.3
95766	10	10	I	4.4	0.3	6.8	268	2	19	3	2.89	3	92.6	163.9	34.5	99.8	0	2	0	5.83	4.031768889	5	0	48	1.24	15.56	93.36	0	17	4.4	44	60	14	23	11	3.93	103	60	0.57	50.39	2.7	27	94	5.22	14	8.55	0	9.2	2.3
95767	11	19	I	12.5	2.3	18.4	400	1	60	3	1	1	160.9	171.7	54.6	146.9	1	1	1	NA	#VALUE!	6.1	1	30	0.78	NA	NA	NA	16	3.9	39	82	14	24	18	6.43	102	96	0.98	86.63	3.2	32	109	6.05	27	6.84	0	9	2.25
95768	12	12	A	5.3	0.9	17	184	1	23	2	3.19	3	66.9	163.5	25	81.6	0	2	0	5.05	1.523977778	4.8	0	68	1.76	6.79	40.74	0	18	4.2	42	52	21	27	11	3.93	103	257	0.86	76.02	2.8	28	87	4.83	21	10.26	0	9.4	2.35
95772	10	10	I	4.6	0.4	8.7	323	2	64	5	3.13	3	67.7	157.1	27.4	98.9	1	2	0	6.66	4.43704	5.8	1	51	1.32	14.99	89.94	0	20	3.9	39	77	19	26	16	5.71	103	74	0.65	57.46	3.2	32	110	6.11	55	8.55	0	9.2	2.3
95775	14	15	J	3.2	0.6	18.7	238	2	37	5	NA	0	68.5	155.3	28.4	84.8	0	2	0	5.66	3.448826667	5.8	1	56	1.45	13.71	82.26	0	16	4	40	62	20	26	13	4.64	99	136	0.61	53.92	3.1	31	93	5.16	14	3.42	0	9.1	2.275
95777	10	30	H	5.4	1	18.5	291	2	78	3	1.11	1	69.7	161.1	26.9	102.4	1	1	1	NA	#VALUE!	7.9	0	60	1.55	NA	NA	NA	14	4.2	42	89	19	30	20	7.14	99	142	0.96	84.86	2.9	29	48	2.66	22	6.84	0	10	2.5
95778	13	13	J	3.6	0.5	13.9	205	2	35	4	0.65	1	62.9	167.5	22.4	NA	0	2	0	NA	#VALUE!	5.9	1	54	1.4	NA	NA	NA	13	4.6	46	69	15	23	6	2.14	99	241	0.61	53.92	3.5	35	108	6	16	5.13	0	9.6	2.4
95780	11	20	H	14.8	3.3	22.3	277	2	78	1	1.97	3	63.9	151.4	27.9	92.4	1	2	0	5.77	3.172217778	5.4	0	45	1.16	12.37	74.22	0	25	4	40	105	42	18	12	4.28	100	26	0.78	68.95	3.5	35	97	5.38	127	10.26	0	10.1	2.525
95785	10	10	G	6	1.2	20	192	1	51	3	0.28	1	73.9	172.9	24.7	95.4	1	2	0	4.94	1.721315556	5.1	0	58	1.5	7.84	47.04	0	27	4.3	43	100	23	25	8	2.86	94	131	0.7	61.88	3.5	35	78	4.33	74	3.42	0	9.6	2.4
95787	10	30	H	5.2	1.5	28.8	355	1	27	1	NA	0	119.4	180.1	36.8	123.8	0	2	0	NA	#VALUE!	5.9	1	29	0.75	NA	NA	NA	33	4	40	94	25	24	14	5	102	200	0.8	70.72	3.2	32	119	6.61	20	3.42	0	9.1	2.275
95789	10	20	I	5.4	0.8	14.8	285	2	48	3	3.65	3	78.6	166	28.5	101.1	0	2	0	NA	#VALUE!	5.2	0	63	1.63	NA	NA	NA	10	4.5	45	85	15	30	7	2.5	102	70	0.78	68.95	2.7	27	101	5.61	12	6.84	0	9	2.25
95791	13	15	J	5.5	0.6	10.9	252	1	33	2	0.25	1	92.2	160.5	35.8	112.2	0	2	0	5.55	4.0552	5.2	0	38	0.98	16.44	98.64	0	27	4	40	99	24	25	13	4.64	104	623	1.01	89.28	3	30	90	5	31	6.84	0	9.3	2.325
95792	12	12	B	6.6	0.7	10.6	227	1	23	3	2.49	3	85.3	172.5	28.7	92.5	0	2	0	5.72	4.146364444	5.3	0	37	0.96	16.31	97.86	0	18	4.6	46	117	17	25	12	4.28	104	103	0.85	75.14	2.7	27	98	5.44	17	3.42	0	9.5	2.375
95793	11	13	D	4.2	0.6	14.3	208	2	26	1	0	1	42.4	150.7	18.7	72.6	0	2	0	5.22	2.02768	5.3	0	55	1.42	8.74	52.44	0	47	3.8	38	124	33	22	15	5.36	103	91	0.54	47.74	3.1	31	86	4.77	40	8.55	0	9.2	2.3
95794	10	11	F	4.1	1	24.4	219	1	63	5	3.39	3	70.2	170.9	24	83.2	0	3	0	7.05	5.405	6	1	65	1.68	17.25	103.5	0	32	4.4	44	94	24	29	12	4.28	100	154	0.85	75.14	2.7	27	119	6.61	235	11.97	0	9.2	2.3
95798	10	20	D	4.4	0.9	20.5	290	2	76	3	1.65	2	80.7	159.4	31.8	116.8	1	1	1	NA	#VALUE!	5.9	1	58	1.5	NA	NA	NA	15	4	40	54	22	33	22	7.85	94	41	0.64	56.58	3.2	32	54	3	16	5.13	0	9.1	2.275
95799	10	10	D	4.1	0.5	12.2	166	2	25	3	1.63	2	69.9	168	24.8	88.5	0	2	0	4.94	1.330506667	5.2	0	100	2.59	6.06	36.36	0	20	4.1	41	58	19	24	15	5.36	100	121	0.97	85.75	3.1	31	83	4.61	12	6.84	0	9.5	2.375
95802	10	15	D	4.3	1	23.3	231	1	68	3	2.43	3	78.6	173.1	26.2	100.8	1	1	1	7.05	2.381333333	6.6	0	38	0.98	7.6	45.6	0	12	3.9	39	61	12	27	21	7.5	102	51	1.36	120.22	2.9	29	116	6.44	7	3.42	0	9.2	2.3
95803	10	10	C	5.6	0.6	10.7	301	1	38	3	5	3	100.8	180	31.1	102.8	1	2	0	6.11	3.56824	5.8	1	41	1.06	13.14	78.84	0	19	3.8	38	56	20	24	13	4.64	100	158	1.32	116.69	2.8	28	102	5.66	36	5.13	0	9.4	2.35
95807	10	18	C	3.6	0.9	25	255	2	34	3	5	3	118.4	161.4	45.5	131.6	0	2	0	NA	#VALUE!	5.6	0	69	1.78	NA	NA	NA	21	4	40	47	13	24	11	3.93	97	84	0.73	64.53	3.7	37	82	4.55	14	3.42	0	9.2	2.3
95809	19	20	J	75	7.3	9.7	228	2	59	2	1.59	2	81.6	157	33.1	101.9	1	1	1	8.6	6.830311111	6.5	0	69	1.78	17.87	107.22	0	36	3.9	39	225	53	23	8	2.86	100	116	0.57	50.39	4.1	41	147	8.16	321	20.52	0	9.2	2.3
95811	11	16	E	3.2	0.7	21.9	228	2	24	1	0.63	1	39.3	151	17.2	64.7	0	2	0	NA	#VALUE!	4.9	0	64	1.66	NA	NA	NA	18	3.8	38	69	20	27	15	5.36	102	47	0.64	56.58	3.3	33	87	4.83	19	3.42	0	9.1	2.275
95812	10	10	C	5	0.6	12	222	2	63	4	1.35	2	71.7	171.6	24.3	87.1	0	2	0	5.77	2.133617778	5.9	1	64	1.66	8.32	49.92	0	19	3.7	37	76	28	27	16	5.71	103	253	0.9	79.56	3.5	35	97	5.38	19	8.55	0	9.4	2.35
95813	10	10	H	6.2	1.7	27.4	231	1	80	3	1.36	2	53.6	152.5	23	85	0	2	0	NA	#VALUE!	6.2	1	45	1.16	NA	NA	NA	37	3.5	35	165	35	29	21	7.5	95	53	0.91	80.44	4.8	48	82	4.55	81	8.55	0	8.8	2.2
95814	10	15	F	8.2	1.1	13.4	254	1	45	4	5	3	117.3	172.6	39.4	124.2	1	1	1	NA	#VALUE!	9.6	0	35	0.91	NA	NA	NA	23	3.6	36	67	36	29	10	3.57	106	2240	0.99	87.52	3.3	33	120	6.66	13	3.42	0	8.5	2.125
95822	15	15	E	4.5	1	22.2	291	1	66	5	3.23	3	72.3	175.6	23.4	96.5	0	2	0	NA	#VALUE!	5.4	0	63	1.63	NA	NA	NA	11	4.4	44	51	18	27	13	4.64	99	135	0.83	73.37	3.7	37	89	4.94	25	8.55	0	9.2	2.3
95824	10	11	F	6.9	1.7	24.6	356	1	66	2	NA	0	98.3	175.8	31.8	110.4	1	1	1	NA	#VALUE!	6.5	0	29	0.75	NA	NA	NA	21	4.2	42	50	22	27	11	3.93	99	101	1.01	89.28	3	30	103	5.72	25	11.97	0	9.6	2.4
95825	10	11	G	3.5	0.4	11.4	267	2	45	3	1.06	1	76.1	152.5	32.7	109.5	0	1	1	NA	#VALUE!	4.1	0	62	1.6	NA	NA	NA	17	3.7	37	120	16	25	13	4.64	103	79	0.56	49.5	2.8	28	90	5	15	5.13	0	8.4	2.1
95828	14	15	F	4	0.9	22.5	234	1	80	4	3.23	3	82	169.3	28.6	98.6	1	2	0	5.27	2.124395556	5.7	1	71	1.84	9.07	54.42	0	11	4.1	41	60	15	27	14	5	103	178	1.3	114.92	3.3	33	92	5.11	13	8.55	0	9	2.25
95829	10	10	C	3.4	0.3	8.8	326	1	70	3	3.55	3	78.8	171.9	26.7	106	1	2	0	NA	#VALUE!	6	1	46	1.19	NA	NA	NA	28	4.1	41	110	27	25	16	5.71	96	224	0.71	62.76	3.3	33	110	6.11	27	10.26	0	9.8	2.45
95831	13	16	E	4.4	0.5	11.4	293	2	63	5	5	3	83.3	159.3	32.8	110	1	1	1	9.88	6.28368	8.2	0	46	1.19	14.31	85.86	0	24	4	40	71	19	26	20	7.14	100	50	0.71	62.76	2.9	29	168	9.33	20	11.97	0	8.8	2.2
95833	14	15	J	6.2	0.6	9.7	295	1	61	2	2.32	3	81.1	166.2	29.4	108.1	1	2	0	NA	#VALUE!	6	1	41	1.06	NA	NA	NA	43	4.6	46	87	31	20	12	4.28	94	90	0.77	68.07	3.2	32	108	6	329	6.84	0	9.9	2.475
95835	10	10	A	4.3	0.3	7	352	2	48	2	0.52	1	76.8	157.3	31	NA	0	2	0	NA	#VALUE!	6	1	53	1.37	NA	NA	NA	17	3.9	39	91	17	29	15	5.36	103	144	0.62	54.81	3.7	37	86	4.77	23	5.13	0	9.4	2.35
95836	10	12	H	7.6	1.6	21.1	272	2	55	3	1.46	2	107.1	164.8	39.4	110.2	0	2	0	NA	#VALUE!	5.5	0	57	1.47	NA	NA	NA	14	4.4	44	92	19	24	20	7.14	104	75	0.99	87.52	2.6	26	86	4.77	11	5.13	0	10.1	2.525
95838	4	30	F	17.4	5.9	33.9	317	1	80	1	1.97	3	99	167.8	35.2	122	0	1	1	9.16	7.930524444	5.7	1	33	0.85	19.48	116.88	0	11	4.1	41	66	14	22	40	14.28	103	118	1.96	173.26	2.4	24	156	8.66	27	6.84	0	9.4	2.35
95839	10	15	C	7.2	1.6	22.2	262	1	44	4	2.78	3	93.8	179.8	29	97.7	0	2	0	NA	#VALUE!	4.5	0	49	1.27	NA	NA	NA	27	4.2	42	55	19	28	14	5	102	243	1.22	107.85	3.3	33	88	4.88	15	8.55	0	9.2	2.3
95841	13	13	B	6	0.5	8.3	297	1	27	1	1.97	3	99.7	174	32.9	110	0	2	0	NA	#VALUE!	5.2	0	35	0.91	NA	NA	NA	27	4.5	45	76	20	24	18	6.43	101	82	0.86	76.02	2.8	28	81	4.5	27	6.84	0	9.9	2.475
95843	10	13	G	3.8	0.3	7.9	270	1	73	1	0.91	1	76.8	169.5	26.7	99.2	0	2	0	NA	#VALUE!	5.5	0	60	1.55	NA	NA	NA	9	3.3	33	69	17	23	14	5	101	104	0.79	69.84	3.7	37	99	5.5	14	5.13	0	8.4	2.1
95844	10	12	G	2.9	0.3	10.3	223	2	70	3	2.46	3	65.5	150.7	28.8	94.5	1	2	0	NA	#VALUE!	5.6	0	42	1.09	NA	NA	NA	23	3.6	36	61	19	30	17	6.07	99	52	1.01	89.28	2.5	25	93	5.16	22	5.13	0	9.2	2.3
95848	10	11	D	4.4	0.8	18.2	270	2	52	5	0.96	1	57.1	156.5	23.3	80.6	0	2	0	NA	#VALUE!	5.6	0	48	1.24	NA	NA	NA	13	4.1	41	116	15	24	19	6.78	104	103	0.63	55.69	2.9	29	93	5.16	13	8.55	0	9.4	2.35
95849	10	11	D	4	0.4	10	123	2	40	2	NA	0	65.1	163.2	24.4	88.5	0	2	0	5.33	1.158386667	4.8	0	57	1.47	4.89	29.34	0	10	4.2	42	67	16	27	15	5.36	100	135	0.54	47.74	3	30	88	4.88	19	17.1	0	9	2.25
95850	10	10	C	4.2	0.4	9.5	364	2	27	4	3.25	3	107.9	163.4	40.4	120.5	0	3	0	NA	#VALUE!	6.1	1	24	0.62	NA	NA	NA	15	3.6	36	51	19	24	9	3.21	101	69	0.77	68.07	3.4	34	90	5	22	3.42	0	8.8	2.2
95851	11	11	E	4.5	0.7	15.6	280	1	28	1	1.2	1	85	165.5	31	97.3	0	2	0	6.22	3.778995556	5.8	1	44	1.14	13.67	82.02	0	25	4.2	42	93	23	25	18	6.43	101	216	0.89	78.68	3.1	31	100	5.55	31	8.55	0	9.3	2.325
95853	10	10	G	4	0.3	7.5	179	2	24	2	NA	0	104.9	157.5	42.3	115.8	0	2	0	NA	#VALUE!	5.4	0	35	0.91	NA	NA	NA	13	3.9	39	84	17	25	14	5	99	162	0.84	74.26	3.4	34	77	4.27	12	3.42	0	9.6	2.4
95854	20	30	J	6	1	16.7	292	1	28	3	5	3	133.7	185.7	38.8	117	0	2	0	NA	#VALUE!	5.1	0	35	0.91	NA	NA	NA	49	4.6	46	52	25	24	16	5.71	100	107	1.21	106.96	2.1	21	99	5.5	63	5.13	0	9.2	2.3
95858	11	11	D	6	0.8	13.3	214	1	32	5	4.86	3	86.3	176.5	27.7	98.9	0	2	0	NA	#VALUE!	6.1	1	38	0.98	NA	NA	NA	35	4.3	43	98	29	25	14	5	104	650	0.88	77.79	3.2	32	78	4.33	12	6.84	0	9.4	2.35
95860	15	15	E	5.6	1	17.9	218	2	51	3	1	1	53.8	162.4	20.4	79.8	0	2	0	NA	#VALUE!	4.9	0	118	3.05	NA	NA	NA	8	3.8	38	61	17	24	7	2.5	93	121	0.68	60.11	3	30	79	4.39	43	3.42	0	9.4	2.35
95862	10	13	G	4.4	1.2	27.3	100	1	80	3	1.7	2	48.9	157.6	19.7	88.4	1	2	0	NA	#VALUE!	5.6	0	55	1.42	NA	NA	NA	47	3.5	35	118	40	26	23	8.21	93	217	0.68	60.11	3	30	101	5.61	87	1.71	0	9	2.25
95863	10	30	H	3.4	1	29.4	196	2	80	4	NA	0	90.8	159.2	35.8	115.8	0	2	0	5.72	1.16688	5.8	1	56	1.45	4.59	27.54	0	14	3.5	35	159	20	22	34	12.14	107	261	1.41	124.64	3.3	33	99	5.5	17	3.42	0	9.1	2.275
95865	10	20	F	5.5	1.1	20	281	2	47	4	1.63	2	99.3	161.2	38.2	112.5	0	2	0	NA	#VALUE!	5.4	0	71	1.84	NA	NA	NA	12	3.8	38	56	13	24	11	3.93	99	81	0.76	67.18	3	30	104	5.77	17	1.71	0	9.5	2.375
95866	10	30	B	4.8	0.9	18.8	235	2	80	1	2.32	3	69.1	160.7	26.8	102	1	2	0	5.33	1.544515556	6	1	78	2.02	6.52	39.12	0	12	4	40	114	16	25	17	6.07	102	92	0.72	63.65	2.8	28	89	4.94	16	6.84	0	9.2	2.3
95867	10	17	H	10	2.4	24	349	2	34	3	1.27	1	126.1	161.4	48.4	124	1	2	0	6.33	7.0474	5.7	1	25	0.65	25.05	150.3	0	16	4.1	41	78	15	24	16	5.71	103	148	0.93	82.21	2.7	27	104	5.77	21	11.97	0	8.7	2.175
95869	11	11	F	5	0.5	10	281	1	66	4	1.65	2	90.2	185.1	26.3	94.5	0	2	0	NA	#VALUE!	6	1	65	1.68	NA	NA	NA	31	4	40	87	30	25	14	5	103	390	1.18	104.31	3.8	38	95	5.27	59	5.13	0	9.5	2.375
95870	10	11	C	3.1	0.6	19.4	272	2	20	4	0.74	1	104.6	168.7	36.8	107.8	0	2	0	5.33	1.902217778	5.2	0	43	1.11	8.03	48.18	0	32	3.6	36	106	74	24	17	6.07	103	2948	0.69	61	4	40	92	5.11	22	5.13	0	9.3	2.325
95873	10	12	I	8.1	0.9	11.1	276	1	76	3	1.22	1	77.3	165.8	28.1	100.7	1	1	1	11.5	7.866	7.8	0	39	1.01	15.39	92.34	0	24	4.3	43	71	26	27	12	4.28	99	81	0.65	57.46	3	30	192	10.66	82	29.07	0	9.6	2.4
95874	10	20	F	7.5	2.1	28	284	2	18	2	0.82	1	84.9	160.4	33	97.7	0	2	0	5.83	5.521657778	5.5	0	66	1.71	21.31	127.86	0	7	4.2	42	63	15	24	13	4.64	103	128	0.61	53.92	3	30	96	5.33	10	5.13	0	9.3	2.325
95875	14	20	D	3.9	0.5	12.8	295	2	67	1	2.11	3	93.5	161.9	35.7	113.4	1	2	0	NA	#VALUE!	5.6	0	64	1.66	NA	NA	NA	18	3.7	37	66	17	25	9	3.21	103	62	0.54	47.74	3.6	36	112	6.22	13	8.55	0	9.1	2.275
95877	11	11	D	7.5	0.8	10.7	237	1	62	3	NA	0	64.6	164.8	23.8	89.1	0	2	0	5.38	1.65704	5.3	0	63	1.63	6.93	41.58	0	26	4.2	42	95	35	27	16	5.71	100	132	0.92	81.33	2.9	29	90	5	24	13.68	0	9.6	2.4
95880	10	10	F	11.1	1.2	10.8	303	2	69	3	1.81	2	110.7	166.1	40.1	113.8	0	2	0	NA	#VALUE!	5.7	1	41	1.06	NA	NA	NA	18	4.3	43	77	22	24	20	7.14	100	50	1.2	106.08	2.2	22	98	5.44	23	10.26	0	10.3	2.575
95881	10	10	G	5	0.3	6	218	2	64	1	3.29	3	63	158.4	25.1	85.3	0	2	0	5.16	0.740746667	5.1	0	84	2.17	3.23	19.38	0	19	4.4	44	42	24	25	9	3.21	101	96	0.82	72.49	2.7	27	85	4.72	19	3.42	0	9.9	2.475
95882	20	30	J	7.8	2.7	34.6	220	1	26	4	5	3	75	185.5	21.8	81.5	0	2	0	NA	#VALUE!	5.4	0	83	2.15	NA	NA	NA	18	4.6	46	44	35	31	14	5	100	1590	1.08	95.47	2.3	23	89	4.94	35	11.97	0	9.8	2.45
95883	10	12	B	6.1	1	16.4	199	2	31	1	4.56	3	131.1	167.6	46.7	143.6	0	2	0	6.11	11.10390667	5.4	0	41	1.06	40.89	245.34	0	17	3.5	35	66	18	21	10	3.57	101	241	0.76	67.18	3.9	39	102	5.66	22	5.13	0	9.2	2.3
95896	12	12	F	6.1	0.9	14.8	175	2	32	4	2.11	3	66.6	177.7	21.1	71.7	0	2	0	NA	#VALUE!	4.8	0	69	1.78	NA	NA	NA	13	4	40	48	24	22	16	5.71	105	368	0.69	61	3.1	31	94	5.22	15	3.42	0	9.1	2.275
95899	12	12	C	5.3	1.3	24.5	293	1	62	5	5	3	78.6	164.4	29.1	94.4	0	2	0	NA	#VALUE!	5.4	0	46	1.19	NA	NA	NA	17	4.1	41	77	16	28	26	9.28	102	160	1.02	90.17	3.3	33	84	4.66	14	5.13	0	9	2.25
95900	10	10	C	3.3	0.8	24.2	243	1	31	3	4.56	3	95.9	180.7	29.4	101.5	0	2	0	5	1.904444444	4.9	0	46	1.19	8.57	51.42	0	15	4.1	41	70	17	27	13	4.64	99	71	1.02	90.17	3	30	81	4.5	8	10.26	0	9.3	2.325
95902	10	14	H	3.8	0.5	13.2	245	2	61	4	2.37	3	82.6	153.7	35	106	1	2	0	5.38	3.196915556	5.6	0	49	1.27	13.37	80.22	0	15	3.5	35	60	18	31	11	3.93	101	86	0.62	54.81	4.2	42	87	4.83	18	5.13	0	9.6	2.4
95903	13	13	E	4.6	0.3	6.5	233	1	21	1	1.29	1	79.4	173.2	26.5	94	0	2	0	5.27	2.5296	4.9	0	53	1.37	10.8	64.8	0	32	4.4	44	79	22	25	8	2.86	102	240	1.01	89.28	2.9	29	83	4.61	18	8.55	0	9.1	2.275
95904	12	20	H	3.4	1	29.4	230	2	53	5	5	3	65.2	165.1	23.9	88.9	0	2	0	6	2.456	5.4	0	88	2.28	9.21	55.26	0	11	4.1	41	65	16	25	20	7.14	103	56	0.73	64.53	2.8	28	102	5.66	19	6.84	0	9.1	2.275
95908	11	11	A	8	0.6	7.5	328	1	69	2	3.37	3	93.8	173.3	31.2	106.1	1	2	0	NA	#VALUE!	6	1	40	1.03	NA	NA	NA	27	4.2	42	107	18	28	20	7.14	102	84	1.1	97.24	2.9	29	92	5.11	26	8.55	0	9.1	2.275
95910	12	12	B	5.8	0.4	6.9	316	1	50	5	1.54	2	80.1	170	27.7	95.7	0	2	0	NA	#VALUE!	5.8	1	48	1.24	NA	NA	NA	68	4.7	47	98	37	26	15	5.36	101	76	0.89	78.68	2.7	27	82	4.55	93	11.97	0	9.8	2.45
95911	15	16	E	3.2	0.5	15.6	186	2	38	1	1.39	2	61.8	155.5	25.6	81.7	0	2	0	NA	#VALUE!	5.4	0	59	1.53	NA	NA	NA	12	4.6	46	101	14	25	19	6.78	103	102	0.56	49.5	2.9	29	78	4.33	12	6.84	0	8.8	2.2
95912	13	13	J	4.8	0.5	10.4	234	1	50	3	5	3	89.8	182.2	27.1	102.2	0	2	0	NA	#VALUE!	5.4	0	47	1.22	NA	NA	NA	24	4.3	43	39	24	24	24	8.57	101	142	1.23	108.73	3.4	34	87	4.83	22	6.84	0	9.3	2.325
95913	10	30	H	4.3	1.3	30.2	211	2	80	3	5	3	54.6	163.6	20.4	74.6	0	2	0	5.11	0.717671111	5.1	0	115	2.97	3.16	18.96	0	19	4.4	44	61	22	27	16	5.71	101	60	0.69	61	2.6	26	88	4.88	15	13.68	0	9.2	2.3
95914	11	12	B	7.8	0.8	10.3	302	2	47	3	2.77	3	126.2	160.5	49	135.6	1	2	0	NA	#VALUE!	5.6	0	49	1.27	NA	NA	NA	26	4.4	44	75	24	24	12	4.28	99	82	0.71	62.76	3.1	31	85	4.72	24	3.42	0	9.3	2.325
95915	12	12	E	6.6	0.8	12.1	389	1	57	3	4.48	3	101.5	169.8	35.2	123.4	0	2	0	5.83	3.674195556	5.6	0	41	1.06	14.18	85.08	0	62	4	40	61	46	22	14	5	100	542	1.12	99.01	3.2	32	96	5.33	55	10.26	0	9.5	2.375
95917	16	20	J	4.1	0.6	14.6	170	2	74	5	3.13	3	95	163.8	35.4	110.9	1	2	0	NA	#VALUE!	5.7	1	41	1.06	NA	NA	NA	16	3.3	33	80	17	26	15	5.36	103	65	0.89	78.68	3.9	39	86	4.77	16	8.55	0	9	2.25
95919	3	15	E	61	11	18	289	1	47	3	0.63	1	158.5	182.2	47.7	149	1	2	0	5.83	11.37497778	5.3	0	33	0.85	43.9	263.4	0	29	3.9	39	80	18	26	18	6.43	99	50	1.25	110.5	3.4	34	95	5.27	29	6.84	0	9.6	2.4
95922	11	11	B	5.6	1.3	23.2	216	1	25	3	3.31	3	83.4	174.4	27.4	90.1	0	2	0	5.44	1.117013333	5.1	0	75	1.94	4.62	27.72	0	14	4.2	42	76	20	28	23	8.21	102	219	0.86	76.02	2.6	26	88	4.88	12	6.84	0	9.1	2.275
95924	13	30	E	9.5	1.2	12.6	310	2	65	4	3.08	3	110.2	172.9	36.9	129	0	2	0	NA	#VALUE!	6.3	1	47	1.22	NA	NA	NA	11	3.8	38	99	14	24	13	4.64	103	157	0.75	66.3	3.2	32	81	4.5	13	5.13	0	9.2	2.3
95927	10	11	I	4.1	0.3	7.3	196	2	18	4	NA	0	50.2	160.5	19.5	66.4	0	2	0	6.16	1.795982222	5	0	81	2.09	6.56	39.36	0	10	3.9	39	58	14	25	9	3.21	101	80	0.44	38.9	4	40	101	5.61	11	8.55	0	9	2.25
95928	12	12	J	4.1	0.5	12.2	284	2	56	5	3.23	3	69.1	160.6	26.8	92.5	1	2	0	NA	#VALUE!	5.6	0	74	1.91	NA	NA	NA	19	4.3	43	69	24	27	26	9.28	99	138	0.91	80.44	3	30	98	5.44	22	5.13	0	9.2	2.3
95931	10	10	G	4.8	1.6	33.3	275	2	69	3	1.72	2	74.4	143.5	36.1	104	1	2	0	NA	#VALUE!	6.2	1	53	1.37	NA	NA	NA	15	4.7	47	84	17	28	14	5	96	116	0.58	51.27	2.6	26	91	5.05	33	3.42	0	9.9	2.475
95935	10	10	F	8.6	1.1	12.8	307	1	19	3	3.65	3	89.8	165.1	32.9	102.5	0	2	0	6.49	8.399502222	5.1	0	47	1.22	29.12	174.72	0	23	4.5	45	72	19	24	12	4.28	101	87	0.93	82.21	3	30	106	5.88	22	5.13	0	9.6	2.4
95936	10	10	G	4.1	0.3	7.3	320	2	63	4	NA	0	106.8	165.1	39.2	120.5	0	2	0	NA	#VALUE!	5.8	1	46	1.19	NA	NA	NA	16	4	40	80	16	25	11	3.93	105	177	0.74	65.42	3.1	31	94	5.22	24	5.13	0	8.9	2.225
95939	10	10	I	5.5	0.8	14.5	300	1	76	3	4.01	3	84.1	159.8	32.9	104.8	1	2	0	7.16	8.401066667	5.8	1	40	1.03	26.4	158.4	0	24	4	40	65	22	25	17	6.07	103	84	1.04	91.94	2.8	28	116	6.44	18	10.26	0	9	2.25
95944	10	17	B	10.5	2.5	23.8	400	1	54	5	2.94	3	127.6	172.6	42.8	132.8	1	1	1	NA	#VALUE!	7.5	0	40	1.03	NA	NA	NA	27	4.1	41	90	21	25	25	8.93	99	203	1.18	104.31	3.4	34	92	5.11	33	3.42	0	9.3	2.325
95945	10	14	C	4.6	0.8	17.4	244	2	70	3	1.2	1	69.4	154	29.3	100	1	2	0	6.55	2.2008	6	1	97	2.51	7.56	45.36	0	35	4	40	87	29	25	22	7.85	100	38	1.06	93.7	3.1	31	112	6.22	20	6.84	0	8.9	2.225
95948	11	11	J	4.5	0.6	13.3	249	2	18	3	2.64	3	67.6	170.8	23.2	84.9	0	2	0	NA	#VALUE!	5.2	0	54	1.4	NA	NA	NA	12	4.4	44	68	19	26	6	2.14	106	80	0.74	65.42	2.8	28	88	4.88	11	20.52	0	9.4	2.35
95950	18	18	E	4.6	0.8	17.4	273	1	45	3	1.78	2	75.2	181.5	22.8	85	0	2	0	5.38	0.471048889	5.1	0	59	1.53	1.97	11.82	0	14	4.1	41	61	21	25	6	2.14	100	253	0.87	76.91	2.9	29	92	5.11	10	6.84	0	9.4	2.35
95951	10	13	D	4.8	0.7	14.6	238	1	24	3	2.61	3	69.3	169.7	24.1	92.1	0	2	0	NA	#VALUE!	5	0	54	1.4	NA	NA	NA	16	4.5	45	35	23	25	13	4.64	100	285	1.05	92.82	2.7	27	79	4.39	15	5.13	0	9.4	2.35
95953	10	18	H	6.1	0.6	9.8	150	2	18	3	1.79	2	55.7	165.6	20.3	73	0	2	0	5.05	0.942666667	4.7	0	59	1.53	4.2	25.2	0	11	4.5	45	48	18	24	13	4.64	103	79	0.74	65.42	2.7	27	84	4.66	13	27.36	0	9.3	2.325
95955	10	12	D	5.5	0.4	7.3	248	2	22	3	1.47	2	102.1	164	38	125.1	0	2	0	5.72	3.579448889	5.2	0	48	1.24	14.08	84.48	0	11	3.5	35	93	12	19	12	4.28	104	86	0.83	73.37	3	30	98	5.44	10	5.13	0	8.8	2.2
95962	10	30	D	10.7	4.7	43.9	340	1	32	3	3.67	3	185	179.1	57.7	155.4	0	2	0	NA	#VALUE!	5.4	0	38	0.98	NA	NA	NA	52	3.7	37	151	39	27	14	5	99	239	1.02	90.17	2.8	28	86	4.77	293	3.42	0	9.2	2.3
95964	17	20	J	4.8	0.7	14.6	247	2	80	3	2.46	3	71.1	162.7	26.9	88.2	0	2	0	NA	#VALUE!	5.3	0	67	1.73	NA	NA	NA	15	4.4	44	72	20	26	17	6.07	100	87	0.65	57.46	2.1	21	113	6.27	16	6.84	0	9.1	2.275
95969	10	10	B	6.9	1.1	15.9	383	1	48	3	1.49	2	131.2	186.9	37.6	119.2	1	2	0	NA	#VALUE!	5.5	0	34	0.88	NA	NA	NA	71	4.1	41	73	37	26	15	5.36	101	251	0.97	85.75	3.1	31	80	4.44	81	6.84	0	9.4	2.35
95971	17	30	J	13.8	3.6	26.1	398	2	71	1	3.13	3	111.7	152.6	48	132.4	1	2	0	NA	#VALUE!	6.5	0	60	1.55	NA	NA	NA	13	3.7	37	98	18	26	24	8.57	96	49	0.87	76.91	3.3	33	108	6	28	6.84	0	9.7	2.425
95973	10	10	D	4.6	0.3	6.5	218	2	21	2	1.39	2	60.7	154.5	25.4	89.5	0	2	0	NA	#VALUE!	5.5	0	49	1.27	NA	NA	NA	16	4.3	43	98	18	28	10	3.57	101	151	0.6	53.04	3.4	34	85	4.72	16	20.52	0	9.4	2.35
95976	10	30	I	5.6	1	17.9	247	2	65	5	NA	0	89.9	167.9	31.9	114.5	1	1	1	6.49	1.052822222	6.2	1	66	1.71	3.65	21.9	0	11	4.3	43	88	19	29	7	2.5	101	160	0.9	79.56	2.4	24	107	5.94	62	15.39	0	9.4	2.35
95978	10	10	D	6.5	0.4	6.2	301	1	57	5	0.06	1	73.9	184.6	21.7	91.9	1	1	1	NA	#VALUE!	8.4	0	35	0.91	NA	NA	NA	14	4.1	41	89	19	26	10	3.57	99	46	0.94	83.1	3.9	39	208	11.55	12	6.84	0	9.2	2.3
95979	10	10	C	4.9	0.3	6.1	220	1	66	4	NA	0	62	174.5	20.4	83.3	1	2	0	5.66	0.797431111	5.1	0	92	2.38	3.17	19.02	0	8	4.2	42	99	15	31	13	4.64	97	86	0.71	62.76	3	30	96	5.33	27	34.2	0	9.2	2.3
95981	8	30	D	73.5	62.5	85	244	1	69	5	1.5	2	78.8	170.3	27.2	99.3	0	1	1	NA	#VALUE!	6.9	0	41	1.06	NA	NA	NA	25	4.3	43	70	31	16	28	10	100	418	1.32	116.69	3.1	31	64	3.55	15	8.55	0	9.6	2.4
95985	10	10	A	4.9	0.7	14.3	323	1	62	3	3.52	3	75.3	176.9	24.1	95.1	0	1	1	NA	#VALUE!	10.5	0	42	1.09	NA	NA	NA	15	3.9	39	88	14	25	19	6.78	103	53	0.77	68.07	3.3	33	209	11.6	18	8.55	0	10	2.5
95986	15	15	E	6.2	1.1	17.7	303	1	48	4	NA	0	88.2	165.6	32.2	103.8	0	2	0	NA	#VALUE!	6.1	1	45	1.16	NA	NA	NA	83	3.4	34	74	30	26	15	5.36	104	179	1.07	94.59	2.4	24	93	5.16	291	6.84	0	8.7	2.175
95988	14	30	B	4.6	0.9	19.6	331	1	80	3	1.91	3	104.1	171.1	35.6	119	0	2	0	6.38	2.611546667	6.2	1	67	1.73	9.21	55.26	0	13	3.9	39	63	16	23	18	6.43	105	74	1.22	107.85	2.8	28	108	6	17	10.26	0	8.8	2.2
95990	10	10	D	2.9	0.4	13.8	202	2	28	3	3.28	3	59.9	167.5	21.3	79.6	0	2	0	5.55	1.684733333	4.7	0	64	1.66	6.83	40.98	0	12	4	40	79	18	27	9	3.21	99	34	0.68	60.11	3.2	32	93	5.16	9	8.55	0	9	2.25
95991	13	13	D	4.9	0.5	10.2	313	1	43	5	1.67	2	83	174.4	27.3	95.5	0	2	0	7.88	2.434044444	6.3	1	41	1.06	6.95	41.7	0	35	4.2	42	71	29	26	18	6.43	105	181	0.83	73.37	2.8	28	136	7.55	63	3.42	0	9	2.25
95992	11	30	D	30.7	6.7	21.8	286	2	79	3	1.07	1	79.9	158.2	31.9	108.7	0	1	1	5.66	122.0296	6.1	1	47	1.22	485.1	2910.6	0	18	3.4	34	110	31	25	25	8.93	100	70	1.07	94.59	4.6	46	92	5.11	147	11.97	0	9.1	2.275
95993	11	12	J	5	0.4	8	278	2	80	3	0.6	1	63.9	160.1	24.9	90.7	1	2	0	NA	#VALUE!	5.5	0	54	1.4	NA	NA	NA	15	4.3	43	79	21	26	13	4.64	101	120	0.85	75.14	2.8	28	109	6.05	14	5.13	0	9.2	2.3
95997	15	16	J	4	0.7	17.5	281	2	61	4	NA	0	75.6	156.5	30.9	100.3	1	2	0	NA	#VALUE!	5.9	1	66	1.71	NA	NA	NA	16	3.8	38	118	18	27	13	4.64	100	180	0.8	70.72	3.6	36	100	5.55	25	3.42	0	9.4	2.35
95998	15	16	E	3.7	0.6	16.2	370	1	29	1	NA	0	78.8	161.9	30.1	101.2	0	2	0	NA	#VALUE!	5.9	1	27	0.7	NA	NA	NA	133	4.6	46	99	59	25	16	5.71	99	228	0.69	61	3.1	31	113	6.27	54	5.13	0	9.4	2.35
96001	12	15	E	12.8	2.6	20.3	367	1	64	3	NA	0	149.7	171.9	50.7	146.5	1	2	0	NA	#VALUE!	5.9	1	54	1.4	NA	NA	NA	14	3.9	39	83	17	27	14	5	102	100	0.87	76.91	2.9	29	117	6.49	54	10.26	0	8.9	2.225
96003	17	17	J	4.9	0.3	6.1	232	2	49	1	1.02	1	73.5	152.6	31.6	98.8	1	2	0	NA	#VALUE!	5	0	40	1.03	NA	NA	NA	22	3.9	39	122	20	20	11	3.93	106	82	0.52	45.97	3.3	33	80	4.44	38	6.84	0	8.9	2.225
96004	10	10	A	4.5	0.4	8.9	187	1	55	3	NA	0	59	186	17.1	78.9	0	2	0	NA	#VALUE!	5.8	1	55	1.42	NA	NA	NA	23	3.8	38	74	23	28	13	4.64	104	60	0.97	85.75	2.9	29	79	4.39	48	3.42	0	9	2.25
96008	11	20	F	6	1.4	23.3	225	1	52	4	5	3	94.3	178.8	29.5	99.3	0	2	0	5.66	1.786044444	5.8	1	67	1.73	7.1	42.6	0	25	4	40	52	23	30	16	5.71	104	268	1.2	106.08	3.1	31	97	5.38	30	5.13	0	9.6	2.4
96011	10	10	G	3.1	0.4	12.9	240	2	32	1	0.61	1	64	162.6	24.2	90.6	0	2	0	NA	#VALUE!	4.8	0	64	1.66	NA	NA	NA	17	4.3	43	49	17	25	12	4.28	99	64	0.59	52.16	3.2	32	81	4.5	15	5.13	0	9.7	2.425
96014	10	13	H	2.8	0.3	10.7	236	2	36	5	5	3	46.9	162	17.9	74.5	0	2	0	NA	#VALUE!	5	0	69	1.78	NA	NA	NA	10	3.7	37	43	17	28	7	2.5	102	84	0.74	65.42	3.2	32	82	4.55	54	5.13	0	9	2.25
96016	10	30	H	7.8	0.9	11.5	289	1	80	3	0.09	1	84.6	173.9	28	105.6	1	1	1	NA	#VALUE!	6.1	1	45	1.16	NA	NA	NA	18	3.8	38	113	17	30	38	13.57	96	90	6.75	596.7	3.3	33	110	6.11	49	3.42	0	8.9	2.225
96017	10	11	D	4.5	0.8	17.8	273	1	64	2	4.1	3	61.4	159	24.3	86.5	0	2	0	NA	#VALUE!	5.5	0	72	1.86	NA	NA	NA	14	4	40	45	21	23	17	6.07	102	161	1.03	91.05	2.6	26	90	5	24	8.55	0	9.1	2.275
96022	12	14	J	6.2	0.7	11.3	352	1	56	1	4.45	3	78.7	165.2	28.8	101.8	0	2	0	NA	#VALUE!	6	1	25	0.65	NA	NA	NA	30	4.2	42	103	24	24	14	5	102	136	0.7	61.88	2.9	29	95	5.27	74	5.13	0	9	2.25
96023	14	30	F	4	0.8	20	283	2	73	1	1.68	2	74.9	155.2	31.1	108.4	0	2	0	NA	#VALUE!	5.9	1	66	1.71	NA	NA	NA	18	3.9	39	32	30	23	23	8.21	96	254	0.61	53.92	2.6	26	89	4.94	11	5.13	0	8.9	2.225
96025	10	15	D	4.3	0.4	9.3	276	1	40	5	NA	0	104.1	186.5	29.9	104.7	1	2	0	NA	#VALUE!	5.5	0	35	0.91	NA	NA	NA	69	3.8	38	72	28	21	42	14.99	99	565	3.85	340.34	3.6	36	87	4.83	269	6.84	0	9.1	2.275
96027	10	10	G	3.8	0.9	23.7	210	2	80	3	4.12	3	67.6	156.3	27.7	90.7	0	2	0	NA	#VALUE!	5.6	0	83	2.15	NA	NA	NA	13	3.6	36	77	19	28	13	4.64	102	42	0.83	73.37	2.3	23	86	4.77	7	8.55	0	9.9	2.475
96029	14	14	E	5.8	0.7	12.1	341	1	31	5	2.43	3	80.8	165.2	29.6	98.2	0	2	0	NA	#VALUE!	5.5	0	39	1.01	NA	NA	NA	54	4.3	43	96	29	26	13	4.64	102	103	0.98	86.63	3.5	35	92	5.11	54	8.55	0	9.5	2.375
96030	13	30	E	3.8	0.4	10.5	284	1	59	4	1.06	1	87.6	183.2	26.1	102.5	0	2	0	NA	#VALUE!	5.6	0	46	1.19	NA	NA	NA	12	4.6	46	158	17	25	13	4.64	100	144	1.13	99.89	3.4	34	95	5.27	19	10.26	0	10	2.5
96031	10	10	C	2.8	0.3	10.7	186	2	24	2	2.43	3	68.2	170.9	23.4	79.8	0	2	0	5.5	0.831111111	5.4	0	60	1.55	3.4	20.4	0	8	3.8	38	54	16	26	17	6.07	104	80	0.7	61.88	2.9	29	89	4.94	5	6.84	0	8.7	2.175
96033	11	11	F	5.1	0.4	7.8	183	2	60	4	0.73	1	88.7	159.8	34.7	111.2	1	2	0	5.83	2.956457778	5.5	0	32	0.83	11.41	68.46	0	11	3.7	37	126	12	23	20	7.14	106	63	1.53	135.25	3.4	34	97	5.38	20	5.13	0	9.4	2.35
96034	10	10	H	5.1	0.3	5.9	236	1	57	3	1.96	3	81.2	178.9	25.4	90.3	0	2	0	NA	#VALUE!	5.4	0	67	1.73	NA	NA	NA	23	4.2	42	74	24	29	18	6.43	100	222	1.04	91.94	3.5	35	92	5.11	26	8.55	0	9.7	2.425
96037	2	30	E	13.4	2.7	20.1	396	1	60	3	0.69	1	124.5	173.4	41.4	144.3	1	1	1	8.1	11.0124	6.7	0	33	0.85	30.59	183.54	0	21	3.9	39	127	19	26	12	4.28	98	65	1.07	94.59	3.6	36	132	7.33	35	13.68	0	9.2	2.3
96038	11	11	J	8	1.1	13.8	350	2	55	5	5	3	56.9	159.4	22.4	86.1	0	1	1	NA	#VALUE!	7.9	0	46	1.19	NA	NA	NA	77	4.7	47	90	59	23	20	7.14	97	159	0.6	53.04	2.9	29	131	7.27	39	3.42	0	10.1	2.525
96041	10	10	G	5.7	0.4	7	218	1	80	4	0.99	1	65.3	173	21.8	87.5	1	1	1	NA	#VALUE!	6.2	1	49	1.27	NA	NA	NA	9	4.1	41	82	16	27	20	7.14	107	250	1.51	133.48	3.3	33	92	5.11	11	8.55	0	9	2.25
96044	10	10	C	6.9	0.5	7.2	348	2	61	4	3.69	3	114.6	163.6	42.8	129.8	1	2	0	7.22	10.23314667	7	0	43	1.11	31.89	191.34	0	36	3.4	34	104	27	26	11	3.93	103	196	0.91	80.44	3.7	37	124	6.88	43	10.26	0	8.7	2.175
96049	12	14	A	4.2	0.7	16.7	238	1	69	2	1.4	2	79.7	165.1	29.2	102.6	1	2	0	5.61	1.523426667	5.7	1	73	1.89	6.11	36.66	0	12	4.2	42	90	16	22	19	6.78	104	108	1.06	93.7	3	30	94	5.22	18	11.97	0	9	2.25
96050	13	20	B	5.5	1	18.2	265	2	46	3	3.1	3	84.7	164.8	31.2	98.5	1	2	0	6	2.021333333	5.3	0	76	1.97	7.58	45.48	0	16	4.2	42	70	17	23	11	3.93	102	74	0.63	55.69	3.4	34	100	5.55	18	5.13	0	8.8	2.2
96056	10	12	D	6.2	1.3	21	239	1	20	1	0.67	1	76.2	176.9	24.4	91.3	0	2	0	NA	#VALUE!	5.1	0	NA	NA	NA	NA	NA	26	4.2	42	81	20	26	9	3.21	99	106	0.85	75.14	2.9	29	67	3.72	24	47.88	0	9.2	2.3
96061	15	15	E	6.4	0.5	7.8	308	1	67	3	5	3	74.4	166.7	26.8	95.6	0	1	1	NA	#VALUE!	6.8	0	35	0.91	NA	NA	NA	18	4.2	42	125	14	25	19	6.78	101	65	1.11	98.12	2.7	27	93	5.16	32	10.26	0	9.6	2.4
96063	15	15	E	5.3	1.3	24.5	158	2	27	5	0.58	1	52.1	161.6	20	74.3	0	2	0	NA	#VALUE!	5.1	0	99	2.56	NA	NA	NA	16	4.4	44	48	22	22	13	4.64	100	125	0.59	52.16	2.7	27	77	4.27	20	5.13	0	9.4	2.35
96064	16	16	E	4.7	0.6	12.8	209	1	49	5	5	3	75.3	174.4	24.8	87.8	0	2	0	5.16	0.9976	5.5	0	46	1.19	4.35	26.1	0	13	3.9	39	48	13	31	11	3.93	103	86	0.98	86.63	3.3	33	83	4.61	20	5.13	0	9.2	2.3
96065	18	18	D	6.5	1.3	20	275	1	66	4	NA	0	63.5	153.3	27	91.3	0	2	0	NA	#VALUE!	5.5	0	39	1.01	NA	NA	NA	17	3.8	38	89	19	28	12	4.28	106	241	0.87	76.91	3.9	39	95	5.27	15	6.84	0	9.3	2.325
96066	13	13	E	8.4	0.6	7.1	305	1	52	5	0.33	1	61.4	169	21.5	78.8	1	2	0	NA	#VALUE!	5.2	0	74	1.91	NA	NA	NA	49	4.5	45	57	57	20	9	3.21	102	123	0.74	65.42	3.3	33	72	4	117	6.84	0	9.1	2.275
96067	12	30	I	5.1	1.3	25.5	301	2	42	3	1.08	1	143	159	56.6	134.2	0	2	0	NA	#VALUE!	5.1	0	49	1.27	NA	NA	NA	17	4.1	41	59	16	25	16	5.71	101	89	0.57	50.39	2.6	26	95	5.27	24	3.42	0	9.6	2.4
96070	10	12	I	6.1	0.7	11.5	251	1	45	5	5	3	69.4	167.4	24.8	90.6	0	1	1	NA	#VALUE!	7.7	0	44	1.14	NA	NA	NA	21	4.1	41	52	18	26	16	5.71	101	143	1.19	105.2	3.2	32	65	3.61	26	3.42	0	9.5	2.375
96074	10	30	F	3.3	0.6	18.2	218	2	34	3	4.78	3	111.9	171.4	38.1	120.7	0	2	0	6.11	4.306871111	4.9	0	55	1.42	15.86	95.16	0	16	4.1	41	92	16	27	10	3.57	102	48	0.57	50.39	3.3	33	100	5.55	10	10.26	0	9.1	2.275
96077	14	17	J	4.4	0.5	11.4	244	1	80	3	NA	0	65.7	172.7	22	92.1	0	2	0	NA	#VALUE!	5.7	1	48	1.24	NA	NA	NA	7	3.9	39	75	14	28	16	5.71	106	54	0.86	76.02	2.6	26	107	5.94	10	3.42	0	9	2.25
96078	10	16	H	6.7	0.3	4.5	362	1	19	1	0.99	1	137.3	174.1	45.3	136.8	0	2	0	NA	#VALUE!	5	0	25	0.65	NA	NA	NA	28	4.1	41	92	18	23	11	3.93	103	81	0.69	61	3.7	37	97	5.38	26	5.13	0	9.5	2.375
96079	10	13	H	9.2	0.9	9.8	329	1	52	1	0.47	1	80.6	156.1	33.1	100.2	0	2	0	NA	#VALUE!	5.7	1	30	0.78	NA	NA	NA	36	4.2	42	63	30	24	15	5.36	94	57	0.96	84.86	2.6	26	345	19.15	55	6.84	0	9.4	2.35
96084	10	11	F	18.9	3.6	19	316	2	34	4	1.65	2	158.2	170.2	54.6	152.7	0	2	0	NA	#VALUE!	6.3	1	44	1.14	NA	NA	NA	22	4.1	41	106	22	28	11	3.93	104	309	0.86	76.02	3	30	83	4.61	37	11.97	0	9.7	2.425
96085	10	10	F	7.9	0.7	8.9	240	1	25	3	0.51	1	100.9	179.4	31.4	104	0	2	0	4.11	1.329813333	5.5	0	32	0.83	7.28	43.68	0	18	4	40	64	22	30	13	4.64	101	115	1.25	110.5	3.4	34	65	3.61	23	3.42	0	9.7	2.425
96086	12	16	B	4	0.7	17.5	364	1	65	3	3.08	3	110.9	172.9	37.1	117	1	2	0	8.77	8.45428	6	1	30	0.78	21.69	130.14	0	40	4.4	44	127	34	25	15	5.36	100	355	1.32	116.69	2.9	29	148	8.22	18	20.52	0	9.2	2.3
96087	11	11	D	2.9	0.5	17.2	239	1	68	2	2.89	3	70.4	168	24.9	90	0	2	0	NA	#VALUE!	5.6	0	52	1.34	NA	NA	NA	20	4.7	47	96	25	27	16	5.71	97	173	0.95	83.98	2.4	24	109	6.05	28	30.78	0	9.7	2.425
96088	10	10	I	5.6	0.6	10.7	285	1	20	4	NA	0	61	173.1	20.4	69.6	0	2	0	5.5	0.804222222	5.4	0	58	1.5	3.29	19.74	0	8	4	40	69	17	28	14	5	102	211	1.08	95.47	2.9	29	92	5.11	15	5.13	0	9.2	2.3
96089	14	15	I	20.4	5.4	26.5	309	1	76	3	3.41	3	93.8	174.3	30.9	119.8	1	1	1	NA	#VALUE!	6.6	0	35	0.91	NA	NA	NA	20	4	40	75	19	23	28	10	106	177	1.61	142.32	2.7	27	114	6.33	70	25.65	0	9.1	2.275
96090	10	10	G	5.1	1.4	27.5	369	1	63	3	0.3	1	96.8	171.4	32.9	123	0	2	0	NA	#VALUE!	5.6	0	44	1.14	NA	NA	NA	23	3.9	39	72	19	24	14	5	100	104	0.86	76.02	2.7	27	104	5.77	67	6.84	0	8.9	2.225
96091	11	15	I	25.5	1.6	6.3	322	2	54	2	1.83	2	77.4	152.6	33.2	112.8	0	2	0	NA	#VALUE!	5.6	0	35	0.91	NA	NA	NA	141	3.8	38	117	114	26	10	3.57	106	91	0.59	52.16	4.4	44	86	4.77	74	11.97	0	8.9	2.225
96092	10	14	F	6.1	0.4	6.6	170	1	22	2	0.52	1	56.1	171.9	19	71.6	0	2	0	NA	#VALUE!	5.2	0	41	1.06	NA	NA	NA	13	4.6	46	68	20	22	20	7.14	101	232	0.91	80.44	2.8	28	70	3.89	17	15.39	0	9.4	2.35
96094	10	11	F	5	0.6	12	380	2	52	4	NA	0	119.1	170.4	41	122	0	3	0	NA	#VALUE!	7.5	0	41	1.06	NA	NA	NA	17	4	40	102	20	25	11	3.93	103	178	0.81	71.6	3.2	32	96	5.33	28	6.84	0	9.3	2.325
96096	3	30	D	15.4	30.5	198.1	365	1	52	3	0.23	1	111.6	180	34.4	122.5	0	2	0	NA	#VALUE!	5.1	0	52	1.34	NA	NA	NA	21	3.8	38	55	22	24	10	3.57	99	174	0.91	80.44	3.2	32	93	5.16	20	5.13	0	9.1	2.275
96097	10	10	G	7.1	0.8	11.3	184	1	58	3	0	1	84.5	179.6	26.2	100.5	0	2	0	5.5	2.251333333	5.2	0	45	1.16	9.21	55.26	0	62	3.7	37	68	60	26	9	3.21	101	112	0.8	70.72	3.2	32	89	4.94	35	13.68	0	8.4	2.1
96098	10	11	C	4.5	0.6	13.3	304	1	42	1	2.89	3	116.1	175.3	37.8	124.5	1	1	1	NA	#VALUE!	6.9	0	41	1.06	NA	NA	NA	12	3.1	31	80	18	28	55	19.64	102	131	6.61	584.32	4.4	44	145	8.05	22	5.13	0	8.6	2.15
96099	10	10	I	5	0.6	12	282	1	63	5	0.41	1	58.6	158.4	23.4	83.4	0	2	0	NA	#VALUE!	5.2	0	33	0.85	NA	NA	NA	23	3.8	38	92	25	29	12	4.28	101	105	0.89	78.68	3.2	32	72	4	60	8.55	0	8.7	2.175
96100	13	20	I	4.5	1.2	26.7	267	1	65	5	NA	0	65.5	168.3	23.1	93	1	2	0	NA	#VALUE!	5.4	0	33	0.85	NA	NA	NA	6	4.2	42	99	12	22	13	4.64	102	44	1.28	113.15	3.3	33	97	5.38	26	30.78	0	9.3	2.325
96105	14	20	J	3.3	0.4	12.1	178	2	24	2	1.81	2	55.9	163.2	21	NA	0	2	0	NA	#VALUE!	4.7	0	43	1.11	NA	NA	NA	7	4	40	53	13	25	6	2.14	104	54	0.69	61	2.7	27	88	4.88	5	17.1	0	9	2.25
96112	12	12	B	5.3	0.8	15.1	331	1	73	3	1.49	2	113	167.7	40.2	132.8	0	2	0	9.16	130.9432178	5.9	1	41	1.06	321.64	1929.84	0	14	3.9	39	76	17	18	12	4.28	105	142	0.75	66.3	3	30	152	8.44	32	5.13	0	8.8	2.2
96116	10	20	H	5.5	0.7	12.7	270	2	54	3	NA	0	71	161.7	27.2	88.2	0	2	0	4.94	1.528106667	5	0	78	2.02	6.96	41.76	0	14	4	40	66	15	26	14	5	102	131	0.81	71.6	3	30	81	4.5	17	6.84	0	9.1	2.275
96117	10	20	F	5.5	0.6	10.9	313	1	68	2	5	3	70.6	163.4	26.4	101.6	1	2	0	NA	#VALUE!	6.1	1	47	1.22	NA	NA	NA	18	4.2	42	104	14	25	16	5.71	99	128	1.14	100.78	2.8	28	95	5.27	35	5.13	0	9.3	2.325
96121	18	18	E	5.4	0.5	9.3	218	2	65	3	2.92	3	81.3	161.2	31.3	100.2	0	2	0	NA	#VALUE!	5.5	0	54	1.4	NA	NA	NA	15	4.2	42	68	17	26	15	5.36	100	59	0.99	87.52	2.3	23	92	5.11	8	5.13	0	9.3	2.325
96122	10	20	H	5.1	0.3	5.9	240	2	54	5	2.85	3	47.5	139.7	24.3	87.3	0	3	0	5.61	1.80268	5.8	1	82	2.12	7.23	43.38	0	15	4.1	41	77	20	21	11	3.93	99	95	0.55	48.62	3.6	36	91	5.05	23	5.13	0	9	2.25
96123	11	14	C	4.9	1.4	28.6	253	2	35	1	4.34	3	86.6	155.1	36	105	0	2	0	NA	#VALUE!	5.5	0	35	0.91	NA	NA	NA	18	3.5	35	102	18	23	17	6.07	101	84	0.83	73.37	3.2	32	82	4.55	11	8.55	0	8.7	2.175
96124	10	13	D	4.9	0.6	12.2	265	2	52	5	0.08	1	67.3	156.5	27.5	101.2	0	1	1	9.88	3.622666667	9.9	0	52	1.34	8.25	49.5	0	13	3.5	35	78	22	25	12	4.28	101	64	0.48	42.43	3	30	168	9.33	15	3.42	0	9	2.25
96125	14	16	E	4	0.6	15	173	2	28	3	3.69	3	61.1	165.9	22.2	74.3	0	2	0	NA	#VALUE!	5	0	63	1.63	NA	NA	NA	12	4.3	43	56	19	24	12	4.28	101	168	0.71	62.76	2.7	27	85	4.72	12	17.1	0	9.2	2.3
96130	10	19	B	3.5	0.3	8.6	283	1	61	5	0.79	1	77.8	170.6	26.7	101	0	2	0	NA	#VALUE!	5.8	1	41	1.06	NA	NA	NA	9	4.3	43	69	18	25	19	6.78	102	120	0.79	69.84	3.1	31	89	4.94	23	3.42	0	8.8	2.2
96133	10	10	C	8.8	1	11.4	368	1	32	4	2.11	3	154.3	185.2	45	132.6	0	2	0	5.27	3.637471111	6	1	47	1.22	15.53	93.18	0	81	4.6	46	48	37	27	10	3.57	97	523	1.08	95.47	2.7	27	92	5.11	68	10.26	0	9.7	2.425
96134	13	14	J	3.1	0.3	9.7	222	2	65	5	5	3	64.1	154.7	26.8	93.3	1	1	1	NA	#VALUE!	6.2	1	72	1.86	NA	NA	NA	11	3.8	38	57	14	23	12	4.28	97	60	0.67	59.23	3.1	31	96	5.33	11	3.42	0	9.2	2.3
96135	10	10	D	5.3	0.8	15.1	283	2	73	4	4.4	3	93.6	154.7	39.1	106.2	1	2	0	5.22	2.32928	5	0	81	2.09	10.04	60.24	0	18	4.2	42	78	31	27	18	6.43	105	126	1.07	94.59	3.1	31	90	5	17	8.55	0	9.3	2.325
96137	13	20	E	7.6	1.1	14.5	371	2	48	3	0.53	1	93.4	159.8	36.6	101	1	1	1	NA	#VALUE!	6.4	1	32	0.83	NA	NA	NA	11	4	40	97	11	25	9	3.21	103	53	0.85	75.14	3	30	129	7.16	19	1.71	0	9.1	2.275
96138	11	20	D	4.7	0.8	17	362	1	34	3	1.78	2	92.7	172.6	31.1	105	0	2	0	NA	#VALUE!	5.6	0	32	0.83	NA	NA	NA	29	4.1	41	36	26	28	19	6.78	97	223	1.06	93.7	2.9	29	89	4.94	17	8.55	0	9.9	2.475
96139	12	12	J	4	0.5	12.5	191	1	27	2	NA	0	62.3	162.9	23.5	80.4	0	2	0	NA	#VALUE!	5.2	0	43	1.11	NA	NA	NA	14	4.1	41	69	18	24	14	5	105	166	0.9	79.56	2.5	25	76	4.22	11	8.55	0	9	2.25
96140	12	12	J	5.3	0.4	7.5	258	1	54	2	NA	0	77.2	161.8	29.5	94.6	0	1	1	7.99	2.155524444	7.6	0	42	1.09	6.07	36.42	0	23	3.9	39	94	17	26	13	4.64	105	110	0.69	61	3	30	137	7.6	20	10.26	0	9.2	2.3
96141	10	10	C	4.1	0.5	12.2	258	1	60	2	5	3	71.4	157.4	28.8	91.5	0	2	0	NA	#VALUE!	5.3	0	37	0.96	NA	NA	NA	32	4	40	82	30	24	21	7.5	99	331	0.98	86.63	3.1	31	94	5.22	25	3.42	0	9	2.25
96149	20	30	D	9.3	1.5	16.1	314	2	63	5	5	3	61.7	153.6	26.2	91.8	0	1	1	13.2	4.488	11	0	38	0.98	7.65	45.9	0	18	4.4	44	53	23	26	10	3.57	99	219	0.46	40.66	2.5	25	225	12.49	38	8.55	0	9.4	2.35
96150	14	14	B	7.6	0.8	10.5	368	1	23	3	1.66	2	53.9	174.5	17.7	74	0	2	0	5.77	0.735995556	5	0	63	1.63	2.87	17.22	0	77	4.1	41	91	134	24	8	2.86	97	60	0.76	67.18	3	30	98	5.44	148	15.39	0	9.4	2.35
96151	10	10	C	5.2	0.3	5.8	279	1	57	3	5	3	86.3	172.3	29.1	103.5	1	3	0	NA	#VALUE!	6.5	0	36	0.93	NA	NA	NA	34	4.7	47	85	26	24	22	7.85	98	88	1.05	92.82	3.2	32	111	6.16	40	32.49	0	9.7	2.425
96152	10	16	C	4.5	0.4	8.9	321	1	61	1	NA	0	92.2	161.9	35.2	117.7	0	2	0	5.77	4.959635556	5.9	1	57	1.47	19.34	116.04	0	30	3.4	34	62	21	30	13	4.64	102	93	0.74	65.42	3	30	98	5.44	54	8.55	0	8.8	2.2
96156	10	10	C	5.6	0.5	8.9	100	1	46	5	5	3	70.8	172	23.9	75.4	0	2	0	5.61	0.84524	5.5	0	77	1.99	3.39	20.34	0	24	4.2	42	78	24	27	22	7.85	100	274	1.12	99.01	2.8	28	93	5.16	17	10.26	0	9.4	2.35
96159	13	14	J	6.1	1	16.4	256	2	61	4	0.28	1	97.2	145.7	45.8	125	1	2	0	5.22	3.54728	6	1	52	1.34	15.29	91.74	0	9	3.8	38	89	14	27	12	4.28	103	134	0.76	67.18	3.4	34	90	5	14	3.42	0	9.3	2.325
96162	10	30	G	6.6	0.5	7.6	224	2	60	2	1.06	1	91	163	34.3	104	0	2	0	5.5	7.074222222	4.6	0	39	1.01	28.94	173.64	0	52	4.4	44	83	50	27	13	4.64	106	74	0.85	75.14	2.7	27	89	4.94	60	15.39	0	9	2.25
96163	16	16	E	9.3	0.9	9.7	231	2	35	5	4.43	3	70.4	145.6	33.2	95	0	2	0	NA	#VALUE!	5.7	1	45	1.16	NA	NA	NA	83	4.3	43	51	42	24	7	2.5	100	115	0.62	54.81	3.3	33	80	4.44	37	5.13	0	9.2	2.3
96164	10	11	F	4.2	0.3	7.1	322	2	64	5	5	3	59	151.3	25.8	89.3	0	1	1	NA	#VALUE!	6.9	0	56	1.45	NA	NA	NA	9	3.9	39	112	17	26	17	6.07	98	97	0.62	54.81	3.4	34	93	5.16	26	1.71	0	9.3	2.325
96165	6	19	G	2.3	0.8	34.8	226	2	64	5	0.76	1	66.4	149.2	29.8	100.1	1	2	0	NA	#VALUE!	6.5	0	40	1.03	NA	NA	NA	11	3.9	39	85	17	23	29	10.35	103	89	1.85	163.54	3.6	36	103	5.72	33	6.84	0	8.8	2.2
96169	10	30	G	5.5	1.3	23.6	276	2	63	4	0.76	1	64.3	156.5	26.3	91	1	1	1	8.49	11.48602667	7.4	0	51	1.32	30.44	182.64	0	14	4.1	41	86	17	26	17	6.07	104	116	1.07	94.59	3.3	33	141	7.83	25	3.42	0	9.4	2.35
96170	10	11	G	32.8	7.4	22.6	281	2	72	1	NA	0	74	161.8	28.3	108.3	1	1	1	NA	#VALUE!	6.4	1	56	1.45	NA	NA	NA	19	3.7	37	127	20	24	13	4.64	96	57	0.68	60.11	3.3	33	155	8.6	88	6.84	0	9.6	2.4
96171	7	12	G	4.5	0.5	11.1	215	2	80	3	1.58	2	70.7	153.5	30	111.6	0	2	0	6.49	4.955475556	5.5	0	60	1.55	17.18	103.08	0	12	4.3	43	66	16	26	20	7.14	102	57	1.11	98.12	2.8	28	108	6	20	8.55	0	9.8	2.45
96172	19	20	J	3.5	0.3	8.6	325	2	80	3	3.48	3	70.3	159.8	27.5	106.7	0	2	0	NA	#VALUE!	5.8	1	63	1.63	NA	NA	NA	24	4.1	41	59	30	25	14	5	97	38	0.68	60.11	3.1	31	93	5.16	23	6.84	0	9.6	2.4
96175	10	10	G	3.2	0.5	15.6	147	1	39	4	1.65	2	97.2	170.7	33.4	107.2	0	2	0	NA	#VALUE!	6	1	48	1.24	NA	NA	NA	26	4	40	98	18	25	14	5	99	342	1.13	99.89	3.3	33	97	5.38	84	3.42	0	9.5	2.375
96178	10	12	G	6	0.9	15	283	1	63	4	5	3	84.4	179.1	26.3	96.4	1	2	0	5.77	2.295177778	5.8	1	55	1.42	8.95	53.7	0	10	4.4	44	66	14	31	7	2.5	102	93	1.01	89.28	2.5	25	101	5.61	13	10.26	0	9.5	2.375
96179	10	11	D	6.6	0.3	4.5	334	1	64	3	5	3	90.9	178.4	28.6	110.3	0	2	0	NA	#VALUE!	5.4	0	50	1.29	NA	NA	NA	38	4.7	47	92	29	24	21	7.5	100	90	0.87	76.91	3.2	32	81	4.5	80	11.97	0	9	2.25
96181	12	15	F	3.2	0.8	25	155	1	74	3	0.62	1	88.9	167	31.9	115.8	0	1	1	NA	#VALUE!	5.8	1	36	0.93	NA	NA	NA	12	4.2	42	67	18	29	34	12.14	103	86	1.37	121.11	2.6	26	74	4.11	11	5.13	0	9.1	2.275
96184	10	10	G	6.1	0.6	9.8	294	1	80	3	0.73	1	66.7	164.6	24.6	94.2	1	2	0	NA	#VALUE!	6.2	1	39	1.01	NA	NA	NA	17	4.7	47	203	25	18	33	11.78	101	185	1.71	151.16	3.3	33	95	5.27	14	13.68	0	9.9	2.475
96185	11	12	F	9.8	2.5	25.5	273	2	75	3	2.79	3	78.3	149.1	35.2	112.7	1	1	1	6.05	4.667911111	6.8	0	65	1.68	17.36	104.16	0	22	3.8	38	66	18	23	18	6.43	98	74	1.06	93.7	2.8	28	107	5.94	19	3.42	0	9.1	2.275
96186	10	12	G	4.6	0.7	15.2	238	1	45	4	3.4	3	123.8	176	40	134.7	0	3	0	5.61	1.987186667	5.8	1	45	1.16	7.97	47.82	0	18	3.9	39	70	21	29	11	3.93	101	385	1.16	102.54	3.2	32	91	5.05	21	8.55	0	9	2.25
96188	10	11	C	7.6	0.8	10.5	294	2	55	4	3.79	3	79.7	157.4	32.2	99	0	2	0	NA	#VALUE!	5.2	0	55	1.42	NA	NA	NA	18	3.9	39	72	18	28	11	3.93	103	165	0.63	55.69	3.3	33	85	4.72	16	5.13	0	9.2	2.3
96189	13	19	J	33.3	9.4	28.2	319	1	50	5	3.49	3	161.6	192.3	43.7	151.8	1	1	1	NA	#VALUE!	6	1	32	0.83	NA	NA	NA	31	4.4	44	54	29	23	14	5	99	374	0.94	83.1	2.8	28	101	5.61	21	6.84	0	9.8	2.45
96190	10	13	C	3.2	0.3	9.4	237	1	54	5	5	3	59.5	161.7	22.8	85.8	0	2	0	NA	#VALUE!	5.7	1	66	1.71	NA	NA	NA	25	3.9	39	69	24	27	20	7.14	102	252	0.78	68.95	3.2	32	92	5.11	11	6.84	0	9.2	2.3
96191	14	16	D	6.5	0.9	13.8	359	2	39	1	1.47	2	76.1	152	32.9	107.2	0	1	1	NA	#VALUE!	10.6	0	41	1.06	NA	NA	NA	65	3.6	36	153	47	25	13	4.64	100	134	0.44	38.9	3.2	32	286	15.88	42	1.71	0	9.1	2.275
96195	11	11	D	5.5	0.5	9.1	316	1	80	3	1.7	2	105	174.3	34.6	NA	1	1	1	NA	#VALUE!	6.3	1	44	1.14	NA	NA	NA	25	4.1	41	107	26	22	13	4.64	102	90	0.92	81.33	3.4	34	93	5.16	103	5.13	0	9.2	2.3
96196	10	10	G	8	1	12.5	376	2	34	3	0.89	1	157.4	163.2	59.1	154.9	0	2	0	5.5	3.292666667	5.1	0	44	1.14	13.47	80.82	0	17	3.8	38	62	18	26	11	3.93	103	113	0.92	81.33	3.1	31	88	4.88	30	6.84	0	8.9	2.225
96198	12	12	B	3.2	0.5	15.6	170	2	29	4	0.73	1	51.4	161.5	19.7	69.5	0	2	0	5.22	1.30152	5.6	0	48	1.24	5.61	33.66	0	11	3.9	39	48	15	25	12	4.28	102	103	0.76	67.18	3.2	32	88	4.88	20	11.97	0	9	2.25
96205	13	16	B	7.4	0.9	12.2	276	1	52	4	2.62	3	83	178.3	26.1	98	0	2	0	6.49	10.16189778	6.2	1	56	1.45	35.23	211.38	0	25	4	40	78	29	25	11	3.93	103	590	1.03	91.05	3.4	34	110	6.11	37	5.13	0	9.3	2.325
96210	20	30	J	6.4	2.6	40.6	273	1	80	3	1.81	2	91.7	174.8	30	126.5	0	1	1	NA	#VALUE!	6	1	43	1.11	NA	NA	NA	11	3.8	38	83	17	28	20	7.14	98	95	0.97	85.75	3.3	33	83	4.61	15	10.26	0	9.4	2.35
96211	16	20	E	4.9	0.9	18.4	279	1	32	3	5	3	104.6	169.5	36.4	NA	0	2	0	NA	#VALUE!	5.2	0	44	1.14	NA	NA	NA	16	4.5	45	94	18	28	14	5	98	90	0.88	77.79	3.1	31	78	4.33	50	13.68	0	10	2.5
96216	10	10	H	4	0.7	17.5	207	2	56	4	5	3	75.8	168.2	26.8	90.3	0	2	0	NA	#VALUE!	5.5	0	82	2.12	NA	NA	NA	8	4	40	55	17	25	16	5.71	104	73	0.73	64.53	4.4	44	85	4.72	12	3.42	0	9.4	2.35
96217	12	12	B	4.8	0.7	14.6	251	1	71	3	2.83	3	101	172.3	34	114.1	0	2	0	NA	#VALUE!	5.3	0	39	1.01	NA	NA	NA	18	3.7	37	63	17	27	18	6.43	99	86	1.14	100.78	3	30	92	5.11	10	11.97	0	8.8	2.2
96219	13	30	E	3.8	0.5	13.2	293	2	41	4	2.02	3	106.2	158.7	42.2	120.9	1	2	0	5.77	2.474688889	5.8	1	80	2.07	9.65	57.9	0	10	2.6	26	62	11	25	13	4.64	100	90	0.54	47.74	3.9	39	95	5.27	18	3.42	0	8.6	2.15
96221	11	30	J	4.1	0.7	17.1	308	1	66	3	2.89	3	117.1	184.9	34.3	119.9	1	2	0	NA	#VALUE!	5.9	1	39	1.01	NA	NA	NA	22	4.3	43	68	30	26	24	8.57	101	478	0.81	71.6	3	30	97	5.38	8	6.84	0	9.6	2.4
96222	10	10	G	4.6	0.5	10.9	247	2	40	3	0.73	1	68.4	161.4	26.3	88.9	0	2	0	5.22	0.89552	5.4	0	69	1.78	3.86	23.16	0	13	4.2	42	62	17	25	11	3.93	101	78	0.74	65.42	2.6	26	85	4.72	9	6.84	0	9.2	2.3
96223	9	30	A	8.6	2.1	24.4	400	1	70	4	1.48	2	58.3	171.9	19.7	85	1	1	1	4.61	0.145471111	4.9	0	68	1.76	0.71	4.26	1	11	3.7	37	89	34	23	10	3.57	103	97	1.35	119.34	4.2	42	78	4.33	103	10.26	0	10.3	2.575
96224	15	15	E	5.2	0.8	15.4	256	2	59	3	1.23	1	65	166.5	23.4	88	0	2	0	5.38	1.480097778	5.5	0	52	1.34	6.19	37.14	0	12	4.2	42	66	17	28	15	5.36	100	111	0.81	71.6	2.7	27	90	5	10	10.26	0	9.4	2.35
96226	11	17	F	4	0.9	22.5	230	1	31	4	2.89	3	95.9	175.3	31.2	99.7	0	2	0	6	2.181333333	5.7	1	59	1.53	8.18	49.08	0	15	4.1	41	61	14	30	10	3.57	104	103	1	88.4	2.4	24	102	5.66	11	3.42	0	9.3	2.325
96229	10	11	F	5.6	0.6	10.7	120	2	24	3	0.87	1	38.2	147	17.7	63.7	0	2	0	NA	#VALUE!	4.9	0	39	1.01	NA	NA	NA	9	3.7	37	46	15	25	11	3.93	104	51	0.63	55.69	2.6	26	73	4.05	15	3.42	0	8.9	2.225
96230	10	20	H	23.8	5.5	23.1	380	1	60	3	5	3	114.8	170.9	39.3	125.9	1	2	0	NA	#VALUE!	5.3	0	35	0.91	NA	NA	NA	32	4.1	41	89	21	27	19	6.78	100	110	1.08	95.47	2.9	29	94	5.22	23	5.13	0	9.6	2.4
96233	12	12	J	6.8	1.1	16.2	205	1	18	4	NA	0	72.8	172.5	24.5	80	0	2	0	NA	#VALUE!	5.5	0	43	1.11	NA	NA	NA	13	4.4	44	111	27	28	19	6.78	101	672	1.08	95.47	3.4	34	77	4.27	8	6.84	0	9.6	2.4
96234	11	12	I	6.4	1.3	20.3	332	1	40	5	2.21	3	121.9	176.2	39.3	122.9	0	2	0	NA	#VALUE!	6.1	1	51	1.32	NA	NA	NA	23	4.6	46	67	24	21	13	4.64	100	658	1.14	100.78	2.9	29	90	5	37	3.42	0	9.1	2.275
96237	4	30	J	8.7	2	23	379	2	58	3	1.37	2	56.3	160.8	21.8	89.3	1	2	0	6.55	1.566177778	5.5	0	122	3.15	5.38	32.28	0	21	4.7	47	98	24	30	14	5	93	75	0.6	53.04	2.9	29	110	6.11	31	5.13	0	10.2	2.55
96238	15	15	E	4.4	0.7	15.9	139	1	18	3	1.06	1	72.6	177	23.2	76.7	0	2	0	NA	#VALUE!	5.2	0	49	1.27	NA	NA	NA	11	4.5	45	75	14	26	8	2.86	100	147	1	88.4	2.5	25	86	4.77	15	10.26	0	9.6	2.4
96239	10	10	D	3.3	0.3	9.1	258	2	69	3	4.57	3	83.5	154.1	35.2	118.5	1	2	0	NA	#VALUE!	5.6	0	58	1.5	NA	NA	NA	16	4.2	42	105	19	25	15	5.36	101	90	0.79	69.84	3	30	87	4.83	13	6.84	0	9.3	2.325
96240	10	10	H	5.5	0.7	12.7	312	2	42	5	1.35	2	69.2	157.4	27.9	92.1	0	2	0	4.94	4.443804444	5.3	0	38	0.98	20.24	121.44	0	50	4.4	44	69	31	23	17	6.07	101	66	0.74	65.42	3.7	37	82	4.55	26	6.84	0	9.5	2.375
96241	10	12	F	4.4	0.3	6.8	230	2	18	5	5	3	47.3	161	18.2	75.1	0	2	0	NA	#VALUE!	5	0	75	1.94	NA	NA	NA	26	4.3	43	64	23	23	8	2.86	98	39	0.56	49.5	3.6	36	70	3.89	11	6.84	0	9.7	2.425
96244	10	20	F	4	0.7	17.5	164	2	38	1	0.33	1	57.7	151.6	25.1	84	0	2	0	5.38	2.670871111	4.8	0	66	1.71	11.17	67.02	0	12	4.2	42	63	17	24	16	5.71	105	171	0.69	61	3.2	32	87	4.83	15	8.55	0	9.2	2.3
96245	17	17	J	6.4	0.7	10.9	296	2	60	1	5	3	79.9	155.6	33	102.4	1	1	1	9.05	5.8282	7.8	0	48	1.24	14.49	86.94	0	59	4.3	43	80	55	29	17	6.07	96	148	0.51	45.08	3.3	33	150	8.33	91	11.97	0	10	2.5
96249	10	16	F	5	0.7	14	285	2	58	1	1.36	2	69.9	155.6	28.9	102.4	0	1	1	17.8	6.423822222	11.8	0	48	1.24	8.12	48.72	0	31	4.2	42	126	18	26	14	5	96	75	0.48	42.43	3.1	31	305	16.93	29	10.26	0	9.5	2.375
96250	10	11	H	5.9	0.3	5.1	221	1	42	3	5	3	97.1	172.6	32.6	106.1	0	2	0	5.5	5.617333333	5.4	0	50	1.29	22.98	137.88	0	23	4	40	79	18	30	16	5.71	101	253	0.93	82.21	3.4	34	93	5.16	31	6.84	0	9.2	2.3
96253	11	30	H	3	0.8	26.7	168	2	47	3	3.98	3	97	176.7	31.1	114.3	0	2	0	5.11	1.487577778	5	0	60	1.55	6.55	39.3	0	24	3.8	38	60	21	27	9	3.21	99	54	0.64	56.58	2.8	28	85	4.72	29	8.55	0	9.3	2.325
96257	10	14	C	6	1.3	21.7	270	2	32	1	1.42	2	68.4	155.1	28.4	94.6	0	1	1	7.11	8.47828	5.9	1	42	1.09	26.83	160.98	0	32	4.2	42	132	22	23	8	2.86	101	72	0.51	45.08	4.2	42	118	6.55	71	5.13	0	9.7	2.425
96265	10	16	F	3.3	0.5	15.2	303	1	66	4	0.74	1	73.5	166.7	26.4	99.5	1	1	1	5.38	1.508791111	6.2	1	55	1.42	6.31	37.86	0	11	3.7	37	75	18	26	10	3.57	99	207	0.95	83.98	4.1	41	91	5.05	101	6.84	0	9.4	2.35
96268	10	10	F	6.6	0.9	13.6	244	1	80	5	NA	0	79	162.6	29.9	NA	1	1	1	5	1.182222222	5.9	1	47	1.22	5.32	31.92	0	18	4.3	43	60	36	26	22	7.85	103	299	0.99	87.52	3.2	32	85	4.72	14	5.13	0	9.6	2.4
96270	15	16	E	3.5	0.5	14.3	167	1	25	2	2.32	3	86.9	180	26.8	88.8	0	2	0	4.94	1.26464	5.3	0	48	1.24	5.76	34.56	0	19	4.6	46	71	22	26	12	4.28	98	289	1	88.4	3.1	31	85	4.72	17	6.84	0	10	2.5
96271	11	14	B	3.4	0.5	14.7	100	1	70	5	3.65	3	59.5	159.3	23.4	88	0	2	0	4.88	0.837191111	5.6	0	55	1.42	3.86	23.16	0	13	4.1	41	41	20	27	20	7.14	100	61	1.11	98.12	3.3	33	82	4.55	16	8.55	0	9.2	2.3
96272	14	14	E	4.7	0.4	8.5	207	1	29	5	1.5	2	76.9	173.8	25.5	91.8	0	2	0	NA	#VALUE!	5.6	0	51	1.32	NA	NA	NA	23	4.5	45	141	23	23	16	5.71	97	172	1.06	93.7	3.4	34	99	5.5	25	6.84	0	9.7	2.425
96275	10	17	H	3.8	0.4	10.5	234	2	31	3	5	3	70.4	163.1	26.5	85.2	0	2	0	NA	#VALUE!	4.2	0	60	1.55	NA	NA	NA	16	3.9	39	56	19	29	8	2.86	102	76	0.7	61.88	2.9	29	88	4.88	13	5.13	0	8.9	2.225
96276	10	10	D	4.8	0.6	12.5	178	1	49	4	1.97	3	124	180	38.3	118.7	1	1	1	11.8	10.85075556	10.3	0	46	1.19	20.69	124.14	0	20	3.9	39	57	21	24	14	5	100	1029	0.73	64.53	3.5	35	199	11.05	25	8.55	0	9.3	2.325
96279	11	11	I	6.8	0.5	7.4	322	2	54	3	1.06	1	81.4	156.2	33.4	108.4	0	1	1	15.3	11.322	9.5	0	52	1.34	16.65	99.9	0	11	3.7	37	84	11	25	11	3.93	98	22	0.36	31.82	3.1	31	247	13.71	34	5.13	0	9	2.25
96282	12	12	E	5.5	0.8	14.5	304	1	49	3	1.46	2	108.1	173.8	35.8	117.5	1	2	0	NA	#VALUE!	6.2	1	52	1.34	NA	NA	NA	15	4.4	44	66	15	26	11	3.93	101	149	0.82	72.49	2.7	27	91	5.05	25	3.42	0	9.2	2.3
96283	10	11	C	5.4	0.5	9.3	323	1	46	3	4.15	3	86.8	182.1	26.2	98.9	0	2	0	5.61	1.019773333	5.2	0	54	1.4	4.09	24.54	0	34	4.4	44	52	27	24	17	6.07	101	93	1.17	103.43	2.8	28	94	5.22	60	3.42	0	10.1	2.525
96284	20	20	J	4.9	0.9	18.4	279	1	71	3	4.56	3	107.7	179.4	33.5	123.9	1	2	0	NA	#VALUE!	5.9	1	42	1.09	NA	NA	NA	15	3.8	38	53	16	27	13	4.64	101	185	1.24	109.62	3.3	33	106	5.88	30	10.26	0	9.2	2.3
96287	10	14	H	11.8	1.3	11	345	2	74	2	5	3	84.6	154.6	35.4	115.1	1	1	1	8.27	10.40182222	8.5	0	45	1.16	28.3	169.8	0	48	3.8	38	137	37	24	23	8.21	105	96	0.8	70.72	3.1	31	138	7.66	28	5.13	0	8.8	2.2
96290	10	15	F	7.5	0.8	10.7	289	2	73	4	1.85	2	79.9	159.3	31.5	95.3	0	2	0	NA	#VALUE!	6.1	1	60	1.55	NA	NA	NA	38	3.8	38	94	30	30	9	3.21	104	195	0.92	81.33	3	30	81	4.5	130	8.55	0	9.4	2.35
96291	10	20	F	7.1	1.7	23.9	394	2	53	4	1.04	1	136.5	165.6	49.8	126.2	0	2	0	5.61	2.620493333	5.7	1	78	2.02	10.51	63.06	0	13	3.8	38	202	14	27	11	3.93	101	106	0.69	61	3.5	35	93	5.16	23	10.26	0	9.4	2.35
96293	13	13	J	4.2	0.4	9.5	226	1	64	5	0.35	1	71.4	165.1	26.2	97.8	0	2	0	NA	#VALUE!	5.6	0	39	1.01	NA	NA	NA	20	4.3	43	102	24	25	16	5.71	100	130	0.92	81.33	2.8	28	92	5.11	9	5.13	0	9	2.25
96295	10	12	F	5.6	1.1	19.6	233	1	31	3	0.61	1	73.9	171	25.3	94.9	1	2	0	NA	#VALUE!	5.8	1	54	1.4	NA	NA	NA	26	4.1	41	100	23	28	17	6.07	101	126	0.83	73.37	2.8	28	96	5.33	25	3.42	0	9.7	2.425
96296	13	13	F	5.8	0.9	15.5	209	2	72	3	1.28	1	50.6	154.5	21.2	86.3	0	2	0	5.38	1.523137778	5.9	1	44	1.14	6.37	38.22	0	10	3.9	39	81	17	30	21	7.5	106	46	0.89	78.68	2.9	29	91	5.05	20	5.13	0	8.9	2.225
96297	10	20	G	2.9	0.4	13.8	238	2	32	3	5	3	74.7	166.8	26.8	97.5	0	2	0	4.72	1.118115556	5	0	49	1.27	5.33	31.98	0	13	3.8	38	70	17	25	13	4.64	101	89	0.87	76.91	3.5	35	80	4.44	8	11.97	0	8.9	2.225
96299	12	15	B	6	1	16.7	139	1	29	3	0.61	1	62.1	172.2	20.9	75.4	0	2	0	NA	#VALUE!	4.6	0	60	1.55	NA	NA	NA	67	4.2	42	56	61	26	20	7.14	100	201	0.93	82.21	2.8	28	103	5.72	21	10.26	0	9.2	2.3
96301	10	13	F	5.9	0.6	10.2	294	1	54	4	5	3	105.7	195.5	27.7	106.4	1	2	0	7.94	6.334355556	5.7	1	41	1.06	17.95	107.7	0	22	3.8	38	43	29	24	20	7.14	103	741	1.32	116.69	3.8	38	138	7.66	27	8.55	0	8.8	2.2
96302	10	10	G	3.5	0.4	11.4	254	1	72	3	1.91	3	81.4	169.9	28.2	107.5	1	2	0	NA	#VALUE!	5.4	0	48	1.24	NA	NA	NA	19	4.4	44	103	25	24	20	7.14	102	102	1.08	95.47	3.2	32	93	5.16	27	8.55	0	9.7	2.425
96304	10	20	G	12.1	3.7	30.6	278	2	60	4	2.36	3	96.4	163.1	36.2	120	1	2	0	NA	#VALUE!	6.3	1	31	0.8	NA	NA	NA	54	3.9	39	87	65	26	13	4.64	100	70	0.64	56.58	3.8	38	71	3.94	63	15.39	0	9.2	2.3
96306	10	30	H	3.9	0.9	23.1	275	2	80	4	2.73	3	84.1	156.8	34.2	111.6	1	2	0	4.77	6.16072	5.8	1	64	1.66	29.06	174.36	0	21	4.1	41	73	23	29	13	4.64	100	116	0.99	87.52	3.1	31	87	4.83	20	8.55	0	10	2.5
96308	10	10	G	4.5	0.5	11.1	247	1	53	1	0.12	1	84.2	165.2	30.9	106.5	0	2	0	6.83	5.618813333	5.7	1	38	0.98	18.51	111.06	0	28	4.2	42	93	28	26	17	6.07	101	316	1.1	97.24	3.3	33	114	6.33	23	8.55	0	9.4	2.35
96310	10	20	H	5.7	1.6	28.1	298	1	54	5	2.12	3	64.4	154	27.2	95.6	0	2	0	NA	#VALUE!	5.9	1	29	0.75	NA	NA	NA	33	3.9	39	87	31	26	10	3.57	104	348	0.88	77.79	3.1	31	91	5.05	21	11.97	0	8.8	2.2
96311	10	13	H	2.9	0.7	24.1	178	2	19	4	1.14	1	54.6	170.9	18.7	66	0	2	0	5.22	1.85136	5.6	0	57	1.47	7.98	47.88	0	9	4.1	41	66	14	22	8	2.86	101	71	0.65	57.46	3.6	36	87	4.83	8	6.84	0	9.6	2.4
96317	10	17	C	3.3	0.9	27.3	248	1	68	4	3.67	3	120.8	176	39	130.8	1	3	0	5.88	4.121226667	6	1	46	1.19	15.77	94.62	0	19	3.8	38	58	22	28	10	3.57	102	451	0.99	87.52	3	30	101	5.61	20	8.55	0	9.4	2.35
96319	10	14	D	5.2	1	19.2	276	2	70	3	3.29	3	87.4	161.2	33.6	105.4	1	2	0	NA	#VALUE!	5.9	1	60	1.55	NA	NA	NA	20	4.2	42	87	14	25	26	9.28	95	57	0.63	55.69	3.5	35	102	5.66	27	5.13	0	9.6	2.4
96320	10	12	B	3.2	0.6	18.7	185	1	46	3	0.29	1	87.4	170	30.2	102.6	0	2	0	NA	#VALUE!	5.5	0	40	1.03	NA	NA	NA	19	4.5	45	93	21	25	13	4.64	98	193	0.98	86.63	3.2	32	88	4.88	21	13.68	0	9.6	2.4
96322	14	15	E	4.4	0.4	9.1	167	2	34	5	1.02	1	52.2	147.5	24	81	0	2	0	5.05	0.781066667	4.7	0	54	1.4	3.48	20.88	0	13	3.9	39	67	15	24	12	4.28	100	46	0.45	39.78	3.5	35	83	4.61	17	10.26	0	9.1	2.275
96323	10	20	C	5.8	1.7	29.3	309	1	63	4	3.31	3	79.5	168.7	27.9	102.9	1	3	0	NA	#VALUE!	7.8	0	59	1.53	NA	NA	NA	30	4.2	42	61	20	29	13	4.64	99	89	0.94	83.1	4.2	42	135	7.49	51	13.68	0	9.5	2.375
96325	10	20	F	4.3	0.7	16.3	289	2	26	5	2.38	3	73.1	148.2	33.3	94.2	0	2	0	5	2.513333333	5.3	0	47	1.22	11.31	67.86	0	5	4.1	41	56	15	24	11	3.93	105	148	0.56	49.5	3.1	31	83	4.61	15	6.84	0	8.9	2.225
96329	10	12	H	4.7	0.3	6.4	213	2	42	1	1.92	3	64.5	166.1	23.4	77.2	0	2	0	5.61	1.463586667	5.4	0	66	1.71	5.87	35.22	0	13	4.3	43	65	16	26	14	5	99	59	0.6	53.04	3.4	34	91	5.05	14	6.84	0	8.9	2.225
96330	10	10	F	5.6	0.3	5.4	319	1	64	5	1.79	2	94.7	183.6	28.1	102.7	1	1	1	NA	#VALUE!	5.6	0	38	0.98	NA	NA	NA	27	4.4	44	72	24	23	24	8.57	101	188	2.29	202.44	2.7	27	105	5.83	20	8.55	0	10	2.5
96332	10	10	G	5.4	1.7	31.5	238	1	49	3	1.99	3	58.5	179	18.3	74	0	2	0	6.27	1.039426667	5.5	0	42	1.09	3.73	22.38	0	13	4.1	41	79	19	29	11	3.93	100	104	1.11	98.12	2.5	25	101	5.61	15	6.84	0	8.9	2.225
96333	12	14	E	3.7	0.6	16.2	194	2	60	2	0.56	1	59.8	151.3	26.1	94	0	1	1	7.44	4.053973333	9.1	0	49	1.27	12.26	73.56	0	11	3.8	38	83	13	26	10	3.57	103	60	0.57	50.39	3.1	31	127	7.05	11	5.13	0	8.7	2.175
96335	10	14	H	6	1.6	26.7	365	1	80	3	5	3	104.2	178.9	32.6	127.7	1	1	1	7.05	5.533466667	6.4	1	35	0.91	17.66	105.96	0	15	4.1	41	60	17	25	29	10.35	101	77	1.23	108.73	2.4	24	118	6.55	15	5.13	0	9.1	2.275
96336	16	17	E	5.6	0.8	14.3	190	1	74	4	NA	0	76	170.4	26.2	NA	1	1	1	13.9	24.69875556	7	0	46	1.19	39.98	239.88	0	27	3.3	33	116	18	21	45	16.07	107	152	2.68	236.91	3.9	39	252	13.99	48	6.84	0	8.9	2.225
96337	10	16	H	7.2	1	13.9	275	1	20	1	3.4	3	93.1	178.1	29.4	98.4	0	2	0	NA	#VALUE!	5.2	0	32	0.83	NA	NA	NA	24	4.4	44	94	14	28	18	6.43	106	111	0.85	75.14	3.1	31	72	4	37	8.55	0	9.2	2.3
96339	13	17	D	3.5	0.7	20	246	2	71	4	1.02	1	61	163.4	22.8	89.8	1	2	0	NA	#VALUE!	5.6	0	51	1.32	NA	NA	NA	17	3.4	34	68	22	28	15	5.36	107	176	0.89	78.68	3.4	34	93	5.16	32	3.42	0	9.4	2.35
96340	10	10	D	5.7	0.5	8.8	400	1	49	3	5	3	89	171.6	30.2	100.6	0	1	1	NA	#VALUE!	9.8	0	35	0.91	NA	NA	NA	26	4.2	42	69	20	25	27	9.64	96	177	1.09	96.36	2.4	24	274	15.21	35	8.55	0	8.7	2.175
96344	11	12	F	2.6	0.5	19.2	320	2	42	1	0.04	1	88.7	156.2	36.4	114.8	0	2	0	NA	#VALUE!	4.4	0	46	1.19	NA	NA	NA	23	3.7	37	121	22	25	9	3.21	99	119	0.99	87.52	3.4	34	89	4.94	18	1.71	0	8.7	2.175
96346	13	30	F	15.4	3.1	20.1	355	1	29	4	1.62	2	94.6	159.7	37.1	120.2	0	2	0	NA	#VALUE!	5.8	1	41	1.06	NA	NA	NA	31	4.4	44	76	18	25	16	5.71	98	239	1.04	91.94	3.2	32	87	4.83	80	10.26	0	9.6	2.4
96348	13	14	J	4.8	0.6	12.5	164	1	54	5	1.27	1	71.8	187.7	20.4	81.2	0	2	0	4.83	1.6422	5.4	0	44	1.14	7.65	45.9	0	13	4.3	43	72	23	26	28	10	99	210	1.34	118.46	3	30	79	4.39	14	8.55	0	9.1	2.275
96350	14	14	E	6.6	1.1	16.7	281	1	19	1	NA	0	49.8	170	17.2	68	0	2	0	NA	#VALUE!	5.3	0	63	1.63	NA	NA	NA	12	5	50	105	19	29	14	5	100	191	0.84	74.26	2.4	24	94	5.22	10	6.84	0	9.8	2.45
96351	15	20	E	4.7	0.8	17	222	1	60	3	3.18	3	80.5	173.4	26.8	96.2	0	2	0	NA	#VALUE!	5.1	0	80	2.07	NA	NA	NA	17	4.7	47	57	24	26	18	6.43	102	360	1.11	98.12	2.4	24	86	4.77	13	15.39	0	10.2	2.55
96352	10	10	F	9.6	0.5	5.2	216	1	67	4	2.49	3	83.7	172.6	28.1	102.8	1	1	1	5.27	2.06584	5.9	1	60	1.55	8.82	52.92	0	12	4	40	64	15	26	9	3.21	103	128	0.77	68.07	2.7	27	89	4.94	13	11.97	0	8.9	2.225
96355	10	11	F	4.3	0.4	9.3	149	2	20	1	0.45	1	39.1	149.5	17.5	71.2	0	2	0	NA	#VALUE!	5.1	0	60	1.55	NA	NA	NA	9	4.3	43	61	13	22	17	6.07	102	77	0.52	45.97	3	30	79	4.39	8	11.97	0	9.3	2.325
96357	10	18	F	3.6	0.5	13.9	231	1	69	4	1.75	2	72.5	174.6	23.8	99.1	0	2	0	5.33	2.167533333	5.8	1	54	1.4	9.15	54.9	0	12	3.9	39	49	15	25	18	6.43	99	97	1.27	112.27	3	30	89	4.94	30	6.84	0	8.8	2.2
96360	19	20	E	5.8	0.6	10.3	240	2	72	3	NA	0	67.4	156.2	27.6	92.3	1	2	0	5.38	2.697173333	5.7	1	60	1.55	11.28	67.68	0	21	4.1	41	86	20	28	18	6.43	102	56	0.81	71.6	3	30	93	5.16	15	6.84	0	10.3	2.575
96362	11	15	B	3.3	0.7	21.2	259	2	61	3	NA	0	69.9	159.9	27.3	101.8	1	2	0	5.5	2.160888889	5.6	0	62	1.6	8.84	53.04	0	23	4.1	41	70	19	23	20	7.14	101	44	0.73	64.53	3	30	92	5.11	24	6.84	0	9.7	2.425
96365	10	10	D	4.1	0.5	12.2	193	2	39	3	NA	0	71.7	165.6	26.1	90.6	0	2	0	NA	#VALUE!	5.3	0	68	1.76	NA	NA	NA	21	3.7	37	52	18	24	14	5	102	78	0.81	71.6	2.9	29	78	4.33	33	6.84	0	9.1	2.275
96366	10	10	H	10.7	2	18.7	329	2	61	2	1.24	1	117.9	154.2	49.6	133.8	1	1	1	9.33	11.196	10.5	0	48	1.24	27	162	0	36	4	40	125	19	24	16	5.71	103	263	0.84	74.26	2.5	25	154	8.55	241	6.84	0	9.3	2.325
96367	16	17	E	4.8	0.6	12.5	197	1	58	4	NA	0	95.1	183.4	28.3	98.1	0	2	0	4.94	0.891395556	5.7	1	51	1.32	4.06	24.36	0	10	3.9	39	68	14	23	19	6.78	104	257	0.98	86.63	3	30	83	4.61	20	6.84	0	9.4	2.35
96368	10	20	C	9.9	1.4	14.1	221	2	31	5	5	3	103.9	157.9	41.7	124.4	0	2	0	5.27	2.173582222	5.4	0	47	1.22	9.28	55.68	0	15	3.8	38	55	17	27	11	3.93	100	110	0.6	53.04	3	30	88	4.88	41	6.84	0	9	2.25
96370	14	14	E	4.5	0.9	20	254	2	77	3	5	3	59.9	164.9	22	83.8	0	2	0	5.83	1.155635556	5.9	1	79	2.04	4.46	26.76	0	16	4	40	79	21	28	15	5.36	104	108	0.69	61	2.6	26	97	5.38	14	6.84	0	9.1	2.275
96372	18	18	J	4.2	0.3	7.1	242	1	50	5	2.45	3	84.9	180.9	25.9	94.2	0	1	1	NA	#VALUE!	6.8	0	24	0.62	NA	NA	NA	17	4.2	42	69	13	27	21	7.5	103	72	0.94	83.1	3.4	34	174	9.66	32	5.13	0	9.4	2.35
96373	30	30	A	4.5	0.7	15.6	326	1	53	4	1.46	2	109.5	177.6	34.7	117	0	2	0	NA	#VALUE!	6.1	1	43	1.11	NA	NA	NA	32	3.2	32	60	16	27	8	2.86	104	180	1.13	99.89	2.6	26	94	5.22	43	6.84	0	8.3	2.075
96377	11	16	D	3.3	0.8	24.2	222	2	52	5	1.52	2	51.2	154.3	21.5	77.9	0	2	0	4.66	0.68968	5	0	76	1.97	3.33	19.98	0	22	4.1	41	95	21	29	11	3.93	102	124	0.62	54.81	3	30	75	4.16	10	8.55	0	8.8	2.2
96379	10	30	C	6.4	0.7	10.9	261	2	21	1	4.31	3	72.3	175.8	23.4	86.1	0	2	0	4.77	3.08884	5	0	47	1.22	14.57	87.42	0	17	4.1	41	83	22	25	13	4.64	100	56	0.63	55.69	3.5	35	77	4.27	15	3.42	0	9.6	2.4
96380	10	12	F	6.5	1.2	18.5	293	1	43	4	5	3	99.7	176	32.2	105.4	0	3	0	NA	#VALUE!	5.8	1	35	0.91	NA	NA	NA	30	4.1	41	75	26	25	14	5	101	536	1.1	97.24	2.8	28	82	4.55	59	5.13	0	8.9	2.225
96382	12	12	J	5.4	0.4	7.4	215	1	29	4	2.99	3	62.8	169	22	80.8	0	2	0	NA	#VALUE!	5.2	0	93	2.4	NA	NA	NA	13	4.4	44	91	31	29	12	4.28	99	694	0.91	80.44	3.2	32	89	4.94	26	6.84	0	9.6	2.4
96385	10	18	F	3.2	0.5	15.6	195	2	59	4	NA	0	79.2	159.9	31	104.6	0	2	0	NA	#VALUE!	5.7	1	65	1.68	NA	NA	NA	13	4	40	85	17	25	11	3.93	104	83	0.57	50.39	3.5	35	99	5.5	35	5.13	0	9.4	2.35
96386	10	13	G	8.1	2.3	28.4	170	1	62	2	1.77	2	68.2	175.5	22.1	NA	0	2	0	NA	#VALUE!	4.6	0	66	1.71	NA	NA	NA	13	3.6	36	99	31	24	13	4.64	104	61	0.67	59.23	3.5	35	93	5.16	162	8.55	0	8.3	2.075
96389	10	11	A	4.4	0.4	9.1	255	2	77	3	1.76	2	57.1	152.4	24.6	94.4	1	2	0	5.88	2.048853333	5.4	0	43	1.11	7.84	47.04	0	14	4.1	41	82	19	27	14	5	102	93	0.63	55.69	2.2	22	100	5.55	20	5.13	0	9.3	2.325
96392	10	20	G	5.6	0.4	7.1	297	2	28	1	3.52	3	81.6	164.1	30.3	97.5	0	2	0	5	5.36	5	0	48	1.24	24.12	144.72	0	12	3.9	39	85	17	26	13	4.64	97	70	0.64	56.58	3.8	38	84	4.66	16	3.42	0	9.4	2.35
96393	12	20	B	4.9	0.9	18.4	324	1	71	3	2.71	3	87.8	177.7	27.8	105.5	1	2	0	NA	#VALUE!	5.5	0	49	1.27	NA	NA	NA	21	4.1	41	70	22	30	20	7.14	97	169	1.16	102.54	2.1	21	87	4.83	15	8.55	0	9.3	2.325
96396	11	11	F	4.9	0.7	14.3	220	1	38	1	2.63	3	98.2	184.7	28.8	97.9	0	2	0	5.83	3.881484444	5.7	1	56	1.45	14.98	89.88	0	20	4.5	45	59	17	27	16	5.71	101	207	0.87	76.91	3	30	96	5.33	22	8.55	0	9.2	2.3
96398	10	20	F	5.3	0.3	5.7	276	1	32	4	1.77	2	97.8	190.2	27	92.6	0	2	0	NA	#VALUE!	5.6	0	66	1.71	NA	NA	NA	20	4	40	66	13	32	9	3.21	102	230	1	88.4	3.5	35	91	5.05	47	11.97	0	9.5	2.375
96399	10	30	C	21.6	17.2	79.6	287	1	42	5	3.04	3	107.6	166.2	39	132	0	2	0	NA	#VALUE!	5.7	1	35	0.91	NA	NA	NA	25	4	40	74	21	26	15	5.36	103	219	0.93	82.21	3.1	31	89	4.94	22	13.68	0	9.4	2.35
96400	13	13	E	6.5	0.4	6.2	285	1	32	3	1.59	2	84.9	171.9	28.7	98.8	0	2	0	NA	#VALUE!	5	0	46	1.19	NA	NA	NA	92	4.1	41	95	33	30	12	4.28	101	122	1.11	98.12	3	30	85	4.72	29	11.97	0	9.1	2.275
96402	12	15	E	6.5	1.3	20	252	1	18	4	NA	0	101.6	180.2	31.3	96.2	0	2	0	NA	#VALUE!	5.4	0	55	1.42	NA	NA	NA	26	4.4	44	79	31	22	9	3.21	102	378	1.08	95.47	3.4	34	93	5.16	22	3.42	0	9.5	2.375
96403	13	13	J	3.9	0.3	7.7	212	1	23	1	2.72	3	60	168.6	21.1	82.1	0	2	0	6.05	2.083888889	5.2	0	46	1.19	7.75	46.5	0	20	4.8	48	114	28	26	10	3.57	102	363	0.71	62.76	2.8	28	99	5.5	21	23.94	0	9.8	2.45
96404	11	16	J	4.1	0.6	14.6	190	2	74	3	2.46	3	67.8	153.1	28.9	87.3	0	2	0	NA	#VALUE!	5.3	0	70	1.81	NA	NA	NA	16	4.5	45	76	20	26	19	6.78	100	195	0.73	64.53	2	20	80	4.44	15	8.55	0	9.5	2.375
96405	13	18	F	2.8	0.5	17.9	295	2	23	2	NA	0	64.8	147.9	29.6	98.1	0	2	0	NA	#VALUE!	5.4	0	42	1.09	NA	NA	NA	18	4.2	42	90	15	23	13	4.64	99	93	0.52	45.97	3.5	35	142	7.88	14	6.84	0	8.9	2.225
96408	13	30	J	6.3	1.1	17.5	250	2	44	4	5	3	90.8	142.7	44.6	127.8	1	2	0	NA	#VALUE!	4.9	0	78	2.02	NA	NA	NA	14	3.4	34	72	25	25	13	4.64	102	75	0.72	63.65	3.6	36	79	4.39	46	3.42	0	8.9	2.225
96411	10	10	J	4.3	0.6	14	237	2	60	4	5	3	71.3	167.8	25.3	93.6	0	2	0	NA	#VALUE!	5.6	0	67	1.73	NA	NA	NA	24	4.3	43	68	26	24	10	3.57	92	199	0.88	77.79	2.6	26	95	5.27	20	5.13	0	9.2	2.3
96413	11	16	F	7.8	1.9	24.4	239	1	71	4	3.46	3	104.9	179.8	32.4	110.4	1	2	0	5.83	5.197768889	6	1	45	1.16	20.06	120.36	0	16	3.9	39	81	20	29	12	4.28	100	169	0.82	72.49	3.3	33	95	5.27	42	6.84	0	9.6	2.4
96415	10	12	G	8.4	0.7	8.3	196	1	36	2	2.39	3	89	176.4	28.6	99.2	0	2	0	4.5	0.866	5.1	0	41	1.06	4.33	25.98	0	23	4.6	46	49	27	28	9	3.21	101	99	0.83	73.37	3	30	73	4.05	13	8.55	0	9.5	2.375
96416	11	11	F	6.1	0.5	8.2	298	2	42	3	0.96	1	69.8	172.4	23.5	92.2	0	2	0	NA	#VALUE!	5	0	68	1.76	NA	NA	NA	24	3.9	39	90	29	27	10	3.57	102	71	0.77	68.07	2.6	26	88	4.88	33	3.42	0	9	2.25
96417	10	12	D	4.6	0.9	19.6	279	2	33	5	4.78	3	54.2	156.1	22.2	82.1	0	2	0	5.27	2.724004444	5	0	43	1.11	11.63	69.78	0	10	3.7	37	71	13	21	13	4.64	104	67	0.53	46.85	3.1	31	91	5.05	11	6.84	0	8.7	2.175
96420	10	12	H	4.4	0.3	6.8	253	1	60	5	5	3	76.7	178.7	24	90.2	0	2	0	6.16	2.658382222	5.7	1	61	1.58	9.71	58.26	0	24	3.9	39	87	20	28	11	3.93	105	121	0.84	74.26	2.9	29	103	5.72	54	6.84	0	9.4	2.35
96422	10	10	D	3.7	0.6	16.2	294	2	66	1	1	1	64.3	151.4	28.1	94.2	0	1	1	NA	#VALUE!	7.6	0	51	1.32	NA	NA	NA	26	4.1	41	59	22	23	16	5.71	99	185	0.87	76.91	3.3	33	118	6.55	20	5.13	0	9.9	2.475
96426	10	10	G	8.1	1.7	21	205	1	80	4	2.07	3	92.1	155.8	37.9	NA	1	1	1	NA	#VALUE!	5.9	1	48	1.24	NA	NA	NA	11	3.7	37	35	13	25	23	8.21	103	85	1.34	118.46	3	30	104	5.77	44	10.26	0	9	2.25
96431	15	15	E	6.1	0.5	8.2	346	1	47	1	2.64	3	115.1	172.3	38.8	127.3	1	1	1	NA	#VALUE!	8.8	0	38	0.98	NA	NA	NA	17	3.9	39	152	15	30	14	5	98	121	0.89	78.68	2.9	29	137	7.6	22	10.26	0	8.9	2.225
96432	12	12	J	4.5	0.5	11.1	224	2	47	5	5	3	56.4	160.7	21.8	78.1	0	2	0	6.49	4.473773333	5.7	1	47	1.22	15.51	93.06	0	10	4.2	42	62	15	25	8	2.86	101	48	0.93	82.21	2.7	27	103	5.72	18	6.84	0	9.4	2.35
96433	13	20	E	4.5	1	22.2	213	2	35	3	2.44	3	89.9	160.7	34.8	119.3	0	2	0	5.5	2.058222222	5.3	0	41	1.06	8.42	50.52	0	13	3.7	37	91	17	21	13	4.64	102	54	0.63	55.69	3.4	34	91	5.05	14	5.13	0	9.1	2.275
96436	10	11	D	2.7	0.5	18.5	342	1	74	3	0.87	1	99.8	179.2	31.1	114.7	1	1	1	8.99	4.802657778	7.4	0	43	1.11	12.02	72.12	0	14	4.2	42	121	20	29	18	6.43	102	49	0.94	83.1	2.8	28	150	8.33	20	6.84	0	9.5	2.375
96441	14	18	J	5.4	0.9	16.7	257	2	61	4	NA	0	73.1	158.4	29.1	92.2	1	2	0	4.27	1.123484444	5.5	0	58	1.5	5.92	35.52	0	17	4.2	42	135	15	24	13	4.64	102	71	0.77	68.07	3.2	32	69	3.83	10	6.84	0	9.4	2.35
96443	15	15	B	5.8	1.3	22.4	218	2	24	3	NA	0	54	165.3	19.8	71.2	0	2	0	4.5	2.402	4.3	0	82	2.12	12.01	72.06	0	18	4.7	47	67	20	23	7	2.5	100	246	0.67	59.23	2.7	27	85	4.72	9	11.97	0	9.3	2.325
96445	10	13	C	6.6	1.5	22.7	380	1	66	1	5	3	102.4	167.8	36.4	123.2	1	2	0	NA	#VALUE!	5.7	1	54	1.4	NA	NA	NA	19	4.1	41	62	14	24	9	3.21	102	150	0.94	83.1	2.4	24	100	5.55	35	18.81	0	9	2.25
96446	13	13	J	3.7	0.6	16.2	243	2	62	3	4.53	3	84.8	162.4	32.2	105.8	1	2	0	NA	#VALUE!	5.1	0	81	2.09	NA	NA	NA	23	3.8	38	67	27	26	7	2.5	103	39	0.61	53.92	2.5	25	90	5	15	3.42	0	9.5	2.375
96448	11	13	C	7.7	1.5	19.5	193	2	50	1	5	3	72.2	164.2	26.8	89.6	0	2	0	NA	#VALUE!	5.7	1	75	1.94	NA	NA	NA	15	4.1	41	59	15	27	15	5.36	101	113	0.76	67.18	3	30	95	5.27	19	3.42	0	9.4	2.35
96449	11	30	H	5.4	1.6	29.6	194	2	61	2	NA	0	80.4	150	35.7	116.7	1	1	1	5.44	5.773653333	6.7	0	43	1.11	23.88	143.28	0	28	2.8	28	83	25	24	44	15.71	106	139	2.19	193.6	3.7	37	92	5.11	12	1.71	0	8.8	2.2
96450	11	30	J	8	2	25	330	2	53	3	0.7	1	83.3	160.6	32.3	109.8	1	2	0	8.49	22.16833333	6.2	1	34	0.88	58.75	352.5	0	39	4	40	102	24	22	22	7.85	102	131	0.65	57.46	2.8	28	142	7.88	30	8.55	0	9.6	2.4
96452	16	20	E	4.9	0.5	10.2	274	1	38	1	0.85	1	73.2	159.5	28.8	92.8	0	2	0	6.27	1.423986667	5.3	0	65	1.68	5.11	30.66	0	16	4.4	44	58	20	26	13	4.64	101	109	0.73	64.53	2.6	26	97	5.38	19	6.84	0	9.4	2.35
96453	11	12	D	5.2	1.4	26.9	227	2	24	2	0.41	1	51.5	150.8	22.6	77.7	0	2	0	NA	#VALUE!	4.7	0	45	1.16	NA	NA	NA	11	4	40	80	12	28	10	3.57	98	61	0.72	63.65	2.9	29	67	3.72	13	3.42	0	9.5	2.375
96455	14	20	J	49.6	4.8	9.7	400	1	34	3	4.06	3	145.2	185.7	42.1	132.3	0	2	0	NA	#VALUE!	5.4	0	26	0.67	NA	NA	NA	24	4.2	42	88	19	25	10	3.57	99	141	0.87	76.91	2.9	29	87	4.83	29	5.13	0	9.5	2.375
96456	10	13	F	4.8	0.3	6.3	195	2	69	3	5	3	60.4	154.9	25.2	83.9	0	2	0	NA	#VALUE!	5.5	0	58	1.5	NA	NA	NA	14	4	40	57	17	25	24	8.57	98	91	1.15	101.66	2.5	25	94	5.22	9	3.42	0	9.1	2.275
96457	10	10	I	3.6	0.4	11.1	307	1	58	1	1.83	2	98.7	181.6	29.9	110.9	0	2	0	NA	#VALUE!	5.6	0	29	0.75	NA	NA	NA	25	4.1	41	91	23	28	17	6.07	104	214	0.87	76.91	2.7	27	91	5.05	31	5.13	0	9	2.25
96462	15	15	E	3.2	0.7	21.9	296	1	65	4	0.92	1	64.7	164.4	23.9	92.4	1	2	0	NA	#VALUE!	5	0	80	2.07	NA	NA	NA	8	3.9	39	73	23	22	10	3.57	99	169	0.87	76.91	4.3	43	77	4.27	20	8.55	0	9.4	2.35
96463	10	10	G	5.6	0.8	14.3	190	1	26	1	1.64	2	62.3	176.9	19.9	77.1	0	2	0	NA	#VALUE!	5.1	0	55	1.42	NA	NA	NA	9	4.1	41	57	13	31	10	3.57	100	121	0.99	87.52	3.1	31	98	5.44	14	6.84	0	9.1	2.275
96465	10	30	H	3.1	0.4	12.9	223	2	41	5	1.56	2	56.2	160.3	21.9	76.7	0	2	0	5.61	1.36884	5.3	0	81	2.09	5.49	32.94	0	34	4.1	41	65	29	26	12	4.28	103	69	0.73	64.53	3.4	34	94	5.22	44	6.84	0	9.6	2.4
96468	10	19	D	4.5	0.8	17.8	271	2	66	4	2.54	3	77.2	154.3	32.4	114.8	0	2	0	NA	#VALUE!	5.8	1	61	1.58	NA	NA	NA	17	4	40	133	19	25	14	5	100	209	1.05	92.82	3.5	35	86	4.77	27	3.42	0	9.5	2.375
96469	10	11	C	2.8	0.3	10.7	231	2	42	1	4.63	3	61.5	152.7	26.4	91	0	2	0	NA	#VALUE!	5.5	0	46	1.19	NA	NA	NA	14	4.3	43	58	17	22	11	3.93	101	82	0.57	50.39	2.9	29	81	4.5	21	3.42	0	8.9	2.225
96470	17	17	E	4.3	0.3	7	279	1	47	3	1.65	2	77.7	166	28.2	101.3	0	2	0	NA	#VALUE!	6	1	37	0.96	NA	NA	NA	24	4.1	41	87	25	26	19	6.78	103	255	0.89	78.68	2.7	27	104	5.77	34	1.71	0	9.2	2.3
96471	10	11	F	6.6	1.4	21.2	198	1	65	4	NA	0	97.5	197.7	24.9	100.4	1	2	0	NA	#VALUE!	4.9	0	35	0.91	NA	NA	NA	8	3.6	36	122	11	27	12	4.28	102	52	1.03	91.05	4.2	42	88	4.88	11	5.13	0	9.3	2.325
96473	15	15	B	5.2	1	19.2	238	1	79	3	3.04	3	67.8	161.1	26.1	93.8	1	1	1	NA	#VALUE!	6.1	1	62	1.6	NA	NA	NA	16	3.9	39	121	18	29	13	4.64	95	156	1.15	101.66	3.8	38	108	6	81	3.42	0	9.5	2.375
96474	10	11	G	3.2	0.9	28.1	142	2	37	5	2.38	3	52.3	156.1	21.5	73.6	0	2	0	NA	#VALUE!	5.5	0	54	1.4	NA	NA	NA	15	4.2	42	55	17	25	11	3.93	103	110	0.69	61	2.7	27	82	4.55	12	6.84	0	8.8	2.2
96475	12	12	A	4.1	0.8	19.5	236	1	51	4	0.04	1	109.7	180.3	33.7	117.3	1	1	1	NA	#VALUE!	5.7	1	41	1.06	NA	NA	NA	22	3.9	39	81	17	23	13	4.64	105	201	1.07	94.59	2.5	25	100	5.55	42	6.84	0	9.1	2.275
96476	10	15	G	10.3	1.6	15.5	268	2	37	4	3.43	3	148.6	166.7	53.5	NA	0	2	0	NA	#VALUE!	5.9	1	59	1.53	NA	NA	NA	11	3.7	37	79	16	25	14	5	104	185	0.83	73.37	3.1	31	89	4.94	12	5.13	0	9.3	2.325
96477	12	12	A	6.6	1	15.2	235	1	65	4	1.08	1	122.8	176.6	39.4	126.4	0	2	0	5.33	3.631506667	5.6	0	41	1.06	15.33	91.98	0	12	4.1	41	70	21	27	13	4.64	104	382	1.08	95.47	2.8	28	91	5.05	13	8.55	0	9.1	2.275
96478	13	18	B	4.3	0.6	14	194	1	18	5	0.64	1	59.6	168.6	21	71.5	0	2	0	NA	#VALUE!	4.8	0	48	1.24	NA	NA	NA	26	4.9	49	94	18	24	11	3.93	100	86	0.59	52.16	2.9	29	81	4.5	25	8.55	0	9.8	2.45
96480	11	11	F	4.6	0.4	8.7	208	1	65	5	1.25	1	52.1	161	20.1	77	0	2	0	NA	#VALUE!	6.1	1	66	1.71	NA	NA	NA	11	4	40	90	22	27	13	4.64	104	543	0.96	84.86	2.7	27	102	5.66	10	5.13	0	9.4	2.35
96481	11	20	G	3.3	0.3	9.1	294	1	29	1	1.71	2	88.9	185.9	25.7	95.2	0	2	0	NA	#VALUE!	5.1	0	32	0.83	NA	NA	NA	20	4.2	42	75	14	29	20	7.14	101	49	0.78	68.95	3	30	86	4.77	10	10.26	0	9.2	2.3
96483	13	14	F	11.6	1.1	9.5	103	2	49	4	3.31	3	70.6	169	24.7	89.4	1	2	0	NA	#VALUE!	5.9	1	72	1.86	NA	NA	NA	14	4.1	41	55	15	27	18	6.43	101	158	0.8	70.72	3.2	32	83	4.61	39	6.84	0	9.6	2.4
96484	15	15	E	3.9	0.4	10.3	215	1	27	1	NA	0	63.5	174.9	20.8	80.5	0	2	0	NA	#VALUE!	5.1	0	56	1.45	NA	NA	NA	14	4.2	42	69	17	27	16	5.71	102	135	1	88.4	3.3	33	79	4.39	13	8.55	0	9.2	2.3
96485	10	11	C	6.6	0.4	6.1	167	2	21	3	0.96	1	75.3	154.8	31.4	93.5	0	2	0	NA	#VALUE!	5.1	0	54	1.4	NA	NA	NA	14	4.1	41	48	18	26	14	5	102	115	0.86	76.02	3.5	35	89	4.94	15	8.55	0	9.3	2.325
96486	14	19	E	6.1	0.5	8.2	400	1	77	3	0.85	1	99	174.9	32.4	127	0	2	0	6.22	3.646302222	5.6	0	50	1.29	13.19	79.14	0	25	4	40	98	17	25	27	9.64	101	19	0.9	79.56	3.5	35	102	5.66	29	11.97	0	9.3	2.325
96487	10	10	D	4.4	1	22.7	223	1	19	3	0.5	1	82.5	186.2	23.8	87.2	0	2	0	NA	#VALUE!	5.2	0	60	1.55	NA	NA	NA	11	4.4	44	90	14	23	24	8.57	102	131	1	88.4	2.5	25	93	5.16	10	6.84	0	9.5	2.375
96488	10	12	F	5.4	0.8	14.8	382	1	62	2	1.09	1	79	164.5	29.2	101.3	0	2	0	NA	#VALUE!	5.4	0	29	0.75	NA	NA	NA	35	4.2	42	76	23	26	12	4.28	101	166	0.88	77.79	3.5	35	118	6.55	47	10.26	0	9.5	2.375
96489	10	10	F	6.7	0.9	13.4	291	2	57	1	1.32	2	94.3	150.4	41.7	114.9	1	1	1	7.27	5.544586667	6.2	1	69	1.78	17.16	102.96	0	16	3.9	39	64	20	25	12	4.28	101	119	0.53	46.85	3.4	34	118	6.55	28	6.84	0	9.3	2.325
96491	12	14	B	5	0.5	10	260	2	53	5	NA	0	75.5	154.8	31.5	108.2	1	1	1	NA	#VALUE!	6.2	1	39	1.01	NA	NA	NA	17	4.2	42	51	20	27	13	4.64	96	124	0.53	46.85	3.4	34	105	5.83	15	6.84	0	9.4	2.35
96495	10	10	F	7.5	0.5	6.7	212	1	22	4	3.88	3	69.3	173.2	23.1	76	1	2	0	NA	#VALUE!	5.3	0	48	1.24	NA	NA	NA	109	4.3	43	133	63	30	8	2.86	101	138	1.06	93.7	3.5	35	89	4.94	86	17.1	0	9.5	2.375
96500	12	16	J	5.8	0.8	13.8	186	1	24	5	NA	0	54.4	163.9	20.3	71.4	0	2	0	NA	#VALUE!	5.2	0	56	1.45	NA	NA	NA	11	4.3	43	57	17	29	10	3.57	99	172	0.88	77.79	3.4	34	88	4.88	13	8.55	0	9.7	2.425
96501	12	20	F	14.7	1.6	10.9	337	1	50	2	1.96	3	124.1	171.1	42.4	137.3	1	1	1	13.1	8.145288889	8.8	0	56	1.45	13.99	83.94	0	58	3.7	37	136	35	25	12	4.28	98	82	0.49	43.32	3.2	32	222	12.32	137	20.52	0	8.5	2.125
96502	10	10	G	2.8	0.8	28.6	179	2	60	3	0.97	1	69.5	158.9	27.5	88	0	2	0	NA	#VALUE!	5.5	0	81	2.09	NA	NA	NA	12	3.9	39	67	17	25	14	5	104	56	0.75	66.3	2.9	29	90	5	8	6.84	0	9.5	2.375
96503	10	10	G	3.9	0.5	12.8	355	2	72	2	NA	0	70.3	153.6	29.8	114	1	2	0	NA	#VALUE!	7.4	0	60	1.55	NA	NA	NA	25	4.4	44	84	20	26	17	6.07	100	148	0.66	58.34	3.1	31	122	6.77	40	6.84	0	10.1	2.525
96505	10	12	G	5.6	0.4	7.1	336	2	40	5	0.59	1	120.8	168	42.8	133.4	0	2	0	4.88	3.717475556	5.2	0	53	1.37	17.14	102.84	0	11	3.6	36	89	12	29	13	4.64	100	61	0.84	74.26	3.7	37	76	4.22	16	3.42	0	9.4	2.35
96509	10	10	F	4.2	1	23.8	273	1	21	1	NA	0	104.8	185.2	30.6	108.5	0	2	0	NA	#VALUE!	5.5	0	62	1.6	NA	NA	NA	20	4.8	48	97	22	27	7	2.5	99	72	0.58	51.27	3	30	92	5.11	26	11.97	0	9.6	2.4
96510	11	13	D	3.4	0.7	20.6	165	2	32	3	0.85	1	74.6	160	29.1	85.7	0	2	0	NA	#VALUE!	5.4	0	53	1.37	NA	NA	NA	23	3.7	37	64	19	29	12	4.28	102	338	0.82	72.49	2.8	28	92	5.11	19	1.71	0	8.7	2.175
96511	11	11	C	3.8	0.6	15.8	208	1	41	4	2.32	3	89.7	177.4	28.5	96.3	0	2	0	NA	#VALUE!	5.7	1	71	1.84	NA	NA	NA	32	4.1	41	70	23	25	13	4.64	102	397	1.17	103.43	2.9	29	91	5.05	51	6.84	0	9.6	2.4
96512	13	14	B	6.1	0.8	13.1	371	1	64	3	1.85	2	102.3	174.7	33.5	110.4	1	2	0	NA	#VALUE!	5.9	1	54	1.4	NA	NA	NA	26	4.1	41	70	22	27	20	7.14	100	77	0.91	80.44	3	30	89	4.94	49	6.84	0	9.2	2.3
96513	14	18	E	4.8	0.9	18.8	163	1	24	3	0.83	1	56.3	180.9	17.2	70.1	0	2	0	NA	#VALUE!	5.2	0	69	1.78	NA	NA	NA	16	4.5	45	81	23	25	13	4.64	101	143	0.93	82.21	2.8	28	90	5	19	17.1	0	9.6	2.4
96514	11	20	F	5.3	0.9	17	207	2	80	4	5	3	60.3	159.1	23.8	81.4	1	2	0	NA	#VALUE!	5.7	1	82	2.12	NA	NA	NA	17	4.2	42	101	20	30	14	5	100	83	1.04	91.94	2.7	27	85	4.72	21	10.26	0	9.5	2.375
96515	17	18	D	3.7	0.9	24.3	192	1	69	4	NA	0	55.7	167.3	19.9	78.8	0	2	0	5.16	0.802666667	5.8	1	72	1.86	3.5	21	0	17	3.9	39	74	24	25	13	4.64	101	142	0.91	80.44	2.9	29	87	4.83	30	15.39	0	9.2	2.3
96517	10	20	D	4.1	0.7	17.1	283	2	54	3	0.72	1	76.1	168	27	96.6	0	2	0	5.77	3.503031111	5.5	0	63	1.63	13.66	81.96	0	13	4.4	44	110	25	25	10	3.57	100	100	0.78	68.95	3.4	34	100	5.55	13	13.68	0	10.3	2.575
96519	10	30	H	2.7	0.3	11.1	238	2	33	4	1.18	1	53.6	154	22.6	78.2	0	2	0	4.94	1.20536	5.1	0	48	1.24	5.49	32.94	0	11	4.2	42	68	16	19	8	2.86	107	77	0.71	62.76	3.4	34	83	4.61	22	8.55	0	9.3	2.325
96521	10	11	F	6.9	1.9	27.5	282	1	62	3	1.44	2	80.4	172.1	27.1	NA	0	2	0	6.05	2.167244444	6	1	38	0.98	8.06	48.36	0	23	3.6	36	61	16	23	23	8.21	98	62	1.03	91.05	3.8	38	100	5.55	28	8.55	0	8.6	2.15
96522	19	20	J	3.3	0.7	21.2	178	2	52	3	5	3	48.7	163.8	18.2	72.2	0	3	0	NA	#VALUE!	5.9	1	61	1.58	NA	NA	NA	14	4.5	45	84	20	23	19	6.78	96	57	0.68	60.11	3.4	34	89	4.94	12	3.42	0	9.4	2.35
96523	10	30	H	5.5	0.6	10.9	400	2	21	2	4.74	3	106.4	166.8	38.2	115.7	0	2	0	4.83	5.0554	5.4	0	73	1.89	23.55	141.3	0	22	3.4	34	61	19	24	12	4.28	101	78	0.67	59.23	3.6	36	79	4.39	16	5.13	0	9.2	2.3
96525	10	10	A	4.7	0.4	8.5	340	1	80	3	2.15	3	72	172.2	24.3	98.1	0	2	0	6.44	3.051128889	5.6	0	39	1.01	10.66	63.96	0	19	4.1	41	96	21	26	25	8.93	103	427	1.45	128.18	3.1	31	109	6.05	15	8.55	0	9.5	2.375
96529	10	18	I	5.1	0.7	13.7	284	1	66	5	2.98	3	62.7	165.8	22.8	88.7	0	1	1	8.83	3.170951111	7.6	0	53	1.37	8.08	48.48	0	26	3.9	39	56	21	25	19	6.78	97	139	0.88	77.79	3.5	35	146	8.1	73	8.55	0	8.8	2.2
96532	12	30	B	4.4	0.9	20.5	337	2	45	3	1.14	1	105.1	161.8	40.1	125.3	1	2	0	NA	#VALUE!	6.1	1	54	1.4	NA	NA	NA	16	3.8	38	97	14	22	19	6.78	101	88	0.69	61	3.4	34	103	5.72	17	3.42	0	9.3	2.325
96534	10	12	A	4.3	0.4	9.3	203	2	48	4	NA	0	60.8	159.2	24	81.8	1	2	0	NA	#VALUE!	5.4	0	80	2.07	NA	NA	NA	26	4.2	42	68	36	27	12	4.28	104	100	0.76	67.18	3	30	79	4.39	14	6.84	0	9.4	2.35
96537	13	15	B	3.9	0.6	15.4	236	2	66	3	1.39	2	61.5	151.9	26.7	96.9	1	2	0	NA	#VALUE!	6.1	1	80	2.07	NA	NA	NA	12	4.1	41	61	28	30	13	4.64	97	192	0.75	66.3	2.6	26	71	3.94	12	5.13	0	9.6	2.4
96538	11	30	D	6.6	0.9	13.6	321	2	51	1	NA	0	83	154.8	34.6	104.5	0	2	0	NA	#VALUE!	5.7	1	42	1.09	NA	NA	NA	9	4.2	42	99	18	28	11	3.93	100	220	0.61	53.92	3.3	33	94	5.22	24	5.13	0	10	2.5
96540	10	10	D	3.1	0.4	12.9	266	1	66	2	1.07	1	60.9	160.8	23.6	85.7	0	2	0	5.83	3.000506667	5.5	0	45	1.16	11.58	69.48	0	25	4.1	41	102	28	25	24	8.57	105	261	0.79	69.84	3.4	34	99	5.5	26	8.55	0	9.4	2.35
96543	14	14	D	6.4	1.2	18.7	223	2	46	4	5	3	63.4	159.6	24.9	88.7	1	2	0	NA	#VALUE!	5.7	1	57	1.47	NA	NA	NA	16	4.1	41	51	18	29	10	3.57	102	75	0.71	62.76	3	30	81	4.5	21	11.97	0	9	2.25
96547	10	10	D	4.9	0.6	12.2	238	2	44	3	5	3	79.7	162.3	30.3	104	1	1	1	NA	#VALUE!	5.2	0	77	1.99	NA	NA	NA	13	4.1	41	45	15	27	21	7.5	98	36	0.64	56.58	2.6	26	84	4.66	6	5.13	0	9.1	2.275
96548	10	11	G	6.1	0.5	8.2	226	2	28	1	2.62	3	70.8	171.5	24.1	94.3	0	2	0	6.27	3.508413333	5.1	0	47	1.22	12.59	75.54	0	9	4.2	42	57	12	26	17	6.07	104	66	0.71	62.76	2.8	28	107	5.94	12	6.84	0	9	2.25
96551	11	11	F	12	1.3	10.8	279	2	36	5	1.42	2	99.1	163	37.3	115.3	1	2	0	NA	#VALUE!	6.1	1	43	1.11	NA	NA	NA	61	4.4	44	94	67	23	14	5	101	83	0.64	56.58	3.2	32	112	6.22	62	8.55	0	9.4	2.35
96552	11	16	D	5.1	0.3	5.9	211	1	43	4	3.03	3	80	171.1	27.3	94.6	0	2	0	5.27	1.337408889	5.5	0	45	1.16	5.71	34.26	0	17	3.9	39	56	20	26	12	4.28	102	345	0.93	82.21	2.9	29	92	5.11	12	8.55	0	8.9	2.225
96553	16	30	E	4.5	0.5	11.1	246	1	58	5	3.65	3	88	177.2	28	102.8	1	2	0	6.27	2.739293333	5.9	1	45	1.16	9.83	58.98	0	29	4.7	47	68	22	24	17	6.07	102	175	0.67	59.23	3	30	108	6	37	11.97	0	9.5	2.375
96554	10	10	H	5.7	0.3	5.3	293	1	31	4	0.74	1	146.6	192.5	39.6	132.2	0	2	0	6.27	8.85324	5.4	0	56	1.45	31.77	190.62	0	24	4.1	41	85	22	26	12	4.28	102	99	1.06	93.7	3.1	31	104	5.77	18	6.84	0	9.7	2.425
96555	13	13	E	6.2	0.8	12.9	269	1	46	4	3.4	3	85.9	184.8	25.2	89.9	0	1	1	NA	#VALUE!	16.2	0	61	1.58	NA	NA	NA	13	3.6	36	91	13	25	13	4.64	95	126	0.83	73.37	3.5	35	501	27.81	54	13.68	0	9.2	2.3
96557	10	12	H	6.7	0.9	13.4	304	1	38	4	0.52	1	90.4	182.8	27.1	98.2	0	2	0	NA	#VALUE!	5.9	1	33	0.85	NA	NA	NA	28	4.4	44	60	20	28	13	4.64	99	265	1.22	107.85	3	30	96	5.33	50	5.13	0	9.1	2.275
96558	16	17	E	3.9	1	25.6	245	1	29	4	1.4	2	95.3	167.5	34	114.2	0	2	0	5.38	3.785128889	5.6	0	39	1.01	15.83	94.98	0	17	4	40	71	19	21	14	5	105	140	1.11	98.12	3.4	34	91	5.05	32	5.13	0	9.1	2.275
96560	10	10	G	5.5	0.6	10.9	155	1	71	4	2.1	3	54.5	173.3	18.1	73.8	0	2	0	6.61	0.834328889	5.6	0	70	1.81	2.84	17.04	0	11	3.6	36	93	23	27	8	2.86	98	101	1.25	110.5	3.1	31	106	5.88	26	8.55	0	9.2	2.3
96565	10	11	I	3.6	0.5	13.9	337	2	18	1	1.41	2	110.9	168.8	38.9	114.5	0	2	0	5.33	4.176351111	5	0	46	1.19	17.63	105.78	0	14	4.1	41	56	18	21	10	3.57	109	79	0.75	66.3	2.9	29	90	5	12	5.13	0	8.9	2.225
96566	12	12	E	4.5	0.3	6.7	244	1	23	3	0	1	94	183.7	27.9	96.5	0	2	0	5.61	2.862346667	5.1	0	44	1.14	11.48	68.88	0	25	4.4	44	87	18	28	13	4.64	100	224	1.37	121.11	2.8	28	94	5.22	25	8.55	0	9.6	2.4
96568	12	14	F	7.7	1.3	16.9	207	1	80	3	3.08	3	67.4	168.8	23.7	92.2	1	2	0	NA	#VALUE!	5.6	0	68	1.76	NA	NA	NA	33	4.2	42	68	34	28	18	6.43	99	425	1.13	99.89	2.4	24	95	5.27	24	10.26	0	10.1	2.525
96569	11	12	H	3.1	0.7	22.6	220	1	77	3	5	3	78.8	166.3	28.5	107.8	1	2	0	NA	#VALUE!	5.5	0	91	2.35	NA	NA	NA	16	4.2	42	55	18	31	16	5.71	93	162	0.96	84.86	3	30	95	5.27	16	10.26	0	9.5	2.375
96571	10	20	H	13.6	3	22.1	309	2	58	1	NA	0	119	161.4	45.7	134.4	0	2	0	NA	#VALUE!	5.5	0	31	0.8	NA	NA	NA	37	3.8	38	88	43	29	10	3.57	99	122	0.58	51.27	5	50	83	4.61	44	6.84	0	9.2	2.3
96573	10	11	F	6.1	0.8	13.1	213	2	46	3	5	3	75.2	165.8	27.4	94.4	0	2	0	6.11	1.615755556	5.3	0	73	1.89	5.95	35.7	0	11	4.2	42	55	15	27	13	4.64	102	59	0.83	73.37	3	30	99	5.5	13	6.84	0	9.4	2.35
96574	10	15	G	3.7	0.7	18.9	303	2	39	3	3.06	3	58.1	155.3	24.1	86	0	2	0	5.38	1.255333333	4.9	0	69	1.78	5.25	31.5	0	10	4.3	43	58	13	28	10	3.57	101	45	0.77	68.07	2.6	26	86	4.77	14	6.84	0	9.4	2.35
96576	10	10	G	6.1	0.4	6.6	332	1	56	3	0.86	1	90	170.1	31.1	102.5	0	2	0	6.27	5.30024	6.2	1	34	0.88	19.02	114.12	0	47	4.2	42	74	32	26	16	5.71	100	196	1.15	101.66	2.4	24	105	5.83	27	11.97	0	9.1	2.275
96578	10	10	F	6.6	1.3	19.7	264	1	54	4	5	3	91.8	169.1	32.1	108.2	1	1	1	NA	#VALUE!	6.9	0	45	1.16	NA	NA	NA	40	4.7	47	63	33	29	12	4.28	99	436	0.81	71.6	3.1	31	145	8.05	23	6.84	0	10.1	2.525
96580	10	13	F	5.6	0.8	14.3	354	1	27	3	2.14	3	100.7	178	31.8	110	0	2	0	NA	#VALUE!	5.2	0	53	1.37	NA	NA	NA	15	4.1	41	58	12	24	15	5.36	101	166	0.96	84.86	2.8	28	75	4.16	21	10.26	0	9.3	2.325
96582	10	10	F	6.7	0.9	13.4	196	1	47	4	0	1	81.1	174.4	26.7	92.4	0	2	0	5.94	3.66696	5.6	0	54	1.4	13.89	83.34	0	28	4.2	42	60	45	27	15	5.36	96	595	0.99	87.52	3.2	32	101	5.61	79	6.84	0	9.3	2.325
96583	10	11	F	7.4	1.8	24.3	304	1	79	4	NA	0	79.3	171.1	27.1	NA	0	2	0	5.83	1.018306667	5.2	0	51	1.32	3.93	23.58	0	16	3.8	38	60	20	22	12	4.28	106	98	1.34	118.46	3.1	31	98	5.44	56	6.84	0	8.9	2.225
96585	14	14	E	3.6	0.6	16.7	273	1	62	1	2.43	3	75.1	172.6	25.2	95.9	0	1	1	6.38	1.448968889	5.6	0	57	1.47	5.11	30.66	0	35	4	40	69	30	28	21	7.5	103	207	0.84	74.26	3.4	34	105	5.83	17	8.55	0	9.3	2.325
96586	10	10	I	3.4	0.8	23.5	289	2	65	4	NA	0	84.4	161.8	32.2	118.6	0	2	0	5.5	1.843111111	5.5	0	48	1.24	7.54	45.24	0	16	3.2	32	90	17	22	16	5.71	102	116	0.68	60.11	4.1	41	94	5.22	29	5.13	0	9.5	2.375
96587	11	12	H	7.8	0.8	10.3	400	1	30	4	1.11	1	191.4	175.8	61.9	161.6	0	1	1	14.9	30.74035556	13.5	0	37	0.96	46.42	278.52	0	59	4.1	41	64	29	26	12	4.28	95	418	0.75	66.3	3.2	32	256	14.21	57	5.13	0	9.7	2.425
96588	11	11	G	4.2	0.5	11.9	242	1	40	5	NA	0	73.2	157.5	29.5	90.9	0	2	0	NA	#VALUE!	5.5	0	51	1.32	NA	NA	NA	26	3.9	39	101	33	25	12	4.28	103	211	0.96	84.86	3.6	36	89	4.94	13	13.68	0	9	2.25
96590	14	14	E	6.4	0.7	10.9	293	2	27	1	0.59	1	96.4	153.6	40.9	115.2	0	2	0	5.83	3.433222222	5.4	0	48	1.24	13.25	79.5	0	15	4.2	42	80	14	23	13	4.64	101	33	0.52	45.97	3.1	31	95	5.27	15	5.13	0	9.1	2.275
96592	10	20	D	6.5	1	15.4	331	1	80	3	2.99	3	91.3	170.4	31.4	107.2	1	1	1	14.4	12.288	7.4	0	39	1.01	19.2	115.2	0	14	3.6	36	189	12	28	25	8.93	100	49	1	88.4	2.9	29	242	13.43	13	3.42	0	9	2.25
96593	10	10	G	4.5	0.4	8.9	217	1	30	3	5	3	77.5	177.4	24.6	94	0	2	0	6.55	2.282311111	5.2	0	40	1.03	7.84	47.04	0	19	3.8	38	59	17	26	19	6.78	103	108	1	88.4	2.8	28	106	5.88	17	5.13	0	9.1	2.275
96595	10	20	H	10.9	2.1	19.3	392	2	64	2	0.95	1	70.1	151.4	30.6	103.6	0	1	1	NA	#VALUE!	9.3	0	41	1.06	NA	NA	NA	27	4.2	42	80	26	29	13	4.64	101	154	0.57	50.39	3.1	31	156	8.66	43	5.13	0	9.8	2.45
96596	10	14	H	5.7	0.5	8.8	303	1	35	1	2.31	3	83.1	170.2	28.7	104.1	0	2	0	NA	#VALUE!	5.7	1	49	1.27	NA	NA	NA	37	4.7	47	73	23	26	17	6.07	99	230	0.86	76.02	3	30	90	5	49	6.84	0	9.7	2.425
96598	10	12	C	4.9	0.7	14.3	226	2	67	4	1	1	87.8	158.6	34.9	104.5	1	1	1	NA	#VALUE!	6.2	1	75	1.94	NA	NA	NA	10	4	40	51	13	26	18	6.43	100	122	0.79	69.84	2.7	27	109	6.05	11	8.55	0	9.7	2.425
96599	10	20	G	10	13.9	139	342	1	72	3	1.35	2	90.7	167.7	32.3	114.1	1	2	0	9.05	11.95404444	6.2	1	30	0.78	29.72	178.32	0	39	4.4	44	90	31	29	17	6.07	97	55	0.82	72.49	3	30	151	8.38	40	23.94	0	9.2	2.3
96600	10	16	G	4.6	1.8	39.1	310	2	25	4	2.73	3	103.1	155.8	42.5	111.1	0	2	0	5.33	2.158057778	5.4	0	50	1.29	9.11	54.66	0	16	3.3	33	90	14	24	5	1.79	108	100	0.72	63.65	3.4	34	85	4.72	13	5.13	0	9.1	2.275
96603	10	15	H	14.2	1.8	12.7	319	1	60	3	2.65	3	129.6	179.3	40.3	131.2	1	1	1	NA	#VALUE!	8.4	0	22	0.57	NA	NA	NA	20	3.7	37	101	16	28	16	5.71	94	97	0.94	83.1	3.8	38	107	5.94	81	8.55	0	9.2	2.3
96607	12	20	B	6.3	1	15.9	353	1	71	3	1.17	1	120.1	184.8	35.2	127	1	1	1	7.88	3.715857778	5.6	0	41	1.06	10.61	63.66	0	26	4.3	43	73	25	25	19	6.78	102	141	1.15	101.66	2.9	29	137	7.6	40	13.68	0	9.3	2.325
96609	10	10	I	5.1	0.3	5.9	244	2	36	4	NA	0	65.1	160.8	25.2	87	0	2	0	5.77	3.172217778	5.8	1	39	1.01	12.37	74.22	0	10	3.6	36	68	16	23	8	2.86	103	99	0.79	69.84	4	40	97	5.38	17	3.42	0	8.7	2.175
96616	10	18	G	3.6	0.5	13.9	277	1	51	5	4.52	3	69.2	165.9	25.1	91.2	0	2	0	NA	#VALUE!	6.2	1	48	1.24	NA	NA	NA	34	4.1	41	102	24	26	19	6.78	101	172	0.8	70.72	3.3	33	93	5.16	32	6.84	0	9.1	2.275
96618	18	18	E	16.8	2.7	16.1	225	2	36	3	0.2	1	57.2	166.6	20.6	83	0	2	0	NA	#VALUE!	5.3	0	58	1.5	NA	NA	NA	65	3.8	38	63	61	25	9	3.21	98	153	0.57	50.39	2.9	29	103	5.72	22	10.26	0	8.7	2.175
96619	12	12	D	3.8	0.8	21.1	168	2	23	3	0.96	1	44.3	172.9	14.8	68.8	0	2	0	NA	#VALUE!	5	0	89	2.3	NA	NA	NA	9	4.4	44	57	12	27	13	4.64	101	85	0.74	65.42	2.5	25	84	4.66	13	6.84	0	9.4	2.35
96622	11	30	F	7.8	1.9	24.4	284	2	40	4	1.69	2	120.1	159.6	47.1	131.1	0	2	0	6.11	12.46168444	5.9	1	49	1.27	45.89	275.34	0	10	3.4	34	91	9	22	8	2.86	102	41	0.76	67.18	4.4	44	100	5.55	27	5.13	0	9.1	2.275
96624	10	10	F	9	1.2	13.3	339	1	36	5	1.36	2	81.8	169	28.6	96.7	1	2	0	6.72	3.44064	5.6	0	41	1.06	11.52	69.12	0	26	4.5	45	71	19	28	15	5.36	100	107	0.93	82.21	3.6	36	110	6.11	23	10.26	0	9.7	2.425
96626	12	12	B	4.5	1	22.2	213	1	23	5	0.96	1	69.2	179.5	21.5	83.1	0	2	0	NA	#VALUE!	5	0	48	1.24	NA	NA	NA	32	4.4	44	75	19	25	11	3.93	101	152	0.85	75.14	3.1	31	86	4.77	18	8.55	0	9	2.25
96628	10	10	G	3.1	0.5	16.1	217	1	32	3	1.06	1	104.4	171	35.7	110.1	0	2	0	5.72	4.199751111	4.9	0	36	0.93	16.52	99.12	0	12	4	40	57	16	30	17	6.07	104	119	0.95	83.98	3.5	35	95	5.27	19	11.97	0	8.8	2.2
96629	10	11	C	2.8	0.3	10.7	246	2	46	4	3.08	3	89.2	173.4	29.7	93.4	0	2	0	5.33	1.388168889	5.6	0	51	1.32	5.86	35.16	0	13	3.8	38	75	19	26	13	4.64	101	191	0.88	77.79	3.5	35	94	5.22	13	17.1	0	9.3	2.325
96630	13	16	E	10.4	1.7	16.3	400	1	41	2	0.51	1	111.6	175.6	36.2	119.9	0	1	1	6.88	8.356906667	6.1	1	42	1.09	27.33	163.98	0	47	4	40	81	28	26	10	3.57	101	209	0.74	65.42	3.7	37	114	6.33	43	10.26	0	8.9	2.225
96631	13	15	J	3.7	0.4	10.8	315	1	37	2	3.67	3	104.7	177.5	33.2	112.7	0	2	0	NA	#VALUE!	5.1	0	44	1.14	NA	NA	NA	94	4.2	42	69	48	28	13	4.64	101	108	0.95	83.98	3.2	32	87	4.83	32	6.84	0	9.3	2.325
96633	13	13	B	5.4	0.7	13	235	1	65	4	0.15	1	81.4	171.8	27.6	92.3	1	3	0	5.11	0.699502222	5.3	0	58	1.5	3.08	18.48	0	11	3.8	38	87	15	25	17	6.07	104	164	1.35	119.34	3.6	36	88	4.88	21	8.55	0	9.6	2.4
96634	10	10	D	3.8	0.3	7.9	281	1	59	1	1.32	2	57.8	161.3	22.2	86.6	1	1	1	7.33	1.674497778	6.4	1	44	1.14	5.14	30.84	0	25	4.4	44	107	21	25	14	5	100	88	0.84	74.26	2.7	27	123	6.83	52	11.97	0	9.2	2.3
96636	10	30	J	6.2	1.2	19.4	253	2	40	1	3.4	3	76.3	164.2	28.3	100.6	0	2	0	NA	#VALUE!	5.6	0	41	1.06	NA	NA	NA	10	4	40	69	12	30	12	4.28	102	66	0.8	70.72	3.2	32	74	4.11	14	5.13	0	9.3	2.325
96638	20	20	D	7.5	0.7	9.3	201	1	58	3	3.32	3	79.8	175.3	26	96.5	0	2	0	6.33	2.568573333	5.5	0	78	2.02	9.13	54.78	0	115	3.8	38	133	104	25	15	5.36	102	175	0.7	61.88	3.9	39	107	5.94	187	5.13	0	9.1	2.275
96641	11	17	D	6.5	0.9	13.8	172	1	35	5	1.06	1	94.3	190.5	26	89.4	0	2	0	4.61	0.508124444	5.5	0	51	1.32	2.48	14.88	0	17	4.2	42	44	24	27	12	4.28	102	225	1.09	96.36	3.3	33	75	4.16	34	10.26	0	9	2.25
96642	11	11	C	7.8	0.9	11.5	217	1	67	1	0.83	1	61.9	159.6	24.3	85.3	0	2	0	5.27	0.423942222	5.5	0	48	1.24	1.81	10.86	0	17	4.3	43	67	17	27	19	6.78	97	207	0.87	76.91	3.6	36	91	5.05	20	13.68	0	9.2	2.3
96644	12	20	B	4.1	0.3	7.3	320	1	66	1	NA	0	85.7	163	32.3	104.5	1	2	0	6.22	4.447991111	6.4	1	46	1.19	16.09	96.54	0	32	4.7	47	65	22	30	21	7.5	98	92	1.44	127.3	2.3	23	104	5.77	31	18.81	0	9.9	2.475
96646	10	10	G	5	0.5	10	237	1	44	2	0.41	1	73.3	165.9	26.6	91.4	0	2	0	NA	#VALUE!	4.4	0	35	0.91	NA	NA	NA	22	4.4	44	76	21	28	19	6.78	101	198	0.87	76.91	3	30	85	4.72	11	5.13	0	9.5	2.375
96649	10	30	C	10.2	1.4	13.7	307	1	51	4	1.63	2	132.3	181.9	40	136.6	1	2	0	NA	#VALUE!	6	1	31	0.8	NA	NA	NA	18	3.5	35	98	19	29	25	8.93	100	575	2.53	223.65	3.5	35	91	5.05	56	6.84	0	9.1	2.275
96651	11	30	H	15.1	14.1	93.4	349	2	49	4	NA	0	110.4	163.9	41.1	121.4	1	3	0	5.66	2.427511111	5.7	1	61	1.58	9.65	57.9	0	13	3.5	35	94	11	25	16	5.71	104	125	0.94	83.1	2.9	29	97	5.38	23	5.13	0	8.8	2.2
96652	10	30	G	5	3.2	64	400	1	63	2	2.14	3	100.7	173.4	33.5	119.1	0	2	0	NA	#VALUE!	5	0	32	0.83	NA	NA	NA	28	4.1	41	85	18	22	14	5	101	104	0.86	76.02	2.5	25	81	4.5	25	8.55	0	9	2.25
96654	19	19	J	6.7	1.2	17.9	214	1	80	3	1.78	2	65.4	166.3	23.6	97.1	0	2	0	NA	#VALUE!	5.6	0	37	0.96	NA	NA	NA	20	4	40	68	28	27	14	5	101	90	0.88	77.79	3	30	91	5.05	57	6.84	0	9.6	2.4
96656	15	16	E	5	0.5	10	260	1	24	2	0.16	1	62.2	157.6	25	87.4	0	2	0	NA	#VALUE!	5.4	0	46	1.19	NA	NA	NA	45	4.5	45	104	34	25	13	4.64	100	387	1.14	100.78	3	30	110	6.11	41	6.84	0	9.6	2.4
96657	10	14	C	5.5	1	18.2	280	1	26	5	5	3	85.9	181.8	26	NA	0	2	0	5.16	3.648693333	5.2	0	56	1.45	15.91	95.46	0	37	4.2	42	77	44	26	14	5	100	1667	0.93	82.21	3	30	90	5	64	5.13	0	9.4	2.35
96658	11	12	B	4.7	0.6	12.8	140	1	60	4	NA	0	78.7	175	25.7	95	0	2	0	NA	#VALUE!	5.6	0	61	1.58	NA	NA	NA	38	4.1	41	54	37	22	22	7.85	102	157	1.11	98.12	3.4	34	82	4.55	26	10.26	0	9.3	2.325
96659	11	17	D	3.4	0.3	8.8	283	2	58	3	5	3	68.8	174.8	22.5	86.6	1	2	0	5.61	1.815146667	5.9	1	95	2.46	7.28	43.68	0	18	4.3	43	112	24	27	18	6.43	103	118	0.93	82.21	2.8	28	96	5.33	129	6.84	0	9.6	2.4
96660	12	12	E	5.4	0.7	13	199	2	61	3	5	3	72.6	167	26	96.4	0	2	0	NA	#VALUE!	5.4	0	60	1.55	NA	NA	NA	20	4.3	43	65	20	26	15	5.36	101	770	0.64	56.58	3.3	33	84	4.66	12	6.84	0	9.6	2.4
96661	10	19	C	3.3	0.8	24.2	239	2	24	5	2.49	3	53.9	164.9	19.8	73.8	0	2	0	NA	#VALUE!	4.7	0	74	1.91	NA	NA	NA	8	4.2	42	67	13	23	10	3.57	101	68	0.69	61	2.8	28	76	4.22	19	10.26	0	9.2	2.3
96663	17	20	B	5.3	1.5	28.3	185	2	20	3	0.08	1	57.4	163.4	21.5	71.8	0	2	0	5.16	1.463146667	5.3	0	53	1.37	6.38	38.28	0	13	4	40	72	18	25	15	5.36	101	173	0.85	75.14	2.4	24	89	4.94	10	8.55	0	9.4	2.35
96667	14	30	E	5.3	0.9	17	335	1	69	1	1.64	2	94.6	165.2	34.7	126.5	1	2	0	5.83	2.186897778	6	1	55	1.42	8.44	50.64	0	18	3.7	37	71	14	24	18	6.43	110	234	0.84	74.26	2.9	29	100	5.55	33	6.84	0	8.6	2.15
96669	10	10	G	6.5	1	15.4	207	2	55	5	1.36	2	42.5	159.7	16.7	65.8	0	2	0	NA	#VALUE!	5.6	0	76	1.97	NA	NA	NA	12	4.2	42	79	22	31	16	5.71	100	123	0.69	61	3.6	36	91	5.05	22	3.42	0	9.1	2.275
96672	10	10	F	5.2	0.5	9.6	230	1	32	5	5	3	78.2	173	26.1	89.9	0	2	0	6.27	4.453093333	5.2	0	34	0.88	15.98	95.88	0	24	4.6	46	74	18	29	12	4.28	96	184	1.08	95.47	3.1	31	102	5.66	32	18.81	0	9.8	2.45
96674	13	30	D	6.3	1.1	17.5	344	1	30	2	3.43	3	96.6	180.4	29.7	105.1	0	2	0	NA	#VALUE!	5.7	1	44	1.14	NA	NA	NA	45	4.4	44	66	29	27	14	5	100	385	1.18	104.31	3.4	34	88	4.88	49	13.68	0	9.5	2.375
96675	10	10	G	4.9	0.3	6.1	241	2	18	3	1.49	2	87.2	168.1	30.9	85.4	0	2	0	NA	#VALUE!	5.2	0	66	1.71	NA	NA	NA	15	4.1	41	107	17	27	15	5.36	105	85	0.83	73.37	3.3	33	86	4.77	11	6.84	0	9.3	2.325
96677	11	15	H	4.2	0.6	14.3	316	2	25	3	2.79	3	93.9	165.3	34.4	107.3	0	2	0	NA	#VALUE!	5.2	0	56	1.45	NA	NA	NA	17	4.2	42	33	16	21	14	5	99	75	0.85	75.14	3.1	31	88	4.88	23	10.26	0	9.2	2.3
96679	10	11	B	4.6	0.7	15.2	174	2	30	3	1.89	3	51.2	163.6	19.1	77	0	2	0	NA	#VALUE!	5.1	0	45	1.16	NA	NA	NA	17	4.5	45	55	18	24	16	5.71	97	91	0.7	61.88	3.2	32	78	4.33	13	13.68	0	9.8	2.45
96681	10	10	G	3.3	0.4	12.1	202	2	33	5	2.2	3	91.5	167.7	32.5	106.2	0	2	0	5.94	6.30696	5.3	0	50	1.29	23.89	143.34	0	16	3.7	37	113	15	23	16	5.71	99	61	0.73	64.53	3.6	36	100	5.55	15	3.42	0	9.1	2.275
96687	10	11	F	5.8	0.9	15.5	331	2	80	3	NA	0	71.7	156.7	29.2	95.7	0	1	1	8.83	2.805977778	6	1	79	2.04	7.15	42.9	0	9	3.4	34	49	17	26	12	4.28	102	58	0.87	76.91	2.7	27	148	8.22	10	8.55	0	9	2.25
96688	10	17	B	5.6	0.4	7.1	397	1	58	4	2.46	3	106.5	179	33.2	110.2	1	1	1	NA	#VALUE!	6.7	0	49	1.27	NA	NA	NA	27	4.2	42	97	25	24	13	4.64	102	309	1.07	94.59	3	30	66	3.66	94	18.81	0	9.3	2.325
96692	13	13	E	3.7	0.4	10.8	238	1	29	2	5	3	79.3	174.1	26.2	89.4	0	2	0	NA	#VALUE!	5.1	0	48	1.24	NA	NA	NA	63	4.5	45	61	26	28	23	8.21	101	73	0.97	85.75	2.9	29	93	5.16	50	6.84	0	9.5	2.375
96693	11	11	J	3.5	0.3	8.6	165	2	18	5	2.76	3	47.2	153.8	20	66.9	0	2	0	NA	#VALUE!	5.1	0	57	1.47	NA	NA	NA	7	4.3	43	47	17	27	12	4.28	99	59	0.7	61.88	3	30	79	4.39	7	5.13	0	9.2	2.3
96694	10	10	F	4.2	0.5	11.9	217	1	39	3	0.79	1	75.3	181	23	91	1	2	0	NA	#VALUE!	5.6	0	34	0.88	NA	NA	NA	33	4.5	45	55	23	25	12	4.28	100	161	0.85	75.14	2.9	29	88	4.88	27	5.13	0	9.5	2.375
96695	10	12	F	5	0.8	16	177	2	25	3	4.93	3	68.2	156.3	27.9	NA	0	2	0	5.27	1.641897778	5.1	0	83	2.15	7.01	42.06	0	13	3.9	39	56	14	27	13	4.64	102	93	0.69	61	2.7	27	87	4.83	9	5.13	0	8.5	2.125
96696	10	10	F	7.9	1.1	13.9	363	1	18	1	0.72	1	117	179.8	36.2	120	0	2	0	NA	#VALUE!	5.1	0	47	1.22	NA	NA	NA	52	4.4	44	74	27	26	7	2.5	97	95	0.65	57.46	3.2	32	94	5.22	33	8.55	0	10	2.5
96697	12	12	J	3.1	0.3	9.7	211	1	25	3	1.2	1	74.3	180.5	22.8	85.4	0	2	0	NA	#VALUE!	4.7	0	51	1.32	NA	NA	NA	15	4.2	42	85	19	30	14	5	102	60	0.74	65.42	2.8	28	86	4.77	8	35.91	0	9.2	2.3
96698	14	30	E	4.9	1	20.4	302	1	40	3	3.18	3	119.6	173.6	39.7	122.5	0	2	0	NA	#VALUE!	5.2	0	38	0.98	NA	NA	NA	23	4.3	43	70	17	20	19	6.78	100	68	0.89	78.68	3.3	33	88	4.88	24	6.84	0	9.2	2.3
96699	14	14	E	4	0.6	15	188	2	59	3	1.47	2	87	156.3	35.6	128	0	2	0	NA	#VALUE!	5.2	0	55	1.42	NA	NA	NA	8	4.5	45	127	12	22	15	5.36	103	79	0.97	85.75	2.7	27	92	5.11	22	6.84	0	9.7	2.425
96700	10	11	G	6.1	0.5	8.2	381	1	68	3	0.59	1	95.1	172.4	32	106.4	0	2	0	6.05	6.789444444	5.7	1	57	1.47	25.25	151.5	0	24	4	40	94	22	34	21	7.5	98	97	1.2	106.08	3	30	100	5.55	27	6.84	0	9.2	2.3
96701	10	17	H	4.5	0.3	6.7	318	1	74	2	0.84	1	67	166.4	24.2	84.9	0	2	0	5.5	1.329777778	5.3	0	45	1.16	5.44	32.64	0	3	3.6	36	95	14	28	17	6.07	103	89	1.32	116.69	3.6	36	92	5.11	10	6.84	0	9.1	2.275
96704	10	16	F	6	1	16.7	213	2	80	4	1.98	3	82.1	160.6	31.8	95.5	1	2	0	5.66	2.21872	5.8	1	53	1.37	8.82	52.92	0	8	3.8	38	46	16	25	32	11.42	103	73	2.61	230.72	3.1	31	97	5.38	10	10.26	0	9.4	2.35
96706	16	16	E	4.9	0.6	12.2	291	1	40	3	5	3	86.2	174.2	28.4	107.1	0	2	0	NA	#VALUE!	5.7	1	53	1.37	NA	NA	NA	27	4.4	44	68	20	27	12	4.28	99	118	0.93	82.21	3.2	32	89	4.94	26	6.84	0	9.9	2.475
96707	10	11	D	4.4	0.6	13.6	305	2	64	5	1.64	2	70	165.9	25.4	NA	1	2	0	NA	#VALUE!	5.8	1	57	1.47	NA	NA	NA	16	4.4	44	106	20	26	18	6.43	99	181	1.19	105.2	3.4	34	89	4.94	22	5.13	0	10.9	2.725
96708	11	11	C	5	0.4	8	191	2	52	3	5	3	77	162.4	29.2	99.8	1	2	0	4.88	0.76128	4.8	0	90	2.33	3.51	21.06	0	63	4.1	41	91	57	30	20	7.14	100	84	0.75	66.3	2.6	26	79	4.39	16	10.26	0	9.3	2.325
96711	10	11	C	4.1	0.9	22	265	2	36	1	0.68	1	66.4	160.7	25.7	88.8	0	2	0	NA	#VALUE!	5.4	0	51	1.32	NA	NA	NA	19	4.4	44	104	23	26	8	2.86	102	463	0.72	63.65	3	30	89	4.94	14	6.84	0	9	2.25
96718	10	20	G	5.9	2	33.9	297	1	80	3	1.11	1	66.9	159.9	26.2	99.3	0	2	0	NA	#VALUE!	5.6	0	54	1.4	NA	NA	NA	16	4.4	44	85	17	26	24	8.57	99	91	0.96	84.86	3.1	31	94	5.22	22	8.55	0	9.3	2.325
96719	11	13	J	4.2	0.4	9.5	292	2	50	4	0.95	1	124.8	169.7	43.3	128.3	0	2	0	6.72	6.41536	6	1	45	1.16	21.48	128.88	0	12	3.5	35	66	11	23	12	4.28	100	32	0.55	48.62	3.6	36	114	6.33	22	1.71	0	8.9	2.225
96721	15	30	J	4.1	0.9	22	390	2	32	1	5	3	144.6	167	51.8	136.6	1	3	0	8.16	10.01685333	6.6	0	32	0.83	27.62	165.72	0	14	3.7	37	75	11	23	11	3.93	102	101	0.58	51.27	3.2	32	142	7.88	17	3.42	0	8.8	2.2
96723	10	12	I	5	0.5	10	205	2	38	3	0.91	1	51.9	163.2	19.5	73.8	0	2	0	NA	#VALUE!	4.8	0	72	1.86	NA	NA	NA	11	4	40	38	14	24	12	4.28	102	56	0.53	46.85	2.5	25	98	5.44	13	3.42	0	8.6	2.15
96725	10	10	H	4.3	0.7	16.3	264	2	33	2	NA	0	79.3	156.4	32.4	102.8	0	3	0	5.27	3.01444	5.6	0	39	1.01	12.87	77.22	0	31	4.3	43	49	23	25	10	3.57	103	167	0.62	54.81	2.7	27	88	4.88	12	13.68	0	8.9	2.225
96727	10	12	G	2.4	0.6	25	236	2	76	2	4.06	3	91.1	157.8	36.6	114.8	1	1	1	8.27	2.793422222	5.9	1	52	1.34	7.6	45.6	0	11	3.7	37	105	19	21	36	12.85	106	86	1.78	157.35	3.2	32	144	7.99	20	5.13	0	9.4	2.35
96730	11	19	J	4.4	0.7	15.9	205	2	53	2	2.67	3	64.7	151.5	28.2	79.9	0	2	0	NA	#VALUE!	5.4	0	58	1.5	NA	NA	NA	15	4.2	42	81	16	27	21	7.5	100	140	0.94	83.1	2.9	29	104	5.77	18	3.42	0	9.3	2.325
96731	10	15	B	4.1	0.8	19.5	350	1	41	4	3.25	3	103.1	169.8	35.8	111	0	2	0	NA	#VALUE!	6.2	1	41	1.06	NA	NA	NA	18	3.7	37	69	16	27	9	3.21	102	473	1.07	94.59	2.9	29	149	8.27	18	3.42	0	8.8	2.2
96732	14	14	E	7.8	1.1	14.1	335	1	57	3	5	3	111.1	180.7	34	118.5	1	1	1	NA	#VALUE!	7	0	32	0.83	NA	NA	NA	21	4.1	41	92	23	22	26	9.28	101	185	1.17	103.43	3.7	37	77	4.27	31	6.84	0	10.1	2.525
96734	11	11	I	6	1.6	26.7	254	2	19	4	2.21	3	62.5	154.7	26.1	84.1	0	2	0	NA	#VALUE!	5.3	0	49	1.27	NA	NA	NA	8	3.8	38	81	12	22	12	4.28	105	96	0.73	64.53	3	30	82	4.55	14	3.42	0	8.4	2.1
96736	10	30	C	6.3	1.8	28.6	316	1	72	4	5	3	84.8	168.1	30	110.1	1	1	1	NA	#VALUE!	6.5	0	46	1.19	NA	NA	NA	20	4.3	43	61	20	28	13	4.64	101	108	0.9	79.56	3.6	36	106	5.88	17	11.97	0	9.6	2.4
96737	10	10	H	3.7	0.4	10.8	166	2	34	5	2.39	3	52.6	160.3	20.5	75.9	0	3	0	NA	#VALUE!	5.3	0	72	1.86	NA	NA	NA	11	4	40	55	16	25	10	3.57	106	70	0.64	56.58	3.4	34	98	5.44	11	11.97	0	9.2	2.3
96740	10	10	C	6.8	1.1	16.2	400	1	27	5	5	3	105.8	176.2	34.1	121.1	0	1	1	NA	#VALUE!	6	1	48	1.24	NA	NA	NA	78	3.9	39	115	59	25	9	3.21	99	89	0.58	51.27	3.5	35	120	6.66	44	3.42	0	9.8	2.45
96743	14	20	H	9.2	2.1	22.8	400	1	33	3	1.91	3	147.1	185.2	42.9	135.8	0	2	0	6.16	4.670648889	6.1	1	42	1.09	17.06	102.36	0	34	4.3	43	70	24	27	10	3.57	103	193	0.97	85.75	3.6	36	101	5.61	22	20.52	0	9.4	2.35
96744	15	18	B	7.1	0.7	9.9	397	1	33	1	1.94	3	133.7	167.1	47.9	134.7	0	2	0	NA	#VALUE!	6.6	0	36	0.93	NA	NA	NA	33	4.3	43	77	29	27	10	3.57	99	284	0.98	86.63	3.4	34	90	5	39	5.13	0	9.5	2.375
96745	16	30	D	7.5	2.9	38.7	316	2	52	4	0.73	1	136.6	160.9	52.8	158.1	1	2	0	6.05	3.221288889	4.9	0	102	2.64	11.98	71.88	0	14	3.5	35	102	14	24	16	5.71	106	131	0.94	83.1	4.3	43	102	5.66	25	3.42	0	9.2	2.3
96748	10	10	F	3.8	0.3	7.9	290	2	37	1	0.7	1	97.7	150.3	43.2	112.8	0	2	0	4.88	2.238293333	5.4	0	50	1.29	10.32	61.92	0	15	3.4	34	47	14	27	13	4.64	105	108	0.71	62.76	2.8	28	83	4.61	12	1.71	0	8	2
96750	10	10	C	4.3	0.4	9.3	331	2	53	3	0.71	1	80.2	146.1	37.6	116	0	2	0	6.27	3.505626667	6	1	32	0.83	12.58	75.48	0	13	4.1	41	118	14	29	8	2.86	97	49	0.49	43.32	2.9	29	107	5.94	22	3.42	0	9.1	2.275
96754	13	30	B	5.4	0.7	13	270	2	79	5	NA	0	52.7	148.7	23.8	89	1	2	0	NA	#VALUE!	5.7	1	67	1.73	NA	NA	NA	12	4	40	63	17	29	16	5.71	86	80	0.84	74.26	2.8	28	105	5.83	25	6.84	0	9.6	2.4
96756	10	30	G	3.3	0.5	15.2	273	2	23	3	1.2	1	88.1	163.2	33.1	99.4	0	2	0	5.55	7.261866667	5	0	80	2.07	29.44	176.64	0	29	3.5	35	59	21	25	12	4.28	103	122	0.8	70.72	3.1	31	89	4.94	9	3.42	0	8.6	2.15
96758	11	11	D	7.2	0.7	9.7	366	1	47	4	NA	0	131.3	178.9	41	132	1	1	1	NA	#VALUE!	8	0	36	0.93	NA	NA	NA	17	3.8	38	97	15	27	9	3.21	105	270	0.78	68.95	3.7	37	175	9.71	14	8.55	0	9.3	2.325
96759	12	30	F	25.4	6.9	27.2	400	2	19	3	NA	0	123	166.4	44.4	134.8	0	2	0	5.22	4.33608	4.8	0	42	1.09	18.69	112.14	0	30	4	40	88	18	25	10	3.57	102	44	0.61	53.92	3.1	31	87	4.83	40	8.55	0	9.6	2.4
96760	11	20	B	7.6	1.9	25	269	1	48	3	NA	0	118.1	178.3	37.1	125.9	0	3	0	NA	#VALUE!	6.3	1	33	0.85	NA	NA	NA	46	4	40	87	33	25	11	3.93	103	98	0.77	68.07	3	30	73	4.05	53	6.84	0	9.5	2.375
96764	13	13	B	3.1	0.5	16.1	161	1	27	5	1.6	2	54.8	161.8	20.9	69	0	2	0	NA	#VALUE!	5.3	0	69	1.78	NA	NA	NA	36	4.2	42	81	27	26	19	6.78	99	105	1	88.4	3.4	34	85	4.72	40	11.97	0	9.2	2.3
96766	10	10	H	3.4	0.3	8.8	150	2	52	4	0.59	1	91.6	161.4	35.2	107.8	0	2	0	4.77	2.53976	5.2	0	49	1.27	11.98	71.88	0	9	3.4	34	84	16	27	12	4.28	102	116	0.81	71.6	3.6	36	82	4.55	8	5.13	0	9	2.25
96768	10	12	H	5.6	1.3	23.2	170	2	56	2	5	3	79.4	174.7	26	97.5	0	2	0	NA	#VALUE!	5.9	1	75	1.94	NA	NA	NA	12	4.1	41	93	17	25	17	6.07	97	72	0.9	79.56	3.9	39	91	5.05	129	3.42	0	9.7	2.425
96770	13	17	E	5.8	0.9	15.5	274	2	78	3	2.49	3	68	158.3	27.1	95.4	1	2	0	6.11	3.44604	6	1	45	1.16	12.69	76.14	0	15	3.9	39	110	24	25	14	5	94	75	0.7	61.88	3.6	36	101	5.61	12	8.55	0	9.2	2.3
96771	10	20	D	6.9	1.2	17.4	241	2	67	2	1.24	1	68.8	158.7	27.3	94.5	0	2	0	NA	#VALUE!	6	1	58	1.5	NA	NA	NA	22	3.9	39	68	24	26	23	8.21	103	63	0.89	78.68	2.7	27	98	5.44	15	6.84	0	9.5	2.375
96776	19	20	E	4.8	1.3	27.1	217	1	19	2	1.96	3	57	163.2	21.4	74.3	0	2	0	NA	#VALUE!	5.1	0	60	1.55	NA	NA	NA	19	5.1	51	76	22	25	13	4.64	101	95	0.76	67.18	2.7	27	81	4.5	16	11.97	0	10	2.5
96777	12	13	B	11.2	1.8	16.1	324	1	60	3	NA	0	150.7	185	44	148.3	0	2	0	NA	#VALUE!	5.5	0	51	1.32	NA	NA	NA	31	3.8	38	63	25	26	11	3.93	103	531	0.86	76.02	2.9	29	109	6.05	37	6.84	0	9	2.25
96780	15	16	E	5.7	1.5	26.3	277	1	80	3	NA	0	79.2	184	23.4	98.6	1	2	0	6.77	2.497377778	5.2	0	49	1.27	8.3	49.8	0	22	4	40	70	22	30	11	3.93	103	81	0.92	81.33	2.3	23	114	6.33	24	11.97	0	8.9	2.225
96783	10	10	F	4.3	0.7	16.3	204	2	58	2	NA	0	60.6	158.5	24.1	86.7	1	2	0	NA	#VALUE!	6.1	1	55	1.42	NA	NA	NA	12	3.8	38	61	14	30	20	7.14	104	81	0.7	61.88	3.2	32	76	4.22	13	6.84	0	9.1	2.275
96784	10	10	D	4.9	0.7	14.3	187	1	74	1	0.57	1	63.4	160.1	24.7	88.9	0	1	1	7.44	4.74176	9.8	0	39	1.01	14.34	86.04	0	15	4	40	88	15	27	12	4.28	100	57	0.67	59.23	2.8	28	127	7.05	15	5.13	0	9.2	2.3
96787	14	14	J	5	1	20	212	2	79	3	3.09	3	64.1	163.1	24.1	82.4	0	2	0	NA	#VALUE!	6	1	68	1.76	NA	NA	NA	16	4.4	44	74	19	31	14	5	99	89	0.6	53.04	2.8	28	96	5.33	14	5.13	0	9.6	2.4
96788	10	11	H	3.9	0.6	15.4	246	2	29	4	2.06	3	106.8	164.4	39.5	116.6	0	2	0	NA	#VALUE!	5.2	0	37	0.96	NA	NA	NA	21	3.8	38	82	22	24	11	3.93	103	172	0.83	73.37	3.5	35	85	4.72	15	3.42	0	9.3	2.325
96792	11	20	D	11.8	4.9	41.5	218	2	61	4	3.48	3	71.6	164.5	26.5	97.1	0	2	0	NA	#VALUE!	6	1	50	1.29	NA	NA	NA	11	4.6	46	92	14	22	17	6.07	104	133	0.75	66.3	2.6	26	79	4.39	16	6.84	0	9.2	2.3
96793	13	19	J	5.2	0.6	11.5	320	1	54	4	0.94	1	107	175.1	34.9	108.7	0	2	0	5.88	5.469706667	5.7	1	72	1.86	20.93	125.58	0	17	4.1	41	89	19	22	8	2.86	100	363	0.91	80.44	3.6	36	100	5.55	19	11.97	0	9.3	2.325
96795	11	11	D	5.5	0.8	14.5	351	1	22	3	4.45	3	137.2	186.2	39.6	129.4	0	2	0	NA	#VALUE!	5.2	0	49	1.27	NA	NA	NA	118	4.3	43	77	49	22	20	7.14	101	252	0.94	83.1	3	30	85	4.72	128	11.97	0	9.5	2.375
96798	10	19	F	9.9	1.6	16.2	259	1	70	4	1.89	3	115.7	180.4	35.6	132.3	1	1	1	NA	#VALUE!	5.3	0	50	1.29	NA	NA	NA	32	4	40	56	20	32	28	10	94	104	1.13	99.89	2.6	26	118	6.55	62	8.55	0	10.2	2.55
96799	11	11	E	6.1	1.2	19.7	307	1	75	5	0.86	1	81.7	174.2	26.9	107	1	1	1	7.83	35.43684	6.7	0	53	1.37	101.83	610.98	0	13	4	40	60	19	24	20	7.14	106	320	1.44	127.3	2.8	28	133	7.38	15	22.23	0	9.3	2.325
96800	13	13	J	5.3	0.5	9.4	318	1	53	4	1.58	2	90.1	171.5	30.6	103.3	1	2	0	6.61	8.663506667	5.6	0	56	1.45	29.49	176.94	0	25	3.8	38	77	22	28	13	4.64	100	320	1.2	106.08	4	40	113	6.27	38	8.55	0	9.3	2.325
96804	10	30	H	8.7	2	23	330	1	67	4	0.96	1	125.3	174.6	41.1	134.2	1	2	0	NA	#VALUE!	6.4	1	48	1.24	NA	NA	NA	22	4.4	44	62	19	29	24	8.57	105	253	1.19	105.2	2.9	29	103	5.72	42	6.84	0	9.7	2.425
96805	10	30	H	5	0.9	18	298	2	64	2	0.25	1	100.9	163.3	37.8	115.8	1	2	0	6.33	2.695173333	5.7	1	47	1.22	9.58	57.48	0	16	4	40	75	18	24	12	4.28	107	80	0.75	66.3	2.5	25	100	5.55	19	8.55	0	9.2	2.3
96809	10	11	B	5.6	0.6	10.7	196	1	80	4	0.65	1	85.4	176.2	27.5	109	0	2	0	6.44	3.351662222	6.1	1	37	0.96	11.71	70.26	0	15	3.9	39	178	19	23	12	4.28	105	195	1.07	94.59	3.2	32	109	6.05	7	6.84	0	8.8	2.2
96810	11	11	D	5.2	0.8	15.4	235	2	39	5	2.89	3	65.1	153.1	27.8	85.4	0	2	0	5.66	2.077848889	4.7	0	51	1.32	8.26	49.56	0	9	3.8	38	56	12	24	14	5	108	54	0.53	46.85	2.2	22	93	5.16	7	8.55	0	8.8	2.2
96812	10	10	F	15.8	1.3	8.2	255	1	72	5	1.29	1	60	157.5	24.2	93.4	0	1	1	NA	#VALUE!	6.9	0	40	1.03	NA	NA	NA	20	4.5	45	53	28	24	30	10.71	95	129	1.43	126.41	3.1	31	134	7.44	28	6.84	0	9.8	2.45
96815	11	11	C	6.4	0.8	12.5	324	1	77	3	1.07	1	89.5	178.1	28.2	109.2	1	2	0	NA	#VALUE!	5.3	0	36	0.93	NA	NA	NA	15	4	40	44	13	25	18	6.43	105	131	0.92	81.33	2.7	27	80	4.44	16	10.26	0	9	2.25
96816	11	12	J	6.4	1.7	26.6	254	2	60	4	NA	0	68.9	164	25.6	87.2	1	1	1	21.1	4.604488889	15.2	0	57	1.47	4.91	29.46	0	14	4.1	41	154	13	24	11	3.93	97	66	0.66	58.34	2.9	29	361	20.04	28	10.26	0	9.8	2.45
96818	11	11	F	4.2	0.8	19	164	1	49	4	0.88	1	76.4	183	22.8	77.7	0	2	0	NA	#VALUE!	5	0	68	1.76	NA	NA	NA	17	4.4	44	88	36	22	11	3.93	103	1039	1.16	102.54	3	30	78	4.33	16	11.97	0	9.5	2.375
96820	10	30	B	4.3	0.7	16.3	206	1	47	3	1.23	1	99.1	187	28.3	109	0	2	0	NA	#VALUE!	5.6	0	41	1.06	NA	NA	NA	10	4.3	43	99	13	23	4	1.43	93	251	0.96	84.86	3.1	31	86	4.77	13	10.26	0	9.2	2.3
96821	12	15	E	4	0.4	10	268	1	21	5	1.47	2	78	178.7	24.4	88.1	0	2	0	5.33	2.612884444	5.3	0	59	1.53	11.03	66.18	0	16	4.3	43	77	16	27	19	6.78	102	248	0.99	87.52	2.8	28	91	5.05	16	10.26	0	9.3	2.325
96822	20	20	E	4.1	0.3	7.3	274	1	19	1	1.24	1	60.7	170.4	20.9	82.9	0	2	0	6.61	4.83852	5	0	74	1.91	16.47	98.82	0	20	4.9	49	81	19	28	12	4.28	101	123	0.84	74.26	2.8	28	109	6.05	17	13.68	0	10	2.5
96823	11	11	F	8.9	0.5	5.6	151	1	18	3	1.22	1	58.6	173.5	19.5	67.4	0	2	0	5.77	0.874475556	5.4	0	58	1.5	3.41	20.46	0	8	4.4	44	183	22	25	17	6.07	100	583	0.8	70.72	2.6	26	94	5.22	11	10.26	0	9.2	2.3
96826	10	10	C	5	0.8	16	294	1	29	5	2.43	3	85.9	176.8	27.5	96.8	0	2	0	5.61	1.710426667	5.2	0	36	0.93	6.86	41.16	0	19	4.4	44	72	17	24	15	5.36	98	111	0.69	61	3	30	93	5.16	16	6.84	0	9.1	2.275
96827	10	10	F	7.2	0.4	5.6	222	1	73	3	4.41	3	78	172.2	26.3	NA	1	2	0	NA	#VALUE!	5.1	0	45	1.16	NA	NA	NA	38	3.8	38	51	35	28	17	6.07	98	1548	0.34	30.06	3	30	85	4.72	41	10.26	0	9	2.25
96829	10	10	D	5.1	0.7	13.7	298	2	38	3	NA	0	88.8	165.3	32.5	108.6	1	2	0	NA	#VALUE!	4.9	0	47	1.22	NA	NA	NA	17	4.2	42	79	14	25	11	3.93	100	77	0.72	63.65	2.6	26	85	4.72	24	5.13	0	8.9	2.225
96830	10	10	G	12.7	1	7.9	212	1	63	3	1.6	2	99.9	181.2	30.4	113.2	0	2	0	NA	#VALUE!	5.4	0	48	1.24	NA	NA	NA	58	4.5	45	80	47	28	19	6.78	98	333	0.98	86.63	3.2	32	94	5.22	41	10.26	0	9.3	2.325
96833	10	30	C	7.6	2	26.3	386	2	34	4	NA	0	167.5	172.3	56.4	144	1	1	1	8.88	6.934293333	7.8	0	33	0.85	17.57	105.42	0	23	4	40	66	19	23	8	2.86	99	43	0.62	54.81	3.3	33	150	8.33	17	6.84	0	8.8	2.2
96835	12	12	F	3.1	0.4	12.9	285	2	68	3	5	3	75.9	168.1	26.9	98.1	0	2	0	5.55	1.558933333	6	1	62	1.6	6.32	37.92	0	17	4	40	83	18	25	16	5.71	102	67	0.68	60.11	3.1	31	95	5.27	18	11.97	0	9.1	2.275
96836	12	12	J	4.1	0.5	12.2	349	2	59	4	1.18	1	109.3	164.4	40.4	129	1	1	1	8.77	6.902964444	8.7	0	50	1.29	17.71	106.26	0	14	4	40	94	13	26	12	4.28	99	121	0.76	67.18	2.9	29	150	8.33	54	6.84	0	9.1	2.275
96838	17	30	J	4.3	0.7	16.3	264	2	32	5	3.2	3	74.7	163	28.1	93.8	0	2	0	6.05	3.721422222	5.5	0	72	1.86	13.84	83.04	0	10	4	40	63	14	25	9	3.21	97	89	0.67	59.23	3.8	38	98	5.44	20	8.55	0	9.2	2.3
96839	12	18	J	7.5	0.8	10.7	252	2	22	5	5	3	132.2	171.6	44.9	130.7	0	2	0	6.11	12.18741333	5.6	0	35	0.91	44.88	269.28	0	13	3.8	38	65	11	23	8	2.86	103	45	0.74	65.42	3.1	31	102	5.66	14	3.42	0	9.4	2.35
96840	10	10	F	6.6	1.3	19.7	262	1	67	5	3.63	3	85.6	173.6	28.4	102.5	0	2	0	NA	#VALUE!	6.1	1	53	1.37	NA	NA	NA	36	4.7	47	52	30	22	20	7.14	100	378	0.95	83.98	2.9	29	102	5.66	35	6.84	0	9.5	2.375
96841	10	10	G	3.3	0.3	9.1	204	1	74	3	1.37	2	61.1	173.3	20.3	87.1	0	2	0	6.22	1.506622222	5.5	0	57	1.47	5.45	32.7	0	14	4.1	41	105	17	27	19	6.78	103	53	0.68	60.11	2.6	26	106	5.88	44	5.13	0	9.5	2.375
96842	10	20	C	4.5	0.7	15.6	209	2	75	3	1.37	2	85.4	161.1	32.9	109.6	1	2	0	5.72	1.169422222	5.3	0	78	2.02	4.6	27.6	0	20	4.1	41	52	21	26	12	4.28	99	51	0.79	69.84	2.2	22	97	5.38	12	13.68	0	9.5	2.375
96844	11	11	F	4.6	0.4	8.7	342	1	55	5	2.44	3	73.6	176.7	23.6	89.7	1	2	0	10.9	14.76586667	7.1	0	38	0.98	30.48	182.88	0	32	4.7	47	93	23	26	13	4.64	96	96	0.88	77.79	3.3	33	190	10.55	32	5.13	0	9.7	2.425
96847	10	13	H	3.1	0.3	9.7	205	2	44	4	2.78	3	53.4	161	20.6	74.2	0	2	0	NA	#VALUE!	5.8	1	69	1.78	NA	NA	NA	11	4.4	44	52	17	24	14	5	103	396	0.95	83.98	3.4	34	83	4.61	20	15.39	0	9.3	2.325
96848	12	14	D	5.9	1.3	22	265	2	56	4	NA	0	125.1	159.7	49.1	136.4	0	2	0	5.33	23.09666667	5.7	1	47	1.22	97.5	585	0	11	3.5	35	82	14	21	13	4.64	104	171	0.56	49.5	3.9	39	90	5	18	3.42	0	9.3	2.325
96851	10	20	C	4	0.6	15	329	2	61	2	2.78	3	66	151.2	28.9	100.2	1	1	1	7.44	4.29536	7.3	0	53	1.37	12.99	77.94	0	23	4	40	65	20	26	16	5.71	98	99	0.8	70.72	3	30	125	6.94	30	5.13	0	9.5	2.375
96852	12	20	E	5.3	0.4	7.5	350	1	35	1	NA	0	107.5	169.2	37.5	110.5	0	2	0	5.77	4.474955556	5.5	0	46	1.19	17.45	104.7	0	51	3.9	39	85	40	25	19	6.78	102	310	0.75	66.3	3.5	35	101	5.61	30	10.26	0	8.8	2.2
96862	10	30	G	12.9	12.1	93.8	283	2	51	3	5	3	101.7	171.3	34.7	109.6	1	2	0	NA	#VALUE!	5.5	0	52	1.34	NA	NA	NA	14	3.7	37	93	18	23	9	3.21	101	69	0.72	63.65	3.6	36	89	4.94	49	3.42	0	8.5	2.125
96865	10	10	H	3.5	0.4	11.4	115	2	28	4	1.13	1	67.4	172.5	22.7	78.5	0	2	0	5.16	0.699466667	5.5	0	60	1.55	3.05	18.3	0	12	4.1	41	34	16	27	12	4.28	102	270	0.76	67.18	3	30	85	4.72	42	10.26	0	9.4	2.35
96871	12	12	E	4.3	0.5	11.6	250	1	72	3	2.46	3	87.6	172.5	29.4	108.6	1	2	0	NA	#VALUE!	6.2	1	55	1.42	NA	NA	NA	13	3.9	39	87	21	25	25	8.93	98	171	1.6	141.44	2.9	29	102	5.66	30	10.26	0	9.6	2.4
96874	10	13	H	4.5	0.5	11.1	273	2	55	1	5	3	67.3	161.8	25.7	96.3	0	2	0	NA	#VALUE!	5.7	1	55	1.42	NA	NA	NA	11	4.2	42	119	14	26	9	3.21	98	56	0.79	69.84	3.2	32	88	4.88	17	10.26	0	9.6	2.4
96876	10	14	G	4.7	0.4	8.5	120	2	60	4	0.81	1	86.5	166.2	31.3	114.8	1	1	1	4.88	2.385777778	5.7	1	55	1.42	11	66	0	25	3.6	36	116	27	20	34	12.14	106	69	1.19	105.2	2.9	29	85	4.72	25	3.42	0	9.2	2.3
96877	10	17	I	4	0.5	12.5	229	1	60	4	2.47	3	92.3	168.5	32.5	105.2	0	2	0	5.72	2.854915556	6.6	0	42	1.09	11.23	67.38	0	13	3.8	38	58	16	28	20	7.14	102	532	1.09	96.36	3.5	35	97	5.38	20	3.42	0	8.8	2.2
96882	10	10	A	4.9	0.9	18.4	287	2	44	5	0.32	1	76.6	146.7	35.6	102.9	0	2	0	NA	#VALUE!	6.4	1	43	1.11	NA	NA	NA	14	3.9	39	77	16	26	9	3.21	101	107	0.64	56.58	3.6	36	98	5.44	14	5.13	0	9.4	2.35
96884	10	20	D	4.4	0.6	13.6	299	2	55	5	5	3	70.2	160.3	27.3	92.1	0	2	0	5.44	3.619413333	5.8	1	54	1.4	14.97	89.82	0	11	3.9	39	69	16	26	13	4.64	105	97	0.86	76.02	2.7	27	95	5.27	11	3.42	0	9.5	2.375
96885	12	12	J	5.2	0.5	9.6	295	1	24	1	0.48	1	85	168.2	30	105	0	2	0	5.61	3.553	5.9	1	50	1.29	14.25	85.5	0	29	4.4	44	77	19	28	10	3.57	101	155	0.58	51.27	3.4	34	94	5.22	20	13.68	0	10.2	2.55
96887	10	30	I	4.7	0.4	8.5	312	2	57	3	1.82	2	65.1	152.5	28	96	1	2	0	6.38	3.175822222	5.8	1	55	1.42	11.2	67.2	0	24	3.9	39	85	31	26	9	3.21	98	122	0.64	56.58	3.2	32	104	5.77	17	8.55	0	8.9	2.225
96890	10	10	G	4.2	0.9	21.4	217	1	20	4	0.74	1	66.8	175.9	21.6	75	0	2	0	5.27	1.494337778	4.2	0	49	1.27	6.38	38.28	0	15	4.6	46	55	17	27	10	3.57	99	171	0.9	79.56	2.3	23	86	4.77	22	8.55	0	9.6	2.4
96891	14	14	E	5.6	1.2	21.4	207	1	41	4	2.47	3	86.9	179.2	27.1	94.5	1	2	0	NA	#VALUE!	4.5	0	52	1.34	NA	NA	NA	10	4.1	41	65	12	23	9	3.21	104	69	0.8	70.72	3	30	75	4.16	19	8.55	0	9.3	2.325
96893	14	14	E	6.3	0.7	11.1	317	1	42	2	NA	0	86.7	170.7	29.8	103.3	0	2	0	5.94	6.63432	4.9	0	NA	NA	25.13	150.78	0	48	4.1	41	87	32	23	11	3.93	105	160	0.73	64.53	3.5	35	96	5.33	75	5.13	0	9.1	2.275
96895	10	13	H	5.1	0.4	7.8	279	2	60	2	5	3	67.6	159.5	26.6	89.2	0	2	0	5.61	3.228866667	5.6	0	54	1.4	12.95	77.7	0	33	3.9	39	66	23	28	9	3.21	104	86	0.73	64.53	3.3	33	89	4.94	30	8.55	0	8.9	2.225
96896	6	30	G	3.3	0.3	9.1	212	2	80	4	4.08	3	57.2	157.4	23.1	97	1	1	1	6.38	1.477324444	6.2	1	64	1.66	5.21	31.26	0	12	4	40	112	14	28	14	5	102	101	0.78	68.95	3.4	34	109	6.05	13	8.55	0	9.5	2.375
96898	10	10	F	5	0.4	8	253	1	56	2	0.87	1	88	169.3	30.7	101.4	0	2	0	5.27	2.65608	5.3	0	43	1.11	11.34	68.04	0	15	4	40	75	20	25	13	4.64	105	360	0.91	80.44	3.3	33	90	5	16	22.23	0	10	2.5
96899	12	12	B	4.1	0.6	14.6	308	1	21	4	2.79	3	82.3	179.6	25.5	85.8	0	2	0	4.88	1.494364444	5.2	0	41	1.06	6.89	41.34	0	29	4.1	41	80	30	29	9	3.21	101	430	1.12	99.01	3.6	36	83	4.61	16	6.84	0	9.6	2.4
96900	14	14	E	5.6	0.3	5.4	278	1	24	2	NA	0	74.1	162	28.2	NA	0	2	0	NA	#VALUE!	5.5	0	31	0.8	NA	NA	NA	48	4.8	48	71	30	30	15	5.36	101	131	0.86	76.02	2.7	27	86	4.77	49	6.84	0	9.4	2.35
96901	14	14	J	6	0.8	13.3	172	2	33	1	0.85	1	64.1	156.5	26.2	82.7	0	2	0	4.83	0.52164	5.1	0	60	1.55	2.43	14.58	0	10	4.1	41	48	12	25	12	4.28	106	58	0.61	53.92	2.4	24	80	4.44	12	13.68	0	9.1	2.275
96906	10	30	H	6	0.3	5	293	1	74	3	2.48	3	94.2	172.3	31.7	114.7	1	2	0	NA	#VALUE!	5.4	0	42	1.09	NA	NA	NA	18	3.9	39	90	21	27	20	7.14	100	109	1.01	89.28	2.8	28	75	4.16	18	6.84	0	9.7	2.425
96907	15	17	J	5.4	1.3	24.1	330	2	35	3	3.92	3	105.6	171.6	35.9	117	0	2	0	5.27	2.855168889	5	0	63	1.63	12.19	73.14	0	13	3.6	36	85	16	26	15	5.36	102	123	0.85	75.14	3.4	34	86	4.77	17	6.84	0	9.2	2.3
96908	18	20	E	15.7	3.1	19.7	350	2	73	5	2.19	3	63.2	151.5	27.5	102	0	1	1	NA	#VALUE!	7.2	0	48	1.24	NA	NA	NA	45	4.7	47	79	36	18	14	5	104	101	0.67	59.23	2.3	23	139	7.72	65	10.26	0	9.5	2.375
96912	20	20	J	7.9	2	25.3	293	1	50	4	5	3	125.2	191.8	34	115.9	1	2	0	NA	#VALUE!	6.1	1	47	1.22	NA	NA	NA	20	3.9	39	78	27	24	16	5.71	103	520	0.81	71.6	3.9	39	86	4.77	42	6.84	0	8.9	2.225
96913	10	11	F	3.9	0.3	7.7	309	2	25	5	4.78	3	58.5	149.8	26.1	84.2	0	2	0	NA	#VALUE!	5.2	0	66	1.71	NA	NA	NA	12	4.1	41	57	15	22	12	4.28	103	135	0.64	56.58	3.4	34	93	5.16	13	6.84	0	9.2	2.3
96915	10	19	G	6.2	2.9	46.8	321	1	49	3	5	3	105.8	191.9	28.7	113.5	0	1	1	NA	#VALUE!	7.4	0	48	1.24	NA	NA	NA	22	4.2	42	64	17	26	21	7.5	93	138	1	88.4	2.4	24	293	16.26	19	10.26	0	9.5	2.375
96916	12	14	E	2.7	0.6	22.2	254	2	69	1	3.69	3	91.7	155.1	38.1	108.1	0	2	0	5.94	3.61416	5.4	0	68	1.76	13.69	82.14	0	14	3.8	38	111	22	25	18	6.43	103	77	0.66	58.34	3	30	97	5.38	15	15.39	0	9.3	2.325
96921	15	18	E	5.8	0.8	13.8	366	1	57	3	1.78	2	140	177.9	44.2	141.2	1	2	0	NA	#VALUE!	5.3	0	38	0.98	NA	NA	NA	26	4.1	41	77	21	28	24	8.57	99	76	1.13	99.89	2.4	24	95	5.27	56	8.55	0	9.4	2.35
96922	19	20	J	8.8	1.8	20.5	302	1	57	3	5	3	97.6	178.3	30.7	112.2	1	3	0	5.44	1.06624	5.3	0	50	1.29	4.41	26.46	0	44	4.1	41	87	29	24	25	8.93	108	119	0.86	76.02	2.5	25	91	5.05	54	13.68	0	9.2	2.3
96927	10	14	D	4.9	0.8	16.3	268	1	70	3	3.34	3	100.8	176.4	32.4	116.4	1	2	0	5.94	2.61624	5.4	0	38	0.98	9.91	59.46	0	26	4.5	45	58	17	30	22	7.85	100	78	0.94	83.1	2.2	22	99	5.5	59	6.84	0	9.4	2.35
96928	11	11	B	5.5	0.6	10.9	207	1	71	4	1.54	2	59.9	159	23.7	78	1	1	1	NA	#VALUE!	7	0	93	2.4	NA	NA	NA	9	4.2	42	71	15	31	14	5	97	93	1.03	91.05	3.1	31	147	8.16	30	5.13	0	9.9	2.475
96933	10	10	E	5.1	0.9	17.6	174	1	59	3	1.1	1	65.2	167.8	23.2	96.5	0	2	0	NA	#VALUE!	5.8	1	67	1.73	NA	NA	NA	24	4.2	42	97	31	38	14	5	100	96	0.64	56.58	2.8	28	106	5.88	26	5.13	0	10.1	2.525
96935	10	10	D	3.8	0.6	15.8	338	1	41	3	1.88	3	105.5	165.1	38.7	121	1	2	0	NA	#VALUE!	5.8	1	48	1.24	NA	NA	NA	19	4.3	43	82	17	24	18	6.43	101	215	0.83	73.37	3	30	93	5.16	36	5.13	0	9.6	2.4
96938	10	10	G	4.1	0.4	9.8	307	2	65	1	NA	0	65.8	156.6	26.8	99.1	1	2	0	5.83	2.342364444	5.6	0	68	1.76	9.04	54.24	0	19	4.6	46	105	15	25	15	5.36	100	58	0.66	58.34	3.4	34	99	5.5	22	10.26	0	9.9	2.475
96939	12	19	J	3.6	0.6	16.7	231	2	32	3	0.71	1	75.9	158	30.4	92.1	0	2	0	5.27	1.18048	5.5	0	38	0.98	5.04	30.24	0	9	3.9	39	54	12	24	9	3.21	106	68	0.56	49.5	2.8	28	88	4.88	11	6.84	0	9	2.25
96940	11	18	E	3.1	0.6	19.4	214	2	59	3	3.69	3	56.1	159.2	22.1	78.5	0	2	0	NA	#VALUE!	4.9	0	80	2.07	NA	NA	NA	23	4.1	41	81	30	28	17	6.07	101	89	0.82	72.49	2.2	22	88	4.88	56	8.55	0	9.7	2.425
96941	10	10	C	4.4	0.4	9.1	277	2	39	4	5	3	89.6	155.4	37.1	108.6	0	2	0	NA	#VALUE!	4.9	0	66	1.71	NA	NA	NA	14	3.5	35	125	18	23	11	3.93	100	155	0.78	68.95	3.8	38	84	4.66	30	3.42	0	9.3	2.325
96945	10	13	D	4.8	0.3	6.3	307	1	18	3	NA	0	121.4	173.9	40.1	122.7	1	2	0	NA	#VALUE!	5.2	0	41	1.06	NA	NA	NA	33	4	40	93	24	23	16	5.71	106	214	0.88	77.79	3.2	32	93	5.16	18	6.84	0	9.4	2.35
96946	16	16	E	6.5	1.1	16.9	281	1	77	1	2.06	3	76.5	159.6	30	101.1	1	1	1	6.94	3.349706667	5.7	1	30	0.78	10.86	65.16	0	64	4.1	41	76	39	23	17	6.07	104	158	1.54	136.14	2.8	28	119	6.61	44	41.04	0	8.9	2.225
96951	13	30	I	8.5	2	23.5	243	2	36	3	1.48	2	92	165.1	33.8	116.1	0	2	0	5.55	2.0572	5.3	0	46	1.19	8.34	50.04	0	15	4.1	41	67	16	24	13	4.64	103	48	0.79	69.84	3	30	91	5.05	27	5.13	0	9.6	2.4
96952	10	10	H	4.1	0.6	14.6	213	2	63	3	NA	0	53.2	153.5	22.6	85.5	0	2	0	NA	#VALUE!	5.4	0	82	2.12	NA	NA	NA	27	4.4	44	23	22	30	18	6.43	102	43	0.71	62.76	2.8	28	113	6.27	18	8.55	0	9.8	2.45
96953	15	18	D	7.3	3	41.1	236	2	60	3	1.19	1	97.1	173.3	32.3	111.2	1	2	0	NA	#VALUE!	5.2	0	48	1.24	NA	NA	NA	13	4.2	42	91	17	27	15	5.36	106	102	0.92	81.33	3.1	31	97	5.38	24	5.13	0	9.6	2.4
96954	14	14	E	6.4	1.6	25	311	1	55	1	0.94	1	76.7	160.3	29.8	103.1	0	1	1	14.3	5.510266667	10.2	0	43	1.11	8.67	52.02	0	52	4.4	44	99	31	26	17	6.07	98	64	0.62	54.81	3.1	31	244	13.54	39	11.97	0	9.6	2.4
96955	10	10	D	5.4	0.9	16.7	297	1	64	5	5	3	79.9	169.7	27.7	108.1	1	1	1	6.77	3.117208889	5.2	0	68	1.76	10.36	62.16	0	14	4	40	114	13	27	8	2.86	99	35	0.86	76.02	3.2	32	108	6	33	18.81	0	9.5	2.375
96958	11	30	B	2.7	0.7	25.9	268	2	24	4	1.21	1	104.5	163.5	39.1	120.6	0	2	0	NA	#VALUE!	5.8	1	45	1.16	NA	NA	NA	10	3.8	38	97	12	22	14	5	102	140	0.67	59.23	4.2	42	78	4.33	18	5.13	0	9.3	2.325
96959	11	12	F	5.3	0.8	15.1	274	1	33	5	4.93	3	75.4	174	24.9	95.8	0	2	0	NA	#VALUE!	5.1	0	33	0.85	NA	NA	NA	19	4.3	43	44	15	27	9	3.21	102	80	0.94	83.1	2.8	28	84	4.66	19	15.39	0	9.2	2.3
96960	17	20	F	9.6	2.1	21.9	372	2	47	4	0	1	126.4	169.7	43.9	129.7	1	2	0	NA	#VALUE!	6.4	1	41	1.06	NA	NA	NA	18	3.8	38	105	12	26	12	4.28	101	95	0.77	68.07	2.7	27	94	5.22	31	3.42	0	9.1	2.275
96964	10	10	C	4.3	0.5	11.6	241	2	65	4	5	3	77	167.9	27.3	105	0	2	0	NA	#VALUE!	5.5	0	53	1.37	NA	NA	NA	17	4.1	41	80	18	22	10	3.57	106	113	1.04	91.94	3	30	92	5.11	37	5.13	0	9.4	2.35
96969	10	11	H	5.1	0.3	5.9	302	1	38	1	1.2	1	73.1	164.9	26.9	95.8	0	2	0	NA	#VALUE!	5.2	0	50	1.29	NA	NA	NA	26	4.2	42	73	21	25	13	4.64	104	173	0.72	63.65	2.7	27	96	5.33	31	3.42	0	8.9	2.225
96970	10	11	H	5.5	0.4	7.3	251	2	49	5	2.04	3	51.1	153.2	21.8	77.4	0	1	1	7.22	1.164826667	6.3	1	48	1.24	3.63	21.78	0	9	4	40	27	9	23	12	4.28	102	52	0.5	44.2	3	30	120	6.66	13	8.55	0	9	2.25
96976	13	15	B	4.7	0.7	14.9	371	1	63	3	5	3	74.6	172.2	25.2	97.1	1	2	0	6.61	3.01416	6.2	1	48	1.24	10.26	61.56	0	18	3.9	39	81	16	27	19	6.78	105	119	0.91	80.44	3	30	113	6.27	28	8.55	0	8.9	2.225
96978	11	11	C	7.6	1	13.2	220	1	60	4	1.79	2	83.9	180.5	25.8	94.7	1	2	0	5.38	1.810071111	5.9	1	71	1.84	7.57	45.42	0	14	4.3	43	119	10	21	16	5.71	100	333	1.18	104.31	3.6	36	92	5.11	52	10.26	0	9.6	2.4
96979	10	20	H	4.9	0.6	12.2	222	2	34	2	3.33	3	82.8	157.1	33.5	109	1	2	0	NA	#VALUE!	5.6	0	52	1.34	NA	NA	NA	12	4.1	41	57	14	22	11	3.93	103	179	0.64	56.58	2.7	27	80	4.44	21	8.55	0	9.4	2.35
96983	10	16	D	4.1	1.1	26.8	342	1	80	3	1.81	2	88	166.4	31.8	110.5	1	2	0	6	3.978666667	5.6	0	46	1.19	14.92	89.52	0	20	4.1	41	68	18	27	21	7.5	103	102	1.03	91.05	2.3	23	102	5.66	26	8.55	0	9	2.25
96984	10	20	F	4.8	0.4	8.3	199	2	38	4	NA	0	101.3	170.1	35	110	0	2	0	NA	#VALUE!	5.3	0	45	1.16	NA	NA	NA	12	3.8	38	75	17	20	10	3.57	100	153	0.78	68.95	3.5	35	88	4.88	17	5.13	0	8.9	2.225
96989	10	30	F	22.1	6	27.1	274	2	64	4	NA	0	86.6	159.9	33.9	NA	0	2	0	7.55	7.784888889	6.4	1	51	1.32	23.2	139.2	0	17	4	40	138	17	28	11	3.93	99	228	0.76	67.18	3.7	37	134	7.44	58	10.26	0	9.1	2.275
96990	20	30	J	6.2	1.1	17.7	238	1	30	2	1.19	1	92.6	175.5	30.1	109	0	2	0	5.77	2.164391111	5.2	0	29	0.75	8.44	50.64	0	49	4.3	43	72	24	26	14	5	104	171	0.84	74.26	2.4	24	99	5.5	27	13.68	0	9	2.25
96992	10	10	C	5.9	0.9	15.3	203	1	28	4	2.6	3	73	161.5	28	86	0	2	0	5.22	2.03928	5.5	0	57	1.47	8.79	52.74	0	17	4.2	42	47	17	25	11	3.93	102	113	1.12	99.01	2.9	29	89	4.94	23	8.55	0	9.3	2.325
96993	14	30	E	12	3.1	25.8	397	1	52	3	4.93	3	149.8	182.6	44.9	136.4	1	2	0	6.44	7.106897778	5.1	0	42	1.09	24.83	148.98	0	64	4	40	56	40	27	18	6.43	90	94	0.93	82.21	2.8	28	110	6.11	38	13.68	0	9.3	2.325
96994	17	30	E	6	1.7	28.3	349	1	61	2	0.92	1	146.8	177.6	46.5	144.1	0	2	0	NA	#VALUE!	5.7	1	67	1.73	NA	NA	NA	13	3.6	36	55	11	26	12	4.28	101	127	0.85	75.14	3.2	32	102	5.66	19	8.55	0	8.9	2.225
96996	11	20	E	4.1	0.9	22	282	2	38	2	2.29	3	79	161.3	30.4	98.5	0	2	0	NA	#VALUE!	4.9	0	60	1.55	NA	NA	NA	20	4.1	41	102	19	26	14	5	101	62	0.57	50.39	3.3	33	95	5.27	24	5.13	0	9.5	2.375
96998	12	12	F	4.7	0.5	10.6	369	2	68	5	0.74	1	106.3	157.7	42.7	123.7	1	1	1	7.83	25.72068	7.2	0	NA	NA	73.91	443.46	0	16	3.8	38	97	14	28	15	5.36	101	39	0.61	53.92	3.4	34	131	7.27	27	10.26	0	9.6	2.4
97000	10	30	G	2.9	0.5	17.2	325	1	33	5	NA	0	84.7	181.5	25.7	98.4	0	2	0	5.16	2.73824	5.6	0	48	1.24	11.94	71.64	0	37	4.1	41	93	33	25	14	5	98	125	0.92	81.33	3.6	36	89	4.94	74	3.42	0	9.7	2.425
97003	10	10	D	4.9	0.4	8.2	246	1	20	3	NA	0	66.1	181.6	20	73.9	0	2	0	4.94	0.845288889	5	0	60	1.55	3.85	23.1	0	12	4.8	48	62	18	26	12	4.28	97	89	0.92	81.33	2.6	26	79	4.39	20	8.55	0	9.9	2.475
97011	12	12	J	3.5	0.3	8.6	179	2	26	3	5	3	71.1	157.7	28.6	90.2	0	2	0	5.16	2.492853333	4.6	0	43	1.11	10.87	65.22	0	19	4.2	42	95	25	26	10	3.57	100	60	0.81	71.6	3.1	31	83	4.61	21	11.97	0	9.3	2.325
97013	14	14	E	46.5	9.5	20.4	394	1	50	1	0.1	1	86.8	162.6	32.8	106.2	1	2	0	5.77	4.613435556	5.3	0	73	1.89	17.99	107.94	0	25	3.6	36	154	51	30	6	2.14	102	742	0.75	66.3	3.4	34	95	5.27	94	13.68	0	9.2	2.3
97015	13	13	E	6	1.1	18.3	277	2	72	4	1.08	1	93.3	156.8	37.9	115.4	1	1	1	6.94	21.71448889	9.1	0	37	0.96	70.4	422.4	0	15	3.7	37	94	14	24	22	7.85	99	216	0.98	86.63	3.5	35	114	6.33	31	3.42	0	9.1	2.275
97017	10	11	E	6.3	0.8	12.7	298	2	66	3	0.95	1	73.2	155.6	30.2	104.3	0	2	0	6.11	5.930773333	5.4	0	47	1.22	21.84	131.04	0	23	4.2	42	88	24	27	10	3.57	106	66	0.75	66.3	3.2	32	101	5.61	20	8.55	0	10.1	2.525
97018	11	11	H	4.5	0.4	8.9	181	1	27	4	1.02	1	63.3	165.6	23.1	81.6	0	2	0	NA	#VALUE!	5.8	1	40	1.03	NA	NA	NA	16	4	40	60	19	23	13	4.64	103	222	0.93	82.21	2.8	28	72	4	12	10.26	0	9.3	2.325
97021	14	20	E	5.3	1.3	24.5	194	1	27	3	1.59	2	91.1	184.4	26.8	92	0	2	0	NA	#VALUE!	5.4	0	35	0.91	NA	NA	NA	34	4.5	45	68	20	26	11	3.93	99	68	1.16	102.54	3.5	35	82	4.55	21	22.23	0	9.7	2.425
97022	18	20	J	5.1	0.9	17.6	304	1	46	2	1.29	1	66.2	158.8	26.3	90.4	0	2	0	NA	#VALUE!	5.3	0	41	1.06	NA	NA	NA	35	4.3	43	126	21	27	10	3.57	98	165	0.83	73.37	3.7	37	90	5	38	6.84	0	9.7	2.425
97023	14	15	B	17.8	2.3	12.9	182	2	80	1	0.97	1	46.9	155.7	19.3	75	1	2	0	5	0.282222222	4.7	0	54	1.4	1.27	7.62	0	13	4.4	44	62	18	25	19	6.78	103	68	0.79	69.84	2.5	25	82	4.55	11	8.55	0	9	2.25
97025	11	11	B	3.6	0.3	8.3	208	2	36	1	NA	0	67.5	161.6	25.8	90.5	0	1	1	10.5	3.383333333	8.4	0	64	1.66	7.25	43.5	0	16	3.6	36	110	19	23	14	5	99	75	0.43	38.01	2.7	27	174	9.66	17	3.42	0	8.8	2.2
97026	12	30	D	6.2	0.9	14.5	273	2	80	3	1.58	2	63.6	155.1	26.4	93.4	1	1	1	NA	#VALUE!	5.6	0	48	1.24	NA	NA	NA	25	3.9	39	44	22	25	28	10	104	88	1.13	99.89	2.6	26	88	4.88	11	5.13	0	10.1	2.525
97027	10	11	F	4.2	0.4	9.5	201	2	26	5	0.08	1	59.7	154.4	25	82.5	0	2	0	NA	#VALUE!	4.7	0	54	1.4	NA	NA	NA	8	4.3	43	63	14	27	11	3.93	101	62	0.75	66.3	3	30	82	4.55	11	6.84	0	9.3	2.325
97029	11	11	C	6.7	0.6	9	229	1	55	5	5	3	73.4	168.7	25.8	89.4	1	2	0	NA	#VALUE!	5.8	1	38	0.98	NA	NA	NA	24	4.4	44	48	32	28	22	7.85	100	178	1.11	98.12	3.2	32	88	4.88	45	6.84	0	9.7	2.425
97030	10	20	G	7.2	1.8	25	322	2	57	2	5	3	84.8	160.6	32.9	112.5	0	2	0	NA	#VALUE!	5.8	1	48	1.24	NA	NA	NA	28	4.2	42	128	25	27	24	8.57	104	294	0.68	60.11	3	30	90	5	34	5.13	0	9.7	2.425
97031	10	11	C	5.6	0.5	8.9	212	1	70	4	4.16	3	86.7	169.6	30.1	103.4	0	2	0	5.44	1.494186667	5.2	0	52	1.34	6.18	37.08	0	15	4.1	41	58	18	18	7	2.5	104	138	0.79	69.84	3	30	90	5	14	6.84	0	8.8	2.2
97032	11	12	F	3.4	0.5	14.7	304	1	50	3	5	3	88	182.3	26.5	96.4	0	2	0	5.44	2.896497778	5.3	0	41	1.06	11.98	71.88	0	17	4.2	42	81	23	26	22	7.85	98	230	0.93	82.21	3	30	88	4.88	16	5.13	0	8.9	2.225
97034	14	14	D	3.3	0.7	21.2	236	2	31	3	1.44	2	57.1	162	21.8	80.6	0	2	0	5.22	1.0672	5.2	0	57	1.47	4.6	27.6	0	14	4.3	43	70	17	27	9	3.21	100	161	0.65	57.46	3.1	31	90	5	8	8.55	0	9	2.25
97035	10	20	H	3.9	0.4	10.3	195	2	36	4	0.73	1	82.7	164.1	30.7	97.6	0	2	0	NA	#VALUE!	5.2	0	44	1.14	NA	NA	NA	20	3.8	38	49	18	24	8	2.86	108	137	0.79	69.84	3.1	31	81	4.5	13	8.55	0	9.1	2.275
97039	11	11	H	4.9	0.8	16.3	364	1	76	5	2.41	3	76.3	166.2	27.6	100.4	1	1	1	NA	#VALUE!	8.9	0	41	1.06	NA	NA	NA	31	4.8	48	99	23	26	10	3.57	93	80	0.64	56.58	3	30	274	15.21	48	32.49	0	10	2.5
97040	16	18	F	4.2	0.8	19	229	2	58	4	1.08	1	69.3	157	28.1	90.6	1	1	1	NA	#VALUE!	5.7	1	96	2.48	NA	NA	NA	47	4	40	96	39	26	12	4.28	102	112	0.91	80.44	3.9	39	94	5.22	36	8.55	0	9.2	2.3
97041	10	11	F	5.9	0.8	13.6	188	2	26	4	5	3	84.7	160.9	32.7	93.9	0	2	0	5.05	2.529488889	5.2	0	68	1.76	11.27	67.62	0	8	4	40	54	12	24	13	4.64	103	169	0.73	64.53	3.1	31	84	4.66	11	6.84	0	9.1	2.275
97042	11	11	H	3.6	0.9	25	263	2	33	3	5	3	65.5	170.2	22.6	81.8	0	2	0	5.05	0.531933333	5.1	0	73	1.89	2.37	14.22	0	15	4.6	46	45	29	28	11	3.93	99	93	0.72	63.65	2.7	27	82	4.55	10	13.68	0	9.4	2.35
97046	20	30	G	5.3	1.5	28.3	319	1	61	4	1.82	2	106.8	189.1	29.9	111	1	2	0	5.94	5.1348	6.3	1	63	1.63	19.45	116.7	0	16	4.4	44	58	16	31	14	5	101	177	1.3	114.92	2.8	28	103	5.72	30	8.55	0	10	2.5
97048	20	20	J	3.3	0.5	15.2	242	2	34	4	0.62	1	85.1	159	33.7	96.6	0	2	0	5.44	2.690986667	5.2	0	54	1.4	11.13	66.78	0	11	4	40	89	14	27	13	4.64	102	147	0.83	73.37	2.8	28	90	5	10	5.13	0	9.4	2.35
97049	10	10	F	8.2	0.9	11	302	1	52	5	3.73	3	83.9	176.9	26.8	95	1	2	0	NA	#VALUE!	5.4	0	40	1.03	NA	NA	NA	23	4.3	43	87	20	26	10	3.57	100	156	0.86	76.02	2.9	29	91	5.05	24	5.13	0	9.5	2.375
97051	10	20	G	5.4	0.8	14.8	365	1	68	5	1.16	1	55.1	164.4	20.4	85	1	2	0	NA	#VALUE!	5.7	1	44	1.14	NA	NA	NA	30	4.5	45	79	23	27	24	8.57	100	170	0.85	75.14	3.2	32	93	5.16	35	5.13	0	10.1	2.525
97054	10	10	D	6.7	0.5	7.5	273	1	40	3	1.61	2	93	180.5	28.5	97.4	1	2	0	NA	#VALUE!	4.9	0	84	2.17	NA	NA	NA	28	3.9	39	43	27	25	13	4.64	103	235	0.91	80.44	2.7	27	81	4.5	28	10.26	0	9.1	2.275
97055	11	15	I	3.7	0.5	13.5	322	1	53	1	0.99	1	103.1	175.1	33.6	114	1	2	0	NA	#VALUE!	5.4	0	47	1.22	NA	NA	NA	38	4.3	43	112	36	27	11	3.93	94	489	0.86	76.02	3	30	94	5.22	28	6.84	0	9.4	2.35
97056	10	20	F	6.4	1.2	18.7	236	2	72	5	4.12	3	84.6	162.5	32	108.7	1	1	1	9.66	3.971333333	7.1	0	44	1.14	9.25	55.5	0	8	3.3	33	42	6	27	57	20.35	93	17	10.96	968.86	3.2	32	171	9.49	14	5.13	0	8.6	2.15
97057	10	13	A	6	0.5	8.3	202	2	26	5	4.78	3	57.2	160.2	22.3	80.1	0	2	0	4.94	0.979217778	5.1	0	65	1.68	4.46	26.76	0	16	4.2	42	57	21	25	13	4.64	102	54	0.73	64.53	3.8	38	79	4.39	12	6.84	0	9.4	2.35
97060	13	13	F	6.1	1	16.4	243	1	20	4	4.9	3	85.3	170.2	29.4	88	0	2	0	4.77	0.901	4.7	0	41	1.06	4.25	25.5	0	17	4.5	45	103	23	26	9	3.21	101	802	0.97	85.75	3.1	31	78	4.33	18	22.23	0	9.3	2.325
97063	17	20	E	7	1.9	27.1	163	1	51	4	4.81	3	53.4	171.3	18.2	71.3	0	2	0	4.61	0.145471111	5.5	0	54	1.4	0.71	4.26	1	19	4.5	45	76	23	30	21	7.5	95	225	1.02	90.17	2.9	29	77	4.27	21	6.84	0	9.6	2.4
97064	18	20	E	4.5	0.6	13.3	296	1	24	1	1.82	2	87.5	165.1	32.1	106	0	2	0	5.27	2.016653333	5.3	0	48	1.24	8.61	51.66	0	17	4.1	41	79	20	30	14	5	103	270	0.84	74.26	3.1	31	90	5	25	5.13	0	9.1	2.275
97065	10	30	H	6.1	1.7	27.9	389	1	42	4	1.33	2	115.2	186.8	33	113.8	0	2	0	6.27	3.851173333	7	0	42	1.09	13.82	82.92	0	16	4.4	44	93	21	24	16	5.71	99	461	0.98	86.63	3.1	31	103	5.72	35	10.26	0	9.3	2.325
97067	10	12	H	3	0.4	13.3	188	1	59	5	5	3	69.8	168.1	24.7	96.8	0	2	0	6.55	3.3798	5.9	1	59	1.53	11.61	69.66	0	20	4.2	42	63	16	28	11	3.93	99	74	1	88.4	3.2	32	108	6	27	11.97	0	9.2	2.3
97076	10	10	G	6.6	0.8	12.1	315	1	19	3	2.47	3	123.5	184.3	36.4	125.2	0	2	0	NA	#VALUE!	5	0	29	0.75	NA	NA	NA	38	4.3	43	131	26	27	14	5	102	98	1.22	107.85	2.9	29	91	5.05	27	10.26	0	9.5	2.375
97077	3	30	D	69.1	23.7	34.3	400	2	52	4	1.66	2	131.6	163.9	49	142.3	1	2	0	6.77	2.27472	6.3	1	51	1.32	7.56	45.36	0	13	4.1	41	95	14	26	16	5.71	96	151	0.86	76.02	3.6	36	113	6.27	22	5.13	0	9.5	2.375
97078	10	13	H	5.9	0.8	13.6	148	2	28	4	0.58	1	53.4	167.1	19.1	71.2	0	2	0	NA	#VALUE!	5.5	0	84	2.17	NA	NA	NA	13	3.8	38	45	16	26	12	4.28	101	141	0.78	68.95	3.2	32	90	5	15	18.81	0	9.4	2.35
97080	11	11	F	5.8	0.5	8.6	186	2	80	3	5	3	46.9	150.9	20.6	NA	1	2	0	NA	#VALUE!	5.8	1	52	1.34	NA	NA	NA	9	4	40	80	28	27	24	8.57	95	249	0.66	58.34	2.5	25	92	5.11	12	6.84	0	9.4	2.35
97088	13	14	B	4.7	0.9	19.1	181	1	60	3	0	1	90.8	184.4	26.7	103.5	1	2	0	6	1.429333333	5.7	1	54	1.4	5.36	32.16	0	16	4.2	42	59	14	25	21	7.5	103	127	0.94	83.1	2.2	22	100	5.55	9	8.55	0	9.3	2.325
97092	10	30	F	6.9	1.1	15.9	257	2	31	4	5	3	131.7	157.3	53.2	130.1	0	2	0	NA	#VALUE!	5.3	0	54	1.4	NA	NA	NA	14	3.8	38	59	15	27	8	2.86	105	238	0.63	55.69	3.3	33	89	4.94	8	6.84	0	8.7	2.175
97093	11	17	F	5.3	0.7	13.2	240	2	35	4	3.03	3	111	174.8	36.3	106.8	0	2	0	5.55	2.348266667	5.7	1	63	1.63	9.52	57.12	0	7	3.7	37	83	15	26	7	2.5	103	65	0.81	71.6	3.6	36	94	5.22	14	5.13	0	9.2	2.3
97094	10	10	G	4	1.1	27.5	173	2	30	5	NA	0	55.4	154.6	23.2	73.2	0	2	0	5.11	1.728315556	5.1	0	82	2.12	7.61	45.66	0	17	4.3	43	56	14	23	12	4.28	102	70	0.6	53.04	3	30	86	4.77	64	5.13	0	9.7	2.425
97095	10	10	G	3.7	0.5	13.5	278	2	44	5	3.49	3	76	161.3	29.2	101.8	1	2	0	5.94	1.61304	5.6	0	55	1.42	6.11	36.66	0	30	4	40	54	29	28	9	3.21	101	75	0.68	60.11	3.3	33	96	5.33	30	10.26	0	9	2.25
97096	19	20	J	4	1	25	350	2	69	3	1.4	2	82.4	160.6	31.9	116	1	2	0	NA	#VALUE!	6.2	1	53	1.37	NA	NA	NA	18	4.1	41	83	19	27	15	5.36	102	48	0.74	65.42	2.8	28	104	5.77	18	6.84	0	10.2	2.55
97097	12	13	B	8.9	1	11.2	400	1	53	1	2.38	3	118.9	167.7	42.3	136	1	1	1	9.1	5.435733333	7.8	0	39	1.01	13.44	80.64	0	32	4	40	67	21	28	14	5	99	710	0.79	69.84	2.1	21	155	8.6	28	6.84	0	9.3	2.325
97099	18	30	J	3.7	0.8	21.6	292	2	77	3	5	3	77.9	155.1	32.4	96.2	1	1	1	5.55	1.4726	5.9	1	64	1.66	5.97	35.82	0	17	3.9	39	49	25	25	20	7.14	100	235	0.96	84.86	2.9	29	96	5.33	13	3.42	0	9.7	2.425
97100	13	20	B	4.3	0.6	14	142	2	22	3	NA	0	115.8	171	39.6	123	0	2	0	NA	#VALUE!	5.7	1	41	1.06	NA	NA	NA	38	4.3	43	71	28	21	11	3.93	101	202	0.93	82.21	3.1	31	90	5	25	3.42	0	9.6	2.4
97102	10	11	C	5.6	0.6	10.7	142	2	70	2	5	3	49.6	157.1	20.1	75.8	0	2	0	5.05	1.330955556	5.1	0	78	2.02	5.93	35.58	0	27	3.6	36	60	39	26	22	7.85	102	33	0.81	71.6	3.2	32	84	4.66	67	6.84	0	9.1	2.275
97103	10	15	G	6.6	0.8	12.1	275	2	31	2	2.39	3	119.6	171.9	40.5	NA	0	2	0	NA	#VALUE!	4.9	0	43	1.11	NA	NA	NA	14	4.1	41	51	15	26	9	3.21	102	132	0.83	73.37	2.7	27	84	4.66	12	10.26	0	8.6	2.15
97104	10	10	F	6.2	0.4	6.5	330	1	38	1	1.09	1	93.3	169.5	32.5	110.2	0	2	0	NA	#VALUE!	5.7	1	48	1.24	NA	NA	NA	44	4.3	43	60	25	24	19	6.78	98	289	1.05	92.82	2.3	23	96	5.33	20	5.13	0	8.9	2.225
97108	10	10	H	6.7	0.5	7.5	288	1	51	5	5	3	83.6	164.9	30.7	102.7	1	2	0	6.61	8.084764444	6	1	46	1.19	27.52	165.12	0	23	4.5	45	96	21	22	18	6.43	102	228	0.88	77.79	3.6	36	111	6.16	37	11.97	0	9.6	2.4
97109	10	20	H	4	0.9	22.5	257	2	74	3	1.97	3	96.7	162.1	36.8	NA	1	1	1	4.83	3.024653333	6.1	1	65	1.68	14.09	84.54	0	14	3.4	34	74	20	29	18	6.43	96	54	0.96	84.86	3.5	35	82	4.55	12	10.26	0	9.6	2.4
97111	12	12	A	4.6	0.8	17.4	301	1	43	5	0.58	1	92.6	182.2	27.9	100	0	2	0	NA	#VALUE!	5.5	0	38	0.98	NA	NA	NA	48	4.3	43	96	30	24	12	4.28	106	145	0.97	85.75	3.1	31	85	4.72	52	10.26	0	9.7	2.425
97115	10	10	F	7.9	0.6	7.6	293	1	65	1	1.95	3	84.6	168	30	104.2	1	1	1	6.49	3.392106667	6	1	51	1.32	11.76	70.56	0	42	4.8	48	87	28	24	15	5.36	102	77	0.83	73.37	3.2	32	108	6	24	13.68	0	9.8	2.45
97116	11	13	F	4.8	0.7	14.6	298	2	23	1	1.1	1	76.9	159.2	30.3	95.4	0	2	0	NA	#VALUE!	5.5	0	45	1.16	NA	NA	NA	15	4.4	44	86	15	28	14	5	98	78	0.63	55.69	3.2	32	88	4.88	13	1.71	0	9.8	2.45
97117	10	12	D	4.5	0.6	13.3	325	2	63	1	0.82	1	56	151.1	24.5	90.5	1	1	1	8.66	5.469271111	6.8	0	53	1.37	14.21	85.26	0	33	4.4	44	89	31	28	17	6.07	100	75	0.74	65.42	2.7	27	140	7.77	22	6.84	0	9.6	2.4
97118	11	20	B	3.8	0.5	13.2	338	1	72	3	4.62	3	108.8	172.8	36.4	120.4	1	2	0	NA	#VALUE!	6	1	43	1.11	NA	NA	NA	15	4.1	41	86	18	23	13	4.64	98	85	0.93	82.21	3.2	32	99	5.5	27	6.84	0	9.6	2.4
97120	10	20	H	5.5	0.7	12.7	264	2	80	3	5	3	67.8	149.5	30.3	NA	1	2	0	6.22	2.435475556	6	1	52	1.34	8.81	52.86	0	11	3.7	37	65	17	30	14	5	105	99	0.82	72.49	2.8	28	105	5.83	11	6.84	0	9.4	2.35
97121	11	16	D	4.7	1.2	25.5	345	2	44	5	0.93	1	101.8	170.5	35	107.6	0	2	0	NA	#VALUE!	5	0	54	1.4	NA	NA	NA	57	4.5	45	78	40	21	14	5	100	101	0.75	66.3	2.3	23	81	4.5	21	8.55	0	9.2	2.3
97122	10	10	D	4.9	0.9	18.4	257	2	29	4	1.7	2	110.2	167.8	39.1	118.8	1	2	0	NA	#VALUE!	5	0	57	1.47	NA	NA	NA	15	3.9	39	44	18	28	10	3.57	103	171	0.72	63.65	3.7	37	80	4.44	13	10.26	0	8.6	2.15
97123	10	10	G	3.8	0.3	7.9	208	2	45	5	1.39	2	55.8	161.4	21.4	75.5	0	2	0	NA	#VALUE!	5.2	0	57	1.47	NA	NA	NA	12	4.2	42	60	18	24	6	2.14	101	77	0.46	40.66	2.7	27	87	4.83	10	5.13	0	8.7	2.175
97124	11	11	F	7.4	1	13.5	247	2	62	3	1.28	1	70.2	159.9	27.5	104.7	1	2	0	NA	#VALUE!	5.5	0	62	1.6	NA	NA	NA	26	4	40	63	16	25	23	8.21	108	86	1.12	99.01	2.4	24	97	5.38	24	5.13	0	10.2	2.55
97125	10	14	D	4.8	0.6	12.5	296	1	57	4	NA	0	110.5	182	33.4	116.1	0	2	0	5.88	4.737973333	4.6	0	40	1.03	18.13	108.78	0	23	4.3	43	75	28	27	15	5.36	102	366	1	88.4	3.4	34	94	5.22	24	20.52	0	9.4	2.35
97127	10	10	C	7	1.8	25.7	307	1	19	1	2.46	3	91.6	178	28.9	96.2	0	2	0	5.77	3.033737778	5.6	0	56	1.45	11.83	70.98	0	16	4.4	44	55	13	26	17	6.07	102	111	0.92	81.33	2.6	26	91	5.05	12	6.84	0	9.3	2.325
97128	10	14	D	4.8	0.9	18.8	318	2	29	1	0.81	1	84.9	149.6	37.9	107.2	0	2	0	NA	#VALUE!	5.7	1	42	1.09	NA	NA	NA	19	3.8	38	58	19	25	11	3.93	97	89	0.58	51.27	3.3	33	84	4.66	34	3.42	0	9.2	2.3
97129	11	11	J	3.3	0.4	12.1	195	2	40	5	5	3	61.4	165.5	22.4	78.3	0	2	0	NA	#VALUE!	5.4	0	61	1.58	NA	NA	NA	14	4.4	44	59	16	30	11	3.93	100	74	0.59	52.16	2.8	28	85	4.72	12	6.84	0	9.2	2.3
97131	10	10	D	6.7	1.9	28.4	228	2	53	4	5	3	79.7	167	28.6	99.5	0	2	0	5.61	1.505973333	6	1	60	1.55	6.04	36.24	0	13	3.7	37	43	18	26	13	4.64	100	176	0.76	67.18	3.8	38	92	5.11	25	5.13	0	9.5	2.375
97133	10	10	C	22.1	2.9	13.1	305	2	65	5	NA	0	63.6	156.9	25.8	91.7	0	1	1	10.5	16.33333333	8.1	0	79	2.04	35	210	0	42	3.9	39	143	52	25	10	3.57	100	156	0.52	45.97	3.2	32	176	9.77	169	5.13	0	9.5	2.375
97137	10	10	H	4.3	0.6	14	197	2	39	4	NA	0	57.5	160.5	22.3	78	0	2	0	5.5	2.104666667	5.2	0	129	3.34	8.61	51.66	0	19	3.7	37	67	29	22	8	2.86	98	85	0.95	83.98	4.1	41	91	5.05	39	11.97	0	9.3	2.325
97138	15	16	J	3.9	0.5	12.8	246	2	47	3	0.96	1	67.7	172.5	22.8	81	0	2	0	5.27	0.80104	5.3	0	70	1.81	3.42	20.52	0	16	4.1	41	60	21	25	13	4.64	106	123	0.8	70.72	3.3	33	87	4.83	9	8.55	0	9.3	2.325
97139	10	10	D	5.6	1	17.9	190	1	29	1	0.8	1	64.9	167.3	23.2	81.7	0	2	0	NA	#VALUE!	5.2	0	51	1.32	NA	NA	NA	19	4.8	48	63	20	26	19	6.78	103	130	0.99	87.52	2.7	27	76	4.22	15	8.55	0	9.3	2.325
97143	10	20	D	5.2	1.2	23.1	239	1	61	1	5	3	95.1	166.3	34.4	109.2	0	1	1	9.49	4.082808889	9	0	55	1.42	9.68	58.08	0	12	4.2	42	64	15	24	17	6.07	100	133	1.02	90.17	3.4	34	166	9.21	23	11.97	0	9.3	2.325
97144	10	10	D	3.5	0.5	14.3	210	1	18	3	1.5	2	75.1	184	22.2	79.6	0	2	0	5.77	1.654066667	5	0	38	0.98	6.45	38.7	0	16	4.2	42	88	13	28	8	2.86	101	60	0.92	81.33	2.7	27	94	5.22	11	6.84	0	9.5	2.375
97145	7	30	G	21.3	9.5	44.6	321	2	46	3	NA	0	162.9	157.3	65.8	124.2	1	2	0	NA	#VALUE!	4.9	0	72	1.86	NA	NA	NA	22	3.9	39	71	21	25	19	6.78	99	96	0.76	67.18	3.3	33	91	5.05	13	6.84	0	9.1	2.275
97146	10	14	F	3	0.6	20	230	2	19	5	5	3	50.3	154.2	21.2	73.2	0	2	0	5.5	3.116666667	5.1	0	47	1.22	12.75	76.5	0	14	4.1	41	86	16	23	9	3.21	101	59	0.69	61	2.8	28	90	5	17	10.26	0	9.2	2.3
97147	10	11	H	3.3	0.4	12.1	233	2	37	2	NA	0	54.5	152.2	23.5	87.3	0	2	0	5.38	1.664213333	5.1	0	54	1.4	6.96	41.76	0	10	4.1	41	92	15	24	9	3.21	105	65	0.45	39.78	3.4	34	87	4.83	10	3.42	0	8.9	2.225
97149	20	20	J	5.5	1.1	20	216	2	66	2	5	3	53.5	155.7	22.1	78.2	0	2	0	NA	#VALUE!	5.8	1	62	1.6	NA	NA	NA	12	4.1	41	97	25	21	14	5	105	175	0.67	59.23	3.6	36	91	5.05	27	6.84	0	9.5	2.375
97150	10	10	F	4.8	0.6	12.5	305	1	58	4	1.86	3	84.1	173.4	28	104.4	0	2	0	NA	#VALUE!	5.7	1	95	2.46	NA	NA	NA	30	3.8	38	69	32	28	14	5	100	217	1.15	101.66	3.1	31	97	5.38	81	11.97	0	9	2.25
97152	10	19	F	4.3	0.4	9.3	221	2	45	3	NA	0	77.9	163.7	29.1	NA	0	2	0	NA	#VALUE!	4.4	0	45	1.16	NA	NA	NA	14	3.9	39	41	17	26	14	5	101	50	0.63	55.69	2.3	23	84	4.66	6	5.13	0	8.7	2.175
97153	10	10	G	6	0.4	6.7	282	1	30	3	1.52	2	102.6	171.9	34.7	105.9	0	2	0	5.94	3.97584	5.1	0	45	1.16	15.06	90.36	0	36	4.2	42	70	23	25	14	5	101	162	1.11	98.12	3.2	32	99	5.5	46	3.42	0	9.1	2.275
97155	10	20	H	4.1	0.9	22	307	1	52	3	1.32	2	112.2	180.6	34.4	119.8	1	2	0	NA	#VALUE!	5.2	0	56	1.45	NA	NA	NA	12	3.7	37	66	18	25	8	2.86	105	143	0.96	84.86	3.3	33	96	5.33	19	8.55	0	8.6	2.15
97156	10	10	D	4.3	0.4	9.3	321	2	45	5	4.69	3	84.7	158.6	33.7	111	1	3	0	NA	#VALUE!	5.8	1	67	1.73	NA	NA	NA	31	4.1	41	87	22	26	8	2.86	101	103	0.73	64.53	3.6	36	82	4.55	32	6.84	0	10.1	2.525
97157	13	13	E	5.9	0.6	10.2	212	1	23	1	NA	0	64.4	176.2	20.7	76.4	1	2	0	5	0.993333333	4.9	0	76	1.97	4.47	26.82	0	21	4.6	46	63	19	27	16	5.71	96	147	0.91	80.44	3.7	37	83	4.61	13	20.52	0	9.6	2.4
97163	11	12	G	5.3	0.6	11.3	319	1	55	5	1.36	2	58.8	155.5	24.3	90	0	2	0	NA	#VALUE!	5.7	1	35	0.91	NA	NA	NA	33	4.5	45	84	23	28	14	5	99	196	0.86	76.02	3	30	103	5.72	47	5.13	0	9.1	2.275
97164	12	12	D	4.9	1.2	24.5	183	1	62	3	0	1	47.9	178	15.1	70.2	0	2	0	NA	#VALUE!	5.4	0	46	1.19	NA	NA	NA	10	3.6	36	83	14	25	13	4.64	99	30	0.63	55.69	3.5	35	110	6.11	14	3.42	0	9.1	2.275
97168	11	11	D	5.8	0.7	12.1	203	1	54	3	2.77	3	63.7	167.2	22.8	81	0	2	0	NA	#VALUE!	5.7	1	54	1.4	NA	NA	NA	16	4.3	43	97	19	28	27	9.64	101	220	1.02	90.17	2.5	25	101	5.61	10	3.42	0	8.9	2.225
97169	5	30	C	2.8	0.4	14.3	313	2	67	4	1.06	1	87.9	163.1	33	111.8	1	2	0	NA	#VALUE!	7	0	59	1.53	NA	NA	NA	13	3.9	39	80	14	29	14	5	98	164	0.7	61.88	3.5	35	89	4.94	31	5.13	0	9.7	2.425
97171	13	20	E	3.7	0.3	8.1	202	2	74	1	NA	0	57.3	155.2	23.8	86.3	1	1	1	9.44	6.226204444	6.7	0	79	2.04	14.84	89.04	0	14	4.1	41	74	15	28	15	5.36	96	55	0.64	56.58	3.4	34	160	8.88	11	10.26	0	9.9	2.475
97173	15	15	E	5	0.7	14	196	2	18	3	4.6	3	64.6	166.5	23.3	81.8	0	2	0	5.77	2.705488889	5.8	1	51	1.32	10.55	63.3	0	13	4	40	96	17	24	5	1.79	101	97	0.79	69.84	3.6	36	93	5.16	14	3.42	0	9.5	2.375
97174	10	10	A	6.6	0.7	10.6	223	2	26	5	5	3	49.8	150.7	21.9	77.7	0	2	0	5.55	2.784866667	5.2	0	42	1.09	11.29	67.74	0	16	3.9	39	48	21	25	19	6.78	106	75	0.7	61.88	3.7	37	96	5.33	22	3.42	0	8.9	2.225
97176	10	20	I	4.8	0.6	12.5	398	2	58	2	1.83	2	86	152.3	37.1	108	0	2	0	NA	#VALUE!	6.2	1	43	1.11	NA	NA	NA	21	3.9	39	95	20	24	16	5.71	101	72	0.51	45.08	2.8	28	100	5.55	58	3.42	0	8.8	2.2
97177	14	17	J	7.3	0.7	9.6	392	1	41	1	NA	0	108.3	164.3	40.1	122.7	0	2	0	6.55	9.603755556	5.6	0	36	0.93	32.99	197.94	0	71	4.5	45	65	43	29	22	7.85	100	133	0.92	81.33	3	30	108	6	70	13.68	0	9	2.25
97178	11	14	J	6.1	0.4	6.6	233	2	55	4	NA	0	87.3	149.9	38.9	NA	0	2	0	5.77	2.7696	5.9	1	47	1.22	10.8	64.8	0	15	3.9	39	89	14	24	11	3.93	100	75	0.65	57.46	3.8	38	94	5.22	49	6.84	0	9.1	2.275
97180	10	15	D	3.4	0.4	11.8	226	2	80	3	2.31	3	68.7	156.9	27.9	99.8	0	2	0	NA	#VALUE!	5.6	0	82	2.12	NA	NA	NA	15	3.9	39	88	16	25	23	8.21	104	56	0.91	80.44	2.8	28	88	4.88	4	5.13	0	9.4	2.35
97181	10	12	D	4.6	0.4	8.7	310	1	65	2	1.87	3	73	159.1	28.8	104.4	0	1	1	5.83	1.298146667	6.1	1	38	0.98	5.01	30.06	0	15	4.2	42	60	14	25	20	7.14	99	92	0.86	76.02	2.6	26	96	5.33	20	6.84	0	9.1	2.275
97184	11	11	B	4	0.8	20	157	2	19	3	1.72	2	79.2	166.3	28.6	96.5	0	2	0	5.22	3.09256	5.3	0	40	1.03	13.33	79.98	0	7	4	40	62	17	21	12	4.28	104	27	0.77	68.07	3.2	32	90	5	10	6.84	0	9.1	2.275
97186	10	11	F	24	1.6	6.7	400	1	46	5	5	3	116.9	182.1	35.3	120.1	1	1	1	12.3	13.57373333	9.1	0	33	0.85	24.83	148.98	0	50	4.7	47	66	42	27	18	6.43	98	151	0.91	80.44	2.6	26	210	11.66	46	30.78	0	9.6	2.4
97189	15	20	E	5.8	1.5	25.9	272	1	71	4	3.13	3	117.3	177.7	37.1	120.9	1	1	1	NA	#VALUE!	6	1	44	1.14	NA	NA	NA	18	3.7	37	46	22	29	15	5.36	100	544	0.85	75.14	2.9	29	91	5.05	12	5.13	0	8.7	2.175
97191	10	20	H	4.3	0.7	16.3	227	2	44	1	0.41	1	80.8	157	32.8	94.7	0	2	0	NA	#VALUE!	5.3	0	54	1.4	NA	NA	NA	14	4	40	78	17	24	6	2.14	101	57	0.66	58.34	3.6	36	74	4.11	18	3.42	0	9.4	2.35
97192	13	14	H	2.8	0.7	25	189	2	67	2	2.39	3	71.6	153.9	30.2	99.1	1	2	0	5.22	1.54744	5.6	0	79	2.04	6.67	40.02	0	22	4.4	44	82	30	24	15	5.36	105	316	1.3	114.92	2.9	29	85	4.72	25	8.55	0	9.3	2.325
97193	13	13	J	6	0.7	11.7	321	1	28	1	3.29	3	107.5	181.3	32.7	113.4	1	2	0	NA	#VALUE!	5.2	0	57	1.47	NA	NA	NA	42	4	40	86	31	23	11	3.93	97	101	0.85	75.14	3.9	39	105	5.83	82	20.52	0	9.7	2.425
97194	17	30	J	5.9	1.1	18.6	301	1	69	5	NA	0	67	162.9	25.2	92	1	1	1	8.33	4.716631111	7.4	0	52	1.34	12.74	76.44	0	22	4.3	43	69	19	26	19	6.78	101	54	0.86	76.02	3.5	35	138	7.66	37	10.26	0	9.8	2.45
97198	19	20	E	5.5	0.6	10.9	292	2	73	3	1.23	1	65.3	157.4	26.4	105.2	1	2	0	NA	#VALUE!	5.9	1	46	1.19	NA	NA	NA	17	4.4	44	91	22	20	27	9.64	101	46	1.01	89.28	3.3	33	89	4.94	14	5.13	0	10.2	2.55
97200	11	11	B	4.3	0.3	7	243	1	56	4	1.49	2	71.1	179	22.2	78.5	0	2	0	NA	#VALUE!	5.8	1	53	1.37	NA	NA	NA	17	4.6	46	97	21	23	12	4.28	102	391	1.41	124.64	2.5	25	103	5.72	18	3.42	0	9.4	2.35
97201	17	17	E	9.8	1.7	17.3	197	1	60	4	0.16	1	65.1	175	21.3	76.4	0	2	0	5.27	0.786986667	4.8	0	67	1.73	3.36	20.16	0	20	3.9	39	48	29	25	12	4.28	102	274	0.96	84.86	3.3	33	86	4.77	28	17.1	0	9.2	2.3
97204	10	10	G	2.7	0.8	29.6	184	2	80	3	3.33	3	68.5	155.7	28.3	107.2	0	2	0	5	0.888888889	5.6	0	65	1.68	4	24	0	11	3.6	36	124	20	24	18	6.43	102	94	1.02	90.17	2.6	26	83	4.61	20	13.68	0	9	2.25
97206	10	10	D	6.3	0.5	7.9	234	1	69	3	5	3	92	183.4	27.4	97.8	0	2	0	6.49	2.189293333	5.1	0	72	1.86	7.59	45.54	0	28	3.8	38	47	27	27	13	4.64	99	326	1.21	106.96	2.8	28	109	6.05	25	10.26	0	9.1	2.275
97208	19	19	J	7.7	1.5	19.5	227	1	30	5	0.18	1	79.6	182.4	23.9	82.7	0	2	0	NA	#VALUE!	4.8	0	62	1.6	NA	NA	NA	27	3.9	39	88	26	25	14	5	103	599	1.09	96.36	3	30	86	4.77	25	8.55	0	9.3	2.325
97209	10	10	D	6.6	1.2	18.2	296	2	71	3	4.62	3	74.6	162.3	28.3	98.5	0	2	0	NA	#VALUE!	5.3	0	56	1.45	NA	NA	NA	13	3.9	39	76	18	23	15	5.36	103	107	0.71	62.76	3.4	34	87	4.83	11	10.26	0	9.4	2.35
97210	30	30	D	8.6	0.8	9.3	372	1	47	1	1.11	1	93.2	176.7	29.8	108.4	0	1	1	NA	#VALUE!	12.1	0	22	0.57	NA	NA	NA	76	4.2	42	133	76	22	14	5	97	115	0.64	56.58	3.1	31	232	12.88	80	6.84	0	9.2	2.3
97215	10	17	I	4.4	0.5	11.4	281	2	71	2	0.09	1	57.1	151.8	24.8	90.2	0	1	1	NA	#VALUE!	9.4	0	94	2.43	NA	NA	NA	10	4	40	100	15	22	51	18.21	104	61	1.77	156.47	3.6	36	121	6.72	35	1.71	0	9.4	2.35
97216	14	30	E	7.5	1.9	25.3	379	2	69	5	1.06	1	119.4	150.7	52.6	128	1	1	1	NA	#VALUE!	6.1	1	51	1.32	NA	NA	NA	17	3.6	36	89	18	23	22	7.85	103	96	0.7	61.88	3.2	32	97	5.38	13	8.55	0	9.4	2.35
97217	10	30	G	3.6	0.7	19.4	209	2	29	4	0.35	1	60	161.7	22.9	84.4	0	2	0	4.61	1.05108	4.7	0	79	2.04	5.13	30.78	0	9	4.3	43	66	14	25	15	5.36	101	128	0.66	58.34	3.2	32	82	4.55	16	8.55	0	9.3	2.325
97221	10	10	C	4.3	0.9	20.9	300	1	78	1	NA	0	66.6	170.4	22.9	NA	1	2	0	5.61	1.7204	6.1	1	45	1.16	6.9	41.4	0	21	4.1	41	125	26	25	18	6.43	100	224	0.93	82.21	3.6	36	96	5.33	21	13.68	0	8.7	2.175
97222	10	13	H	10.5	2.7	25.7	310	2	53	4	5	3	128.1	156.3	52.4	NA	1	1	1	NA	#VALUE!	6.6	0	41	1.06	NA	NA	NA	20	3.6	36	127	14	20	13	4.64	103	67	0.65	57.46	3.7	37	184	10.21	27	3.42	0	10	2.5
97223	10	10	C	4.3	0.6	14	163	1	26	4	4.16	3	83	181.7	25.1	80.8	0	2	0	5.11	0.338395556	5.1	0	88	2.28	1.49	8.94	0	15	4.3	43	70	20	26	19	6.78	102	445	1.25	110.5	2.7	27	85	4.72	29	6.84	0	9.1	2.275
97224	14	14	E	6.1	0.7	11.5	303	2	72	3	2.43	3	59.7	155.4	24.7	92	1	2	0	NA	#VALUE!	5.7	1	40	1.03	NA	NA	NA	17	4.7	47	96	29	22	19	6.78	105	102	1.11	98.12	2.9	29	95	5.27	33	3.42	0	9.9	2.475
97228	10	10	G	5.5	0.6	10.9	303	1	49	3	NA	0	98.8	182.3	29.7	120.4	0	2	0	5.72	4.311608889	5.6	0	33	0.85	16.96	101.76	0	8	3.8	38	88	14	30	8	2.86	101	85	0.78	68.95	3.5	35	95	5.27	12	8.55	0	8.9	2.225
97231	12	12	J	5.6	0.7	12.5	331	2	27	5	2.94	3	75	155.5	31	98	0	2	0	6.49	23.51687556	5.9	1	37	0.96	81.53	489.18	0	29	4.3	43	99	46	25	10	3.57	99	254	0.52	45.97	3.4	34	105	5.83	50	6.84	0	9.2	2.3
97233	10	10	F	4.5	0.4	8.9	221	1	69	5	1.54	2	63.4	157.5	25.6	90	1	1	1	6.72	3.14496	6.1	1	44	1.14	10.53	63.18	0	24	4.3	43	59	22	27	11	3.93	94	173	0.65	57.46	2.8	28	113	6.27	20	8.55	0	8.9	2.225
97234	10	19	G	7.5	1.3	17.3	309	2	32	5	0.28	1	90.8	161.1	35	110.9	0	2	0	5.38	4.038586667	5.3	0	36	0.93	16.89	101.34	0	17	4.1	41	80	19	25	10	3.57	99	114	0.67	59.23	3.3	33	96	5.33	16	5.13	0	9.4	2.35
97235	11	11	I	5.8	0.9	15.5	220	2	35	3	0.02	1	83	168.1	29.4	103.5	0	2	0	NA	#VALUE!	5.7	1	45	1.16	NA	NA	NA	15	3.5	35	153	12	22	8	2.86	103	56	0.79	69.84	3.3	33	79	4.39	41	3.42	0	9.1	2.275
97236	10	10	G	4.1	0.3	7.3	227	1	45	5	4.17	3	73.8	171.2	25.2	82.2	1	2	0	6.05	3.065333333	5.6	0	57	1.47	11.4	68.4	0	15	4.4	44	47	18	28	18	6.43	102	246	1.13	99.89	2.5	25	107	5.94	14	5.13	0	9.2	2.3
97237	10	10	H	4.6	1.2	26.1	238	2	80	3	1.74	2	74.8	159.1	29.6	NA	1	1	1	5.66	2.53568	6.5	0	60	1.55	10.08	60.48	0	13	4.1	41	109	17	28	17	6.07	102	48	0.87	76.91	3.5	35	97	5.38	14	1.71	0	9.4	2.35
97242	15	20	J	2.7	0.6	22.2	249	1	75	3	1.52	2	86.3	173.9	28.5	109.7	1	2	0	5.77	2.266968889	5	0	57	1.47	8.84	53.04	0	14	4.4	44	55	16	30	17	6.07	101	55	1.08	95.47	2.4	24	94	5.22	16	39.33	0	9.5	2.375
97245	11	11	B	5.6	0.8	14.3	266	1	39	3	2.28	3	81	177.6	25.7	93.1	1	2	0	NA	#VALUE!	5.6	0	31	0.8	NA	NA	NA	14	4.2	42	68	9	27	15	5.36	97	231	0.89	78.68	2.6	26	93	5.16	22	3.42	0	9.5	2.375
97247	14	14	B	4	0.4	10	140	1	45	1	3.38	3	87.3	179.1	27.2	103.5	0	2	0	6.22	1.838355556	5.3	0	59	1.53	6.65	39.9	0	25	4.3	43	71	16	23	21	7.5	103	113	1.03	91.05	2.2	22	105	5.83	30	11.97	0	9.3	2.325
97248	10	14	H	5	0.3	6	282	2	68	2	1.1	1	57	148.7	25.8	87.5	0	2	0	5.83	3.269982222	5.7	1	43	1.11	12.62	75.72	0	35	4	40	97	21	26	22	7.85	98	117	1.16	102.54	3.1	31	97	5.38	62	5.13	0	9.2	2.3
97249	11	11	D	5.6	1.3	23.2	252	2	20	4	1.14	1	84.5	162.4	32	102.4	0	2	0	5	1.811111111	5.3	0	41	1.06	8.15	48.9	0	8	3.3	33	63	10	27	9	3.21	105	61	0.63	55.69	2.8	28	84	4.66	16	1.71	0	8.8	2.2
97250	14	14	J	4.1	0.7	17.1	262	1	32	3	1.81	2	82.7	189	23.2	88.5	0	2	0	NA	#VALUE!	5.4	0	51	1.32	NA	NA	NA	21	4.5	45	58	18	25	17	6.07	99	105	0.94	83.1	2.7	27	97	5.38	17	10.26	0	9.3	2.325
97252	13	18	E	3.4	0.6	17.6	265	2	69	3	NA	0	83.7	155.3	34.7	114	1	2	0	NA	#VALUE!	6.1	1	63	1.63	NA	NA	NA	11	3.4	34	61	16	21	20	7.14	106	47	0.68	60.11	2.9	29	96	5.33	39	5.13	0	8.7	2.175
97253	10	10	H	6.5	1.1	16.9	330	2	57	4	0.12	1	83.8	162.8	31.6	116	1	2	0	NA	#VALUE!	6.2	1	47	1.22	NA	NA	NA	25	3.8	38	100	28	26	15	5.36	98	428	1.06	93.7	4.1	41	82	4.55	20	6.84	0	10.4	2.6
97255	13	13	E	6.1	0.8	13.1	292	1	29	4	1.58	2	73.3	170.9	25.1	93.4	0	2	0	5.83	2.500422222	5.3	0	37	0.96	9.65	57.9	0	56	4.1	41	58	54	24	13	4.64	105	2193	0.31	27.4	2.8	28	96	5.33	25	11.97	0	9.1	2.275
97256	11	30	I	6.5	0.4	6.2	400	1	57	3	NA	0	65.1	173.2	21.7	89.5	1	2	0	NA	#VALUE!	6	1	56	1.45	NA	NA	NA	19	3.6	36	106	21	29	10	3.57	101	75	0.81	71.6	3.8	38	97	5.38	73	3.42	0	8.7	2.175
97257	12	12	B	6	0.5	8.3	293	2	26	1	1.97	3	95.2	152.4	41	106.4	0	2	0	NA	#VALUE!	5.5	0	51	1.32	NA	NA	NA	16	4.2	42	73	21	24	12	4.28	102	137	0.88	77.79	3.3	33	86	4.77	10	3.42	0	9.4	2.35
97259	11	19	E	5.4	1.4	25.9	254	1	57	4	1.44	2	63.9	161.4	24.5	91.3	0	2	0	NA	#VALUE!	5.5	0	121	3.13	NA	NA	NA	29	4.4	44	73	40	23	9	3.21	96	202	0.66	58.34	3.5	35	90	5	59	10.26	0	9.4	2.35
97260	10	30	H	7.2	1.3	18.1	353	2	45	2	1.22	1	71.6	153.1	30.5	96.4	0	2	0	7.05	6.915266667	6.1	1	56	1.45	22.07	132.42	0	17	4	40	73	15	23	15	5.36	103	76	0.69	61	3.3	33	118	6.55	26	10.26	0	9.4	2.35
97261	11	12	D	3.1	0.3	9.7	190	1	19	3	0.08	1	87.2	184.1	25.7	94	0	2	0	6.22	2.485235556	5.1	0	47	1.22	8.99	53.94	0	50	4.9	49	101	27	28	14	5	99	261	0.99	87.52	2.3	23	105	5.83	26	29.07	0	9.6	2.4
97264	10	18	G	17.2	2.8	16.3	337	2	67	1	3.88	3	88.2	153.5	37.4	125.1	0	1	1	7.38	20.33928	9.5	0	51	1.32	62.01	372.06	0	54	3.3	33	129	87	24	18	6.43	101	139	0.6	53.04	3.6	36	123	6.83	140	5.13	0	9	2.25
97266	16	17	E	6	0.9	15	214	1	43	5	0.59	1	86.6	180.2	26.7	88.8	0	2	0	5.5	1.390888889	5.6	0	54	1.4	5.69	34.14	0	17	4.3	43	79	21	27	4	1.43	99	241	0.89	78.68	3	30	90	5	19	10.26	0	9.1	2.275
97268	15	15	E	6.6	0.7	10.6	338	1	80	3	3.69	3	63.7	151.9	27.6	104.8	1	1	1	7.66	3.377208889	7.5	0	24	0.62	9.92	59.52	0	6	4.4	44	68	13	24	15	5.36	99	94	0.87	76.91	3.1	31	129	7.16	23	6.84	0	9.3	2.325
97270	10	10	D	7	1.1	15.7	190	2	36	4	0.28	1	72.1	156.3	29.5	96.6	0	2	0	6.22	2.720213333	5.2	0	34	0.88	9.84	59.04	0	12	4.1	41	61	15	26	10	3.57	100	207	0.78	68.95	3.4	34	103	5.72	18	6.84	0	9	2.25
97272	13	13	B	6.5	1.4	21.5	250	2	80	4	0.97	1	75.5	165.9	27.4	95	1	3	0	5.55	2.747866667	5.8	1	41	1.06	11.14	66.84	0	42	3.5	35	74	38	26	28	10	101	86	1.81	160	3.9	39	93	5.16	69	11.97	0	10.3	2.575
97274	10	13	C	3.3	0.3	9.1	230	1	80	5	1.66	2	81.8	171.3	27.9	NA	1	2	0	6.05	3.180955556	5.5	0	48	1.24	11.83	70.98	0	16	4	40	75	21	26	9	3.21	96	85	0.84	74.26	3.1	31	98	5.44	25	10.26	0	9.1	2.275
97275	10	10	I	4.4	0.3	6.8	165	2	39	4	1.07	1	62.2	172.6	20.9	78.8	0	2	0	5.05	0.538666667	5.3	0	89	2.3	2.4	14.4	0	10	3.7	37	59	15	24	10	3.57	106	97	0.52	45.97	2.7	27	83	4.61	9	5.13	0	8.9	2.225
97277	10	10	G	4.1	0.3	7.3	359	1	47	1	0.04	1	99	166	35.9	113.4	0	2	0	6.27	6.42884	6.3	1	40	1.03	23.07	138.42	0	26	3.7	37	66	21	25	12	4.28	101	100	0.79	69.84	3.6	36	102	5.66	43	3.42	0	8.8	2.2
97278	11	12	D	5.8	0.8	13.8	231	2	27	4	0.85	1	74.8	153.1	31.9	98.1	0	2	0	NA	#VALUE!	5.9	1	55	1.42	NA	NA	NA	11	3.4	34	71	15	25	9	3.21	104	127	0.78	68.95	3.1	31	116	6.44	12	5.13	0	8.8	2.2
97280	10	15	D	6.6	0.6	9.1	302	1	48	1	1.89	3	88.2	167.9	31.3	103.5	0	1	1	8.77	14.66733778	8.8	0	31	0.8	37.63	225.78	0	45	3.9	39	112	37	24	15	5.36	96	170	0.8	70.72	4.3	43	151	8.38	83	5.13	0	9.6	2.4
97284	12	12	B	4.5	0.6	13.3	301	2	52	3	0.75	1	77.1	166.7	27.7	92.8	1	2	0	5.11	0.499644444	5.3	0	71	1.84	2.2	13.2	0	13	4.5	45	63	19	27	10	3.57	93	110	0.78	68.95	2.5	25	83	4.61	25	8.55	0	9.3	2.325
97289	10	16	H	3.4	0.6	17.6	229	2	48	3	4.86	3	75	161.7	28.7	92	0	2	0	NA	#VALUE!	5.7	1	90	2.33	NA	NA	NA	15	4.3	43	52	18	24	13	4.64	104	183	0.91	80.44	2.4	24	78	4.33	15	10.26	0	9	2.25
97293	10	12	H	3.4	0.9	26.5	233	2	27	1	1.2	1	66.2	153	28.3	91.7	0	2	0	5.72	1.932088889	5.6	0	59	1.53	7.6	45.6	0	21	3.5	35	127	22	23	16	5.71	105	70	0.61	53.92	3.7	37	94	5.22	45	6.84	0	9.1	2.275
97297	12	12	J	7.6	0.6	7.9	254	2	62	1	NA	0	79.9	151.5	34.8	104.9	1	2	0	NA	#VALUE!	5.2	0	40	1.03	NA	NA	NA	31	4.3	43	120	31	25	12	4.28	100	106	0.51	45.08	3.2	32	78	4.33	14	3.42	0	9.3	2.325
97299	11	11	H	7.4	1.2	16.2	278	1	59	3	2.47	3	93.3	183.1	27.8	110.1	0	2	0	5.61	3.99432	5.7	1	32	0.83	16.02	96.12	0	27	4.2	42	140	20	27	15	5.36	106	181	0.82	72.49	2.8	28	94	5.22	27	8.55	0	9.2	2.3
97301	10	20	F	3.9	0.9	23.1	359	1	64	4	1.22	1	87.4	174.3	28.8	100.2	1	2	0	NA	#VALUE!	5.5	0	62	1.6	NA	NA	NA	52	4.3	43	67	37	25	13	4.64	101	232	1.34	118.46	2.7	27	89	4.94	48	10.26	0	9.1	2.275
97304	10	20	F	4.9	0.4	8.2	210	2	26	1	0.59	1	95.6	161.1	36.8	114.7	0	2	0	5.88	3.528	5.5	0	35	0.91	13.5	81	0	7	3.5	35	67	12	23	15	5.36	105	70	0.71	62.76	3.4	34	99	5.5	8	3.42	0	9.2	2.3
97305	10	30	D	4.2	0.5	11.9	264	1	64	3	5	3	90.4	176.1	29.2	102	0	2	0	5.77	1.29248	5.4	0	42	1.09	5.04	30.24	0	21	4.5	45	72	24	27	16	5.71	101	299	0.94	83.1	2.6	26	96	5.33	17	10.26	0	9.3	2.325
97306	12	12	J	5.5	0.4	7.3	280	2	20	1	NA	0	85.3	161.8	32.6	87.9	0	2	0	6.05	7.848866667	5.4	0	44	1.14	29.19	175.14	0	19	4.1	41	82	19	23	12	4.28	101	77	0.75	66.3	3.8	38	104	5.77	24	8.55	0	9.6	2.4
97307	12	14	F	13	3.2	24.6	400	1	63	3	0.91	1	124	172	41.9	131.3	1	1	1	NA	#VALUE!	9.3	0	43	1.11	NA	NA	NA	27	3.7	37	89	27	21	9	3.21	98	184	0.81	71.6	3.2	32	194	10.77	159	6.84	0	9.1	2.275
97308	10	10	I	2.5	0.5	20	309	2	51	3	3.29	3	94.6	169.5	32.9	112.9	1	2	0	NA	#VALUE!	5.8	1	40	1.03	NA	NA	NA	13	3.7	37	61	15	29	13	4.64	98	92	0.69	61	3.1	31	101	5.61	12	5.13	0	9.5	2.375
97313	11	11	B	6.2	0.7	11.3	180	2	18	3	5	3	57.1	166.9	20.5	68	0	2	0	5.27	1.510733333	5.2	0	74	1.91	6.45	38.7	0	12	3.9	39	31	14	26	12	4.28	103	76	0.77	68.07	2.5	25	90	5	12	5.13	0	9.1	2.275
97316	20	30	D	6.1	1.6	26.2	322	1	27	1	1.39	2	95.7	163.2	35.9	107.2	0	2	0	NA	#VALUE!	5.5	0	37	0.96	NA	NA	NA	40	4.5	45	48	28	26	15	5.36	106	293	0.81	71.6	3	30	95	5.27	55	5.13	0	9.7	2.425
97319	15	20	E	4.2	0.6	14.3	132	1	32	3	1.02	1	99.2	173.2	33.1	108.6	1	2	0	NA	#VALUE!	5.2	0	38	0.98	NA	NA	NA	31	4.1	41	65	20	25	12	4.28	101	162	0.99	87.52	2.8	28	80	4.44	114	5.13	0	9.4	2.35
97320	10	10	G	3.7	0.9	24.3	226	1	65	4	2.16	3	56	178.1	17.7	80.4	1	2	0	5.11	1.155995556	5.5	0	86	2.22	5.09	30.54	0	15	3.9	39	121	18	24	11	3.93	104	124	0.77	68.07	2.8	28	87	4.83	17	8.55	0	8.7	2.175
97321	10	11	A	5.6	0.9	16.1	239	1	37	5	5	3	68.6	164.1	25.5	96.2	0	2	0	NA	#VALUE!	5.5	0	34	0.88	NA	NA	NA	21	4.1	41	102	23	25	9	3.21	101	128	0.84	74.26	4	40	85	4.72	21	10.26	0	9.2	2.3
97322	10	16	C	11	3.1	28.2	267	2	32	4	2.28	3	110.6	174.7	36.2	118.4	1	2	0	NA	#VALUE!	5.9	1	49	1.27	NA	NA	NA	107	3.3	33	99	92	21	13	4.64	101	108	0.87	76.91	4.9	49	86	4.77	116	3.42	0	9.1	2.275
97323	10	10	C	4.9	0.4	8.2	198	2	67	5	3.91	3	54.1	149.3	24.3	84.1	1	2	0	NA	#VALUE!	6.1	1	63	1.63	NA	NA	NA	16	4.1	41	73	21	32	14	5	100	78	0.54	47.74	3.7	37	93	5.16	17	5.13	0	10.1	2.525
97325	10	15	C	2.9	0.3	10.3	188	2	27	1	1.54	2	60.8	157.9	24.4	79.8	0	2	0	NA	#VALUE!	4.9	0	67	1.73	NA	NA	NA	41	4.4	44	63	29	22	13	4.64	103	67	0.67	59.23	3	30	88	4.88	14	6.84	0	9.2	2.3
97326	10	10	G	4	0.3	7.5	297	1	64	5	1.79	2	79.6	177.2	25.4	99.7	0	2	0	6	1.386666667	6.1	1	40	1.03	5.2	31.2	0	14	3.5	35	98	14	27	19	6.78	105	40	0.71	62.76	3.7	37	99	5.5	18	6.84	0	9.7	2.425
97327	11	12	J	4.6	0.3	6.5	226	1	76	4	3.32	3	81.5	169.7	28.3	104.8	1	2	0	NA	#VALUE!	5.3	0	73	1.89	NA	NA	NA	13	4	40	83	16	24	28	10	99	243	1.62	143.21	2.6	26	103	5.72	29	8.55	0	9.4	2.35
97330	10	11	C	6.9	1.5	21.7	320	1	72	3	4.65	3	129.3	177.8	40.9	136.3	1	1	1	NA	#VALUE!	6.6	0	44	1.14	NA	NA	NA	19	3.9	39	71	14	23	16	5.71	100	44	0.95	83.98	2.9	29	123	6.83	27	3.42	0	8.7	2.175
97332	10	20	H	5.6	0.5	8.9	172	2	80	3	1.67	2	58.4	156.2	23.9	77.5	1	2	0	5.22	1.00456	5.4	0	53	1.37	4.33	25.98	0	7	3.9	39	53	13	25	29	10.35	102	53	1.22	107.85	2.9	29	90	5	9	5.13	0	9.7	2.425
97333	13	16	J	3.6	0.4	11.1	205	2	48	5	3.85	3	55	163.1	20.7	76.6	0	2	0	NA	#VALUE!	5.4	0	60	1.55	NA	NA	NA	8	3.8	38	25	13	27	12	4.28	107	69	0.49	43.32	3.1	31	99	5.5	14	5.13	0	9.1	2.275
97334	10	16	D	6.6	0.7	10.6	300	2	72	3	5	3	56.3	156.3	23	92	0	2	0	5.33	2.989537778	5.3	0	64	1.66	12.62	75.72	0	31	3.6	36	171	32	26	15	5.36	100	64	1.35	119.34	2.9	29	88	4.88	295	3.42	0	9.5	2.375
97336	12	12	J	4.6	0.6	13	205	2	58	5	5	3	43	152.7	18.4	70	1	2	0	NA	#VALUE!	5.2	0	72	1.86	NA	NA	NA	19	4.1	41	66	21	26	12	4.28	100	66	0.81	71.6	2.6	26	83	4.61	11	13.68	0	8.8	2.2
97337	10	12	C	2.8	0.4	14.3	143	1	71	4	0.97	1	83.6	165	30.7	105.7	1	2	0	NA	#VALUE!	5.8	1	45	1.16	NA	NA	NA	21	4	40	90	22	25	23	8.21	100	456	1.89	167.08	3.4	34	87	4.83	49	8.55	0	9.2	2.3
97338	10	15	H	5.9	1	16.9	321	2	37	5	0.59	1	98.1	170.7	33.7	115.2	0	2	0	5.88	8.24768	5.5	0	44	1.14	31.56	189.36	0	23	3.7	37	74	22	21	10	3.57	106	98	0.65	57.46	3.1	31	98	5.44	35	3.42	0	9	2.25
97339	3	30	D	7	4.3	61.4	331	1	80	3	0.86	1	78.5	174.4	25.8	101.1	0	2	0	NA	#VALUE!	5.3	0	68	1.76	NA	NA	NA	14	4.4	44	64	19	27	14	5	99	208	1.02	90.17	2.9	29	98	5.44	19	11.97	0	9.5	2.375
97343	10	13	H	4.5	0.5	11.1	246	2	57	3	5	3	73	160.6	28.3	96.3	0	2	0	NA	#VALUE!	5.6	0	54	1.4	NA	NA	NA	11	4	40	108	16	28	8	2.86	98	90	0.74	65.42	2.9	29	88	4.88	12	8.55	0	9.4	2.35
97345	15	15	J	8.1	1	12.3	203	1	18	5	1.34	2	62	163.8	23.1	76.5	0	2	0	NA	#VALUE!	5.3	0	54	1.4	NA	NA	NA	12	3.9	39	35	18	26	11	3.93	101	135	0.78	68.95	2.9	29	99	5.5	25	10.26	0	9.1	2.275
97348	10	30	J	4.8	0.8	16.7	240	2	68	5	0	1	62.6	156.2	25.7	94.3	1	2	0	NA	#VALUE!	5.6	0	31	0.8	NA	NA	NA	17	3.9	39	58	27	30	15	5.36	105	263	0.98	86.63	3.1	31	102	5.66	9	5.13	0	9.3	2.325
97352	11	14	F	8.3	2.1	25.3	223	1	45	3	2.21	3	61.6	164.6	22.7	79.2	0	2	0	5.94	1.66848	4.9	0	76	1.97	6.32	37.92	0	25	4.1	41	66	26	26	19	6.78	103	254	1.02	90.17	2.4	24	96	5.33	24	8.55	0	9.2	2.3
97353	10	13	C	4.5	0.5	11.1	251	1	80	3	1.66	2	61.8	170.7	21.2	85.4	0	2	0	5.44	1.363626667	5.5	0	72	1.86	5.64	33.84	0	16	3.9	39	40	23	25	26	9.28	101	118	1.98	175.03	2.6	26	95	5.27	12	8.55	0	9.3	2.325
97354	12	16	E	4.7	0.9	19.1	289	2	31	2	1.1	1	105	163.8	39.1	116	0	2	0	NA	#VALUE!	5.6	0	43	1.11	NA	NA	NA	21	4.4	44	59	13	24	9	3.21	102	108	0.62	54.81	2.8	28	87	4.83	18	3.42	0	9.5	2.375
97356	10	20	F	5.3	0.8	15.1	233	2	29	1	1.25	1	81.5	151.1	35.7	108.5	0	2	0	NA	#VALUE!	5	0	46	1.19	NA	NA	NA	17	4	40	85	18	24	8	2.86	103	42	0.45	39.78	3.4	34	86	4.77	13	6.84	0	9	2.25
97357	12	18	J	10.3	2.8	27.2	325	1	62	4	1.57	2	118.3	165.3	43.3	128.8	1	2	0	5.88	2.890346667	5.4	0	66	1.71	11.06	66.36	0	16	4	40	81	16	30	24	8.57	97	201	1.24	109.62	3.3	33	99	5.5	22	8.55	0	9.5	2.375
97360	13	17	E	4.7	0.7	14.9	400	1	63	4	NA	0	120.9	172.1	40.8	131.6	1	2	0	NA	#VALUE!	4.9	0	33	0.85	NA	NA	NA	21	4.2	42	78	19	29	11	3.93	100	305	0.92	81.33	3.5	35	96	5.33	17	6.84	0	9.8	2.45
97361	11	11	B	5.4	0.3	5.6	223	1	54	5	5	3	111.1	187.9	31.5	106.3	0	2	0	6.16	3.72064	5.6	0	36	0.93	13.59	81.54	0	15	4.2	42	96	17	28	13	4.64	101	232	1	88.4	3	30	103	5.72	21	10.26	0	9.2	2.3
97362	17	17	E	4.3	0.5	11.6	200	1	22	3	1.69	2	82.9	183.9	24.5	81	0	2	0	5.33	1.703231111	5.3	0	57	1.47	7.19	43.14	0	10	4.4	44	58	15	28	18	6.43	104	97	1.1	97.24	2.7	27	90	5	11	13.68	0	9.5	2.375
97364	10	10	C	8.3	1.5	18.1	207	2	33	5	1.02	1	58.1	164.3	21.5	78.7	0	2	0	NA	#VALUE!	5.5	0	45	1.16	NA	NA	NA	13	4.1	41	79	16	29	13	4.64	98	178	0.88	77.79	3.6	36	86	4.77	10	3.42	0	9.3	2.325
97365	10	10	H	3.7	0.4	10.8	228	2	49	3	1.75	2	52.4	154	22.1	77.2	0	2	0	NA	#VALUE!	5.2	0	48	1.24	NA	NA	NA	8	4.4	44	78	15	27	9	3.21	97	190	0.71	62.76	2.8	28	75	4.16	16	3.42	0	9.4	2.35
97367	13	20	H	14.3	2.5	17.5	209	2	61	3	3.04	3	90.1	168.4	31.8	108.4	1	2	0	5.66	0.742088889	6.2	1	66	1.71	2.95	17.7	0	10	4.2	42	96	15	30	17	6.07	99	122	0.8	70.72	3.1	31	96	5.33	15	5.13	0	9.5	2.375
97370	10	17	H	3.1	0.4	12.9	179	2	62	2	2.77	3	82.6	154.1	34.8	101.9	0	2	0	NA	#VALUE!	5.4	0	77	1.99	NA	NA	NA	28	4.1	41	81	21	25	22	7.85	101	104	0.73	64.53	2.5	25	91	5.05	31	3.42	0	9.6	2.4
97371	10	10	G	4	0.9	22.5	287	2	57	3	5	3	74.1	162	28.2	99.8	0	2	0	NA	#VALUE!	5.2	0	58	1.5	NA	NA	NA	23	4.3	43	57	20	27	13	4.64	99	93	0.61	53.92	2.5	25	87	4.83	21	5.13	0	9.4	2.35
97374	10	10	D	5	0.6	12	313	1	65	3	2.33	3	124.3	169.5	43.3	129.1	1	2	0	NA	#VALUE!	5.6	0	36	0.93	NA	NA	NA	13	3.8	38	84	13	27	19	6.78	98	118	1.07	94.59	3.3	33	88	4.88	25	5.13	0	8.8	2.2
97375	13	20	A	6.2	1.6	25.8	392	1	71	5	1.4	2	117.3	177.4	37.3	130.1	0	1	1	6.66	6.23968	7.3	0	39	1.01	21.08	126.48	0	37	4.1	41	39	30	27	21	7.5	99	154	1.21	106.96	2.9	29	115	6.38	21	10.26	0	9.6	2.4
97378	10	10	C	3.3	0.6	18.2	184	2	19	4	1.91	3	109.7	168.9	38.5	119.6	0	2	0	5.27	2.047102222	4.8	0	50	1.29	8.74	52.44	0	10	3.7	37	83	14	23	10	3.57	102	153	0.62	54.81	3.6	36	87	4.83	6	13.68	0	9.2	2.3
97379	18	20	E	3.7	0.5	13.5	210	1	38	2	2.67	3	74.4	166.9	26.7	89.6	0	2	0	5.5	1.801555556	5.5	0	54	1.4	7.37	44.22	0	39	4.1	41	73	29	31	14	5	103	136	0.92	81.33	3.4	34	90	5	29	8.55	0	9.2	2.3
97382	10	17	F	4.6	0.4	8.7	298	1	36	5	5	3	84.5	177.8	26.7	93.8	0	2	0	NA	#VALUE!	5.9	1	40	1.03	NA	NA	NA	29	4.6	46	64	22	27	20	7.14	104	298	1.1	97.24	3.1	31	111	6.16	28	3.42	0	9.7	2.425
97383	11	11	F	4.3	0.9	20.9	274	1	54	3	NA	0	73.6	167.6	26.2	91.2	0	2	0	6.66	4.8544	5.4	0	71	1.84	16.4	98.4	0	19	4	40	63	14	21	15	5.36	103	176	1.15	101.66	2.9	29	114	6.33	19	8.55	0	9.4	2.35
97384	10	10	G	6.9	0.8	11.6	186	1	31	1	NA	0	91.3	185.5	26.5	88.9	0	2	0	NA	#VALUE!	5.5	0	53	1.37	NA	NA	NA	21	4	40	72	19	26	11	3.93	103	139	0.87	76.91	2.7	27	92	5.11	19	3.42	0	9.3	2.325
97386	10	20	D	9.7	2.1	21.6	318	1	60	5	1.05	1	137.7	182.1	41.5	139.6	1	1	1	NA	#VALUE!	8.6	0	40	1.03	NA	NA	NA	15	3.6	36	94	12	24	13	4.64	103	232	1.27	112.27	2.7	27	254	14.1	24	5.13	0	8.8	2.2
97389	14	14	F	8.8	1.2	13.6	156	1	80	4	1.4	2	80	181.7	24.2	87.4	1	2	0	NA	#VALUE!	5.7	1	51	1.32	NA	NA	NA	11	3.1	31	85	24	26	13	4.64	103	102	0.83	73.37	4.5	45	89	4.94	33	8.55	0	8.8	2.2
97390	10	20	H	7.1	1	14.1	357	1	76	3	5	3	106.5	172.5	35.8	113.1	1	2	0	6.22	8.752231111	5.9	1	54	1.4	31.66	189.96	0	21	3.8	38	60	22	29	17	6.07	101	160	0.96	84.86	3.3	33	103	5.72	16	6.84	0	9.3	2.325
97396	11	11	B	4.8	0.5	10.4	203	1	47	4	1.13	1	67.1	166.4	24.2	88.8	1	2	0	NA	#VALUE!	5.6	0	38	0.98	NA	NA	NA	34	4.4	44	77	23	23	21	7.5	102	366	0.97	85.75	3.2	32	129	7.16	68	5.13	0	9.7	2.425
97398	11	13	F	6.3	1.3	20.6	254	1	69	5	2.28	3	75.6	167.5	26.9	102.8	1	2	0	NA	#VALUE!	5.7	1	52	1.34	NA	NA	NA	24	4.3	43	59	22	24	16	5.71	101	121	1.15	101.66	2.8	28	88	4.88	32	8.55	0	9.1	2.275
97400	14	20	B	3.8	0.6	15.8	101	1	19	3	3.82	3	60	159.5	23.6	89.2	0	2	0	NA	#VALUE!	5.3	0	41	1.06	NA	NA	NA	14	4.3	43	65	19	24	13	4.64	100	308	0.86	76.02	2.8	28	91	5.05	12	5.13	0	9.5	2.375
97402	10	10	D	3.5	0.5	14.3	203	2	23	5	0	1	50.7	160.7	19.6	69.2	0	2	0	NA	#VALUE!	5.2	0	61	1.58	NA	NA	NA	26	4.6	46	39	22	25	14	5	102	156	0.67	59.23	3.4	34	91	5.05	5	6.84	0	11	2.75
97403	10	17	F	5.7	1	17.5	330	1	80	5	0.95	1	73.6	170.2	25.4	107.8	1	1	1	6.16	1.18272	6.6	0	42	1.09	4.32	25.92	0	13	4.1	41	96	21	25	23	8.21	102	254	1.14	100.78	3.1	31	103	5.72	17	6.84	0	9.8	2.45
97407	10	10	F	9.2	2.1	22.8	311	1	55	4	2.24	3	107.2	162	40.8	117	1	2	0	NA	#VALUE!	6	1	52	1.34	NA	NA	NA	35	4.2	42	77	35	23	12	4.28	100	526	0.84	74.26	3.1	31	99	5.5	369	8.55	0	9.3	2.325
97408	15	20	E	6.4	1	15.6	332	1	67	3	1.02	1	103.8	171.6	35.3	118	1	2	0	NA	#VALUE!	5.8	1	37	0.96	NA	NA	NA	28	4	40	101	27	25	14	5	106	320	1.58	139.67	2.8	28	118	6.55	29	5.13	0	9.2	2.3
97412	11	13	F	7	1.4	20	350	1	73	3	3.39	3	92.8	175.8	30	113.4	1	2	0	NA	#VALUE!	5.7	1	38	0.98	NA	NA	NA	19	4.1	41	82	21	25	14	5	106	82	1.1	97.24	2.5	25	136	7.55	18	5.13	0	9.1	2.275
97415	11	11	A	8.1	2.2	27.2	199	1	54	5	5	3	68.1	162.6	25.8	89.9	0	1	1	7.05	5.1324	5.9	1	56	1.45	16.38	98.28	0	21	4.2	42	77	19	26	22	7.85	104	141	1.11	98.12	3.2	32	119	6.61	62	10.26	0	9	2.25
97417	10	16	H	6.3	0.4	6.3	289	2	77	5	2.46	3	57.8	157.4	23.3	92.1	0	1	1	9.83	4.849466667	7.2	0	52	1.34	11.1	66.6	0	18	4.4	44	89	13	27	8	2.86	95	49	0.57	50.39	3.1	31	164	9.1	64	5.13	0	9.5	2.375
97418	13	30	B	4	0.4	10	397	2	47	3	NA	0	75.1	157	30.5	102.2	0	2	0	6.66	2.59592	5.8	1	49	1.27	8.77	52.62	0	13	4.2	42	77	14	23	12	4.28	102	94	0.67	59.23	2.5	25	113	6.27	18	5.13	0	9.2	2.3
97419	10	11	C	5.8	0.3	5.2	203	2	55	5	5	3	54.3	155.3	22.5	82.8	0	2	0	5.72	1.886328889	5.5	0	68	1.76	7.42	44.52	0	17	4.3	43	87	21	28	13	4.64	101	106	0.57	50.39	3.2	32	95	5.27	15	10.26	0	9.2	2.3
97420	12	12	E	5	0.9	18	260	1	51	2	NA	0	86.6	178.3	27.2	NA	0	2	0	5.61	2.635453333	5.4	0	55	1.42	10.57	63.42	0	16	4.1	41	49	19	31	20	7.14	106	125	1.24	109.62	2.9	29	91	5.05	27	17.1	0	9.5	2.375
97423	13	13	J	3.7	0.6	16.2	314	2	32	2	0.87	1	97.9	157.9	39.3	110.1	0	2	0	NA	#VALUE!	5.7	1	41	1.06	NA	NA	NA	16	3.8	38	57	18	27	9	3.21	105	115	0.63	55.69	3.3	33	86	4.77	27	6.84	0	8.7	2.175
97424	11	11	E	3.8	0.5	13.2	272	2	38	3	1.19	1	99.8	161.9	38.1	106.3	0	2	0	NA	#VALUE!	5.8	1	39	1.01	NA	NA	NA	16	3.7	37	90	13	25	19	6.78	104	55	1.24	109.62	3	30	87	4.83	19	3.42	0	9	2.25
97425	12	12	D	7.4	1.3	17.6	189	1	19	3	0.82	1	58.7	173.3	19.5	76.3	0	2	0	5.77	3.326084444	5.3	0	48	1.24	12.97	77.82	0	11	4.2	42	108	13	28	14	5	105	81	1	88.4	2.7	27	90	5	18	5.13	0	9.5	2.375
97428	10	30	H	4.7	0.8	17	311	1	77	3	1.42	2	88.9	166.2	32.2	114.3	1	2	0	7.22	8.445795556	5.9	1	46	1.19	26.32	157.92	0	21	4.7	47	57	18	23	20	7.14	100	115	0.74	65.42	2.9	29	126	6.99	24	17.1	0	9.6	2.4
97429	19	19	E	4.6	0.3	6.5	272	1	51	3	0.92	1	74.1	172.4	24.9	94	1	2	0	NA	#VALUE!	6.1	1	66	1.71	NA	NA	NA	26	4	40	74	22	30	29	10.35	100	215	0.95	83.98	3.2	32	82	4.55	34	6.84	0	9	2.25
97430	10	10	G	4.5	0.4	8.9	285	1	32	1	5	3	101.6	174.5	33.4	106.6	0	2	0	NA	#VALUE!	5.7	1	49	1.27	NA	NA	NA	38	4.9	49	53	21	26	15	5.36	95	77	0.93	82.21	2.4	24	93	5.16	25	17.1	0	9.6	2.4
97432	10	10	H	6.1	0.5	8.2	200	1	19	4	4.8	3	74.5	185.3	21.7	79.2	0	2	0	NA	#VALUE!	4.4	0	71	1.84	NA	NA	NA	24	4.4	44	77	20	29	14	5	100	209	0.93	82.21	3.4	34	82	4.55	72	17.1	0	9.7	2.425
97436	10	13	F	3.7	0.4	10.8	232	1	45	5	0.32	1	81.4	173.6	27	94.2	0	2	0	5.61	1.84756	5.9	1	33	0.85	7.41	44.46	0	12	4	40	73	16	24	12	4.28	105	162	0.88	77.79	3.2	32	95	5.27	21	10.26	0	8.8	2.2
97437	10	14	H	8.1	1.5	18.5	296	1	48	5	5	3	72.8	165.8	26.5	91	0	2	0	NA	#VALUE!	5.4	0	42	1.09	NA	NA	NA	22	4.4	44	60	24	28	16	5.71	103	91	0.94	83.1	2.8	28	91	5.05	21	5.13	0	9.4	2.35
97441	12	17	A	6.8	1.7	25	337	1	61	4	NA	0	78.3	181.4	23.8	99.2	1	3	0	5.33	1.819306667	5.6	0	147	3.8	7.68	46.08	0	30	3.9	39	106	22	26	14	5	104	50	0.82	72.49	2.6	26	89	4.94	52	3.42	0	9.2	2.3
97443	10	18	F	6.7	1.5	22.4	288	2	56	3	0.16	1	82.6	166.8	29.7	97.8	0	2	0	5.72	2.145635556	5.6	0	90	2.33	8.44	50.64	0	20	4.2	42	66	18	28	14	5	101	84	0.86	76.02	3.1	31	95	5.27	25	10.26	0	9.8	2.45
97444	10	10	G	4.6	0.7	15.2	263	1	58	1	1.59	2	60.7	166.5	21.9	85.8	1	1	1	7.44	2.265066667	6.8	0	67	1.73	6.85	41.1	0	23	4.2	42	87	21	28	20	7.14	100	79	0.91	80.44	3.1	31	128	7.11	55	15.39	0	9.9	2.475
97445	13	13	D	5.4	1.1	20.4	264	1	51	4	1.45	2	96.9	178.6	30.4	99.3	0	2	0	NA	#VALUE!	5.7	1	45	1.16	NA	NA	NA	23	4.1	41	82	19	29	12	4.28	101	234	1.34	118.46	3.3	33	80	4.44	49	5.13	0	9.3	2.325
97449	10	10	D	3.6	0.4	11.1	265	2	37	5	1.25	1	93	162.7	35.1	115.8	0	2	0	NA	#VALUE!	5.7	1	81	2.09	NA	NA	NA	13	4.2	42	81	14	27	11	3.93	99	52	0.66	58.34	2.7	27	97	5.38	19	1.71	0	9.1	2.275
97450	30	30	J	5	1.3	26	197	2	27	4	3.98	3	119	165.1	43.7	95.7	0	2	0	5.44	2.410524444	5.7	1	75	1.94	9.97	59.82	0	18	3.8	38	64	17	25	10	3.57	98	113	0.63	55.69	3.9	39	89	4.94	13	5.13	0	9.6	2.4
97451	10	10	D	5.1	0.8	15.7	219	2	34	2	NA	0	73.9	161.2	28.4	91.6	0	2	0	NA	#VALUE!	5.5	0	54	1.4	NA	NA	NA	12	3.7	37	68	15	27	10	3.57	102	76	0.6	53.04	3.1	31	89	4.94	27	10.26	0	8.6	2.15
97452	10	12	C	3.5	0.3	8.6	293	2	47	5	2.03	3	71.2	155	29.6	94.5	0	2	0	5.61	2.5432	5.8	1	66	1.71	10.2	61.2	0	15	3.6	36	57	16	23	15	5.36	102	68	0.6	53.04	3.6	36	97	5.38	9	3.42	0	8.7	2.175
97455	10	20	D	6.5	0.9	13.8	271	2	80	3	NA	0	84.7	154.9	35.3	117.8	0	3	0	8.49	1.837613333	6.8	0	48	1.24	4.87	29.22	0	10	4	40	84	14	25	19	6.78	100	30	0.81	71.6	3	30	142	7.88	15	11.97	0	9.5	2.375
97456	10	10	C	4.6	1	21.7	181	2	38	4	0.62	1	76.3	169.7	26.5	82.7	0	2	0	5.44	0.993706667	5.4	0	78	2.02	4.11	24.66	0	20	3.8	38	49	21	27	22	7.85	99	157	1.22	107.85	3.3	33	91	5.05	14	8.55	0	9.1	2.275
97458	10	13	G	6.7	0.8	11.9	199	2	35	3	2.64	3	101.7	171.1	34.7	119.1	0	2	0	NA	#VALUE!	5.3	0	65	1.68	NA	NA	NA	11	4	40	132	12	24	10	3.57	100	82	0.71	62.76	3	30	84	4.66	13	6.84	0	9.2	2.3
97460	10	10	G	8	1.3	16.3	175	2	61	4	NA	0	60	164.8	22.1	78	0	2	0	4.94	1.130711111	5.2	0	72	1.86	5.15	30.9	0	8	4.1	41	74	14	23	18	6.43	104	74	0.97	85.75	3.1	31	83	4.61	18	5.13	0	9.9	2.475
97462	17	20	E	5	0.9	18	290	1	50	2	5	3	84.2	167.7	29.9	NA	1	2	0	6.27	2.24884	5.4	0	78	2.02	8.07	48.42	0	41	4.5	45	68	29	25	16	5.71	95	361	0.85	75.14	2.7	27	102	5.66	47	11.97	0	9.4	2.35
97463	10	10	H	4.8	0.5	10.4	179	2	34	5	5	3	45.7	161.5	17.5	66.3	0	2	0	5.38	2.278728889	5.2	0	62	1.6	9.53	57.18	0	11	4.4	44	42	17	25	9	3.21	106	86	0.49	43.32	2.6	26	85	4.72	11	10.26	0	9.1	2.275
97464	11	11	F	7.9	2.1	26.6	386	1	55	3	0.55	1	122.1	175.1	39.8	131.7	1	1	1	NA	#VALUE!	8.9	0	43	1.11	NA	NA	NA	19	3.9	39	91	14	26	15	5.36	106	120	0.8	70.72	2.9	29	224	12.43	25	5.13	0	9.3	2.325
97465	10	20	J	3.5	0.3	8.6	296	1	38	1	0.12	1	94.4	183.2	28.1	102.7	0	2	0	5.88	1.58368	5.7	1	45	1.16	6.06	36.36	0	18	4	40	81	17	26	16	5.71	103	124	0.92	81.33	3.3	33	96	5.33	26	17.1	0	9.2	2.3
97468	10	12	F	5.7	0.4	7	209	1	46	3	2.41	3	69.6	175	22.7	86.8	0	2	0	5.5	1.263777778	5.6	0	44	1.14	5.17	31.02	0	42	4.1	41	91	37	26	16	5.71	104	129	0.89	78.68	2.9	29	93	5.16	28	17.1	0	9.3	2.325
97469	20	20	J	3.4	0.6	17.6	202	2	28	4	0.18	1	62	156.3	25.4	81.2	0	2	0	NA	#VALUE!	5.4	0	58	1.5	NA	NA	NA	11	4.5	45	68	17	24	8	2.86	101	260	0.93	82.21	3.2	32	90	5	17	5.13	0	10	2.5
97471	10	11	D	4.5	0.7	15.6	223	2	80	3	2.43	3	67	154.5	28.1	94	1	1	1	NA	#VALUE!	6.4	1	55	1.42	NA	NA	NA	9	3.5	35	76	13	23	17	6.07	107	53	0.87	76.91	3.4	34	90	5	10	5.13	0	8.8	2.2
97472	10	10	H	3.7	0.3	8.1	208	1	57	5	0.2	1	62.7	170.1	21.7	86.4	0	2	0	NA	#VALUE!	5.6	0	34	0.88	NA	NA	NA	21	4.3	43	64	22	25	12	4.28	102	158	0.93	82.21	2.7	27	97	5.38	13	11.97	0	9.4	2.35
97473	11	11	J	4	0.6	15	214	1	53	5	3.92	3	58.1	166	21.1	81.7	0	2	0	NA	#VALUE!	5.7	1	80	2.07	NA	NA	NA	14	4.4	44	54	16	26	11	3.93	100	114	0.76	67.18	2.9	29	91	5.05	19	10.26	0	9.2	2.3
97474	10	15	F	7.1	0.8	11.3	274	1	20	3	5	3	98.3	171.4	33.5	110.1	0	2	0	NA	#VALUE!	4.9	0	41	1.06	NA	NA	NA	72	4.2	42	103	33	22	13	4.64	101	111	0.81	71.6	2.9	29	96	5.33	37	6.84	0	9.1	2.275
97478	13	13	B	3.9	0.5	12.8	277	2	47	1	2	3	76.1	159.6	29.9	96.4	0	1	1	6.33	3.474466667	6.3	1	66	1.71	12.35	74.1	0	20	4.1	41	86	21	24	10	3.57	102	75	0.71	62.76	3.4	34	110	6.11	42	6.84	0	9.4	2.35
97481	11	13	F	5.8	0.5	8.6	308	1	80	1	1.19	1	78.7	160	30.7	107.5	1	2	0	NA	#VALUE!	5.5	0	54	1.4	NA	NA	NA	8	3.4	34	70	11	28	11	3.93	103	21	1.01	89.28	3.5	35	98	5.44	10	6.84	0	8.7	2.175
97482	20	30	E	10.8	2.8	25.9	400	2	70	3	1.24	1	130	160.7	50.3	134.3	1	1	1	6.72	9.634986667	5.9	1	64	1.66	32.26	193.56	0	19	3.3	33	61	18	28	15	5.36	102	125	0.95	83.98	3.3	33	116	6.44	16	6.84	0	9	2.25
97483	10	11	D	4.3	0.3	7	295	1	19	3	1.35	2	112	179	35	107.3	0	2	0	5.38	4.270524444	5	0	39	1.01	17.86	107.16	0	37	4.5	45	74	21	27	10	3.57	100	135	0.98	86.63	2.7	27	91	5.05	30	8.55	0	9.8	2.45
97484	12	17	F	5.3	0.6	11.3	234	1	56	4	NA	0	96.8	183	28.9	103.1	1	2	0	NA	#VALUE!	6.2	1	45	1.16	NA	NA	NA	15	4.2	42	62	15	29	11	3.93	101	391	1.05	92.82	3.5	35	83	4.61	24	8.55	0	10	2.5
97485	11	11	J	2.7	0.3	11.1	287	2	33	3	5	3	66.5	168.2	23.5	86.6	0	2	0	5.33	1.369217778	5.1	0	70	1.81	5.78	34.68	0	19	4.5	45	60	17	29	14	5	101	67	0.64	56.58	2.5	25	89	4.94	15	22.23	0	9.4	2.35
97486	10	10	H	4.3	0.3	7	297	2	69	4	NA	0	94.1	156.4	38.5	120.5	1	2	0	NA	#VALUE!	6.8	0	57	1.47	NA	NA	NA	15	4	40	68	15	30	14	5	100	137	0.73	64.53	3.6	36	96	5.33	19	5.13	0	9.8	2.45
97487	11	11	F	4.9	1	20.4	269	2	53	5	5	3	59.7	145.3	28.3	85.5	0	2	0	6	2.090666667	5.6	0	75	1.94	7.84	47.04	0	24	3.7	37	65	17	23	14	5	103	52	0.64	56.58	3.4	34	98	5.44	84	6.84	0	8.6	2.15
97488	12	30	E	5.8	1.2	20.7	286	2	80	3	NA	0	119.6	163	45	132.5	1	2	0	NA	#VALUE!	6.3	1	55	1.42	NA	NA	NA	13	4.2	42	83	19	24	26	9.28	97	67	0.82	72.49	2.7	27	112	6.22	19	10.26	0	9.4	2.35
97492	10	16	H	4.4	0.3	6.8	179	1	45	3	1.11	1	70.2	179.3	21.8	83.8	0	1	1	5.5	0.789555556	5.3	0	48	1.24	3.23	19.38	0	13	4.3	43	66	22	27	13	4.64	103	344	1.12	99.01	2.8	28	85	4.72	13	20.52	0	8.9	2.225
97495	9	30	H	1.8	0.5	27.8	348	2	43	4	1.04	1	168.9	162.2	64.2	164.9	0	3	0	NA	#VALUE!	5.9	1	64	1.66	NA	NA	NA	11	3.8	38	93	13	26	9	3.21	101	101	0.72	63.65	3.4	34	88	4.88	19	3.42	0	9.2	2.3
97497	18	18	E	5.1	0.3	5.9	213	1	24	4	1.44	2	84.6	178.2	26.6	81.9	0	2	0	5.38	2.242862222	5.6	0	55	1.42	9.38	56.28	0	18	3.9	39	82	19	27	9	3.21	100	248	1.4	123.76	3.2	32	89	4.94	50	8.55	0	9.3	2.325
97501	10	10	H	3.7	0.6	16.2	261	2	54	2	1.72	2	95.6	163.8	35.6	112.1	0	2	0	5.55	4.819866667	5.7	1	39	1.01	19.54	117.24	0	31	4.2	42	119	17	28	12	4.28	102	169	0.72	63.65	3.8	38	105	5.83	19	13.68	0	9.6	2.4
97506	10	12	C	6.4	0.8	12.5	231	1	69	5	4.07	3	81.2	170.9	27.8	106.7	1	1	1	9.71	1.614017778	6.5	0	61	1.58	3.74	22.44	0	11	4.2	42	49	11	26	19	6.78	100	62	0.86	76.02	2.8	28	173	9.6	15	6.84	0	9.3	2.325
97507	18	19	J	4	0.9	22.5	211	2	20	2	3.59	3	51.9	154.9	21.6	70	0	2	0	NA	#VALUE!	4.9	0	54	1.4	NA	NA	NA	8	4	40	45	13	23	7	2.5	105	66	0.59	52.16	2.4	24	78	4.33	7	29.07	0	8.7	2.175
97509	10	30	H	9.3	2	21.5	268	2	47	3	2.47	3	101	160.7	39.1	104.6	1	2	0	NA	#VALUE!	4.9	0	47	1.22	NA	NA	NA	18	4.3	43	91	18	26	11	3.93	102	85	0.67	59.23	2.8	28	81	4.5	15	10.26	0	9.4	2.35
97510	10	10	F	4.8	0.4	8.3	244	2	61	4	1.57	2	98.7	166.1	35.8	108.7	1	2	0	5.05	3.407066667	5.8	1	61	1.58	15.18	91.08	0	13	4.2	42	95	19	29	16	5.71	103	115	0.79	69.84	3.2	32	86	4.77	16	6.84	0	9.8	2.45
97512	10	15	C	4	0.9	22.5	191	1	80	3	5	3	69.4	172.4	23.3	97.5	0	1	1	NA	#VALUE!	7.3	0	30	0.78	NA	NA	NA	37	3.7	37	120	27	31	12	4.28	100	184	0.85	75.14	2.5	25	138	7.66	8	3.42	0	8.4	2.1
97513	10	30	I	6.1	1.2	19.7	339	1	54	4	NA	0	117.8	181.8	35.6	118.2	0	2	0	NA	#VALUE!	5.4	0	29	0.75	NA	NA	NA	17	3.6	36	64	20	25	10	3.57	105	151	1	88.4	4.1	41	82	4.55	27	6.84	0	9	2.25
97516	10	12	I	5.1	0.5	9.8	258	2	62	2	1.69	2	80.3	160.1	31.3	98.7	0	2	0	5.94	3.64584	5.1	0	42	1.09	13.81	82.86	0	12	3.5	35	65	12	28	17	6.07	103	58	0.87	76.91	3	30	97	5.38	13	5.13	0	9.3	2.325
97518	10	15	E	6.1	1.1	18	307	1	80	3	1.23	1	73.8	169.2	25.8	105.2	1	2	0	NA	#VALUE!	5.4	0	73	1.89	NA	NA	NA	13	4.5	45	57	20	28	17	6.07	101	126	1.09	96.36	2.1	21	89	4.94	10	11.97	0	9.4	2.35
97520	10	30	H	11.9	2.4	20.2	388	2	57	4	3.11	3	123.4	163.2	46.3	125.3	1	2	0	5.88	10.72250667	5.7	1	50	1.29	41.03	246.18	0	11	4.2	42	105	16	28	18	6.43	97	201	0.97	85.75	3.4	34	98	5.44	18	3.42	0	9.5	2.375
97521	4	30	J	20.5	5.2	25.4	400	1	53	1	5	3	151.1	178.4	47.5	144.4	0	2	0	NA	#VALUE!	6.1	1	41	1.06	NA	NA	NA	32	3.8	38	81	24	29	16	5.71	102	181	0.99	87.52	2.4	24	99	5.5	26	3.42	0	8.6	2.15
97522	12	19	H	5.1	1	19.6	233	2	20	1	0.82	1	57.1	161.6	21.9	75.7	0	2	0	NA	#VALUE!	5.2	0	54	1.4	NA	NA	NA	11	4.7	47	63	15	27	10	3.57	103	83	0.82	72.49	2.8	28	91	5.05	12	18.81	0	9.4	2.35
97523	11	12	D	5.5	1.4	25.5	266	1	80	3	1.44	2	73	160.6	28.3	94	0	2	0	NA	#VALUE!	5.7	1	60	1.55	NA	NA	NA	26	4.1	41	114	31	25	36	12.85	100	520	1.15	101.66	2.8	28	85	4.72	38	8.55	0	9.1	2.275
97527	10	15	C	9.7	2.2	22.7	249	1	63	4	NA	0	106.5	182.7	31.9	110	0	2	0	6.88	3.644871111	6.2	1	44	1.14	11.92	71.52	0	17	3.8	38	58	15	25	12	4.28	101	229	0.93	82.21	2.9	29	122	6.77	28	3.42	0	8.8	2.2
97532	13	14	E	5.6	0.5	8.9	221	1	28	4	3.25	3	68.6	176.4	22	79.5	0	2	0	NA	#VALUE!	5.6	0	50	1.29	NA	NA	NA	13	4.6	46	59	22	28	15	5.36	99	457	1.17	103.43	3	30	84	4.66	29	5.13	0	9.6	2.4
97533	10	14	H	3.7	0.3	8.1	203	1	30	5	5	3	73.3	176.8	23.4	84	0	2	0	5.5	1.571777778	5	0	48	1.24	6.43	38.58	0	23	4.4	44	63	19	30	14	5	101	101	1.01	89.28	3.1	31	92	5.11	17	11.97	0	9.5	2.375
97535	11	13	H	5.4	0.4	7.4	251	2	63	2	5	3	72.6	156.7	29.6	100.8	0	2	0	5.5	4.827777778	5.8	1	68	1.76	19.75	118.5	0	15	4.1	41	80	17	26	16	5.71	99	73	0.61	53.92	3.2	32	90	5	26	11.97	0	9.9	2.475
97538	10	10	G	4	0.3	7.5	385	2	54	2	3.3	3	79.7	154.1	33.6	103.1	1	2	0	NA	#VALUE!	5.9	1	46	1.19	NA	NA	NA	47	4.5	45	97	32	23	15	5.36	99	237	0.7	61.88	3.4	34	97	5.38	25	13.68	0	9.8	2.45
97539	13	13	B	4.9	0.8	16.3	369	1	41	3	3.05	3	118.3	180.1	36.5	121.7	0	1	1	NA	#VALUE!	6.1	1	35	0.91	NA	NA	NA	46	4.2	42	62	23	25	19	6.78	99	131	1.15	101.66	2.8	28	109	6.05	31	8.55	0	8.7	2.175
97544	13	13	E	3.4	0.4	11.8	170	1	19	4	2.65	3	94.9	174.7	31.1	100.8	0	2	0	NA	#VALUE!	5.1	0	44	1.14	NA	NA	NA	23	4.3	43	69	20	25	18	6.43	104	285	0.84	74.26	3.3	33	90	5	18	5.13	0	9.6	2.4
97550	10	10	D	3.4	0.5	14.7	159	2	47	3	4.17	3	63.1	163.5	23.6	80.2	0	2	0	5.16	0.878346667	5	0	62	1.6	3.83	22.98	0	25	4.4	44	90	39	26	11	3.93	102	520	0.86	76.02	3.1	31	86	4.77	10	18.81	0	9.6	2.4
97554	10	10	G	4.8	0.5	10.4	357	1	49	3	1.19	1	77.9	175	25.4	102.8	1	2	0	NA	#VALUE!	5.5	0	53	1.37	NA	NA	NA	50	3.9	39	173	41	28	18	6.43	102	146	0.55	48.62	2.6	26	97	5.38	650	5.13	0	9.9	2.475
97555	13	13	D	4	0.4	10	282	2	48	1	1.99	3	76.5	160.3	29.8	99.6	0	2	0	5.61	3.375973333	5	0	41	1.06	13.54	81.24	0	9	4	40	87	14	24	16	5.71	103	47	0.69	61	3.4	34	88	4.88	10	8.55	0	9.1	2.275
97558	11	11	B	7	1.4	20	223	2	56	3	1.72	2	65	161.8	24.8	85.2	0	2	0	NA	#VALUE!	5.7	1	60	1.55	NA	NA	NA	23	3.9	39	66	26	27	5	1.79	103	150	0.65	57.46	2.7	27	94	5.22	12	10.26	0	9.3	2.325
97560	11	11	B	5.8	0.8	13.8	235	1	55	1	3.31	3	79.3	173	26.5	93.5	0	2	0	6.11	3.598111111	5.2	0	36	0.93	13.25	79.5	0	28	4.3	43	99	21	21	20	7.14	102	99	1.07	94.59	2.5	25	100	5.55	16	5.13	0	9.3	2.325
97563	10	18	F	3.9	0.5	12.8	254	2	61	1	NA	0	56	146.8	26	90.4	1	2	0	6.44	2.647555556	5.9	1	56	1.45	9.25	55.5	0	16	3.7	37	128	16	28	14	5	106	63	0.65	57.46	3.1	31	108	6	14	5.13	0	9.4	2.35
97568	10	17	D	4.6	0.5	10.9	400	1	41	2	5	3	90.2	167.8	32	105.9	1	2	0	NA	#VALUE!	5.7	1	27	0.7	NA	NA	NA	35	4.3	43	96	27	28	17	6.07	99	103	0.94	83.1	3.5	35	91	5.05	54	3.42	0	9.7	2.425
97569	17	18	E	6.9	0.5	7.2	288	1	42	4	5	3	98.2	182.8	29.4	104.2	0	2	0	NA	#VALUE!	5.8	1	39	1.01	NA	NA	NA	18	4.1	41	67	17	26	13	4.64	104	245	1.24	109.62	2.9	29	93	5.16	16	6.84	0	8.8	2.2
97570	11	14	D	5.1	0.7	13.7	352	2	50	5	4.62	3	84.1	165.9	30.6	102.5	1	2	0	NA	#VALUE!	6.3	1	51	1.32	NA	NA	NA	17	4.4	44	83	17	24	11	3.93	106	51	0.57	50.39	3.4	34	109	6.05	63	3.42	0	9.6	2.4
97571	10	10	G	11.4	2.5	21.9	225	1	54	3	0.86	1	57	175.8	18.4	80.2	0	2	0	NA	#VALUE!	5.1	0	37	0.96	NA	NA	NA	58	4	40	86	98	30	8	2.86	97	49	0.99	87.52	3.4	34	111	6.16	460	10.26	0	9.9	2.475
97572	10	12	G	4.1	0.4	9.8	291	1	50	3	1.95	3	95	180.6	29.1	108.2	0	2	0	5.66	1.56216	5.8	1	66	1.71	6.21	37.26	0	42	4	40	53	18	25	19	6.78	100	212	0.89	78.68	2.8	28	94	5.22	13	8.55	0	9.1	2.275
97573	10	19	I	5	0.8	16	288	2	62	5	2.98	3	61.8	158.8	24.5	85.4	0	2	0	6.38	2.722133333	6.1	1	44	1.14	9.6	57.6	0	18	4.1	41	81	21	27	13	4.64	103	88	0.56	49.5	3.2	32	108	6	23	5.13	0	9	2.25
97574	13	13	A	5	0.7	14	218	2	44	5	1	1	53.8	153.7	22.8	79.7	0	2	0	NA	#VALUE!	5.3	0	53	1.37	NA	NA	NA	31	4.1	41	74	25	25	13	4.64	103	89	0.6	53.04	3.1	31	82	4.55	25	3.42	0	8.8	2.2
97575	10	12	H	3.7	0.8	21.6	155	2	24	3	2.57	3	53.8	169.6	18.7	67.2	0	2	0	NA	#VALUE!	5.4	0	75	1.94	NA	NA	NA	12	3.8	38	47	19	26	14	5	102	86	0.86	76.02	3.4	34	85	4.72	12	3.42	0	9.3	2.325
97576	12	14	D	9	1.8	20	340	1	32	1	0.41	1	103	168	36.5	120.5	0	2	0	NA	#VALUE!	5	0	42	1.09	NA	NA	NA	56	3.9	39	112	35	20	14	5	102	177	1.09	96.36	3.5	35	89	4.94	114	6.84	0	9.4	2.35
97577	11	11	D	7.5	1.1	14.7	241	2	56	3	0	1	65.2	147.3	30	103.2	0	2	0	5.55	3.579133333	5.2	0	34	0.88	14.51	87.06	0	11	4.1	41	89	20	21	25	8.93	97	22	1.77	156.47	3.9	39	94	5.22	33	10.26	0	10.8	2.7
97578	11	11	J	3.7	0.3	8.1	226	1	41	1	1.14	1	62.9	157.8	25.3	84.7	0	2	0	5.55	1.6206	5.8	1	54	1.4	6.57	39.42	0	19	3.8	38	77	20	27	21	7.5	102	143	0.82	72.49	3.5	35	91	5.05	30	6.84	0	9	2.25
97580	10	10	J	4.4	0.3	6.8	273	1	26	1	2.99	3	71.6	167.1	25.6	89.1	0	2	0	5.38	1.142951111	5	0	72	1.86	4.78	28.68	0	44	4.5	45	67	26	28	16	5.71	99	140	0.83	73.37	2.9	29	89	4.94	29	6.84	0	9.4	2.35
97582	10	16	H	5.9	1.1	18.6	273	1	63	1	1.22	1	85.7	175.3	27.9	100.2	0	1	1	NA	#VALUE!	6.2	1	35	0.91	NA	NA	NA	14	4.1	41	92	18	25	14	5	104	166	0.86	76.02	3.1	31	103	5.72	15	5.13	0	8.9	2.225
97585	12	12	J	4.9	0.3	6.1	208	1	21	3	5	3	75.4	168.4	26.6	94	0	2	0	5.94	1.87968	5.1	0	51	1.32	7.12	42.72	0	21	4.8	48	55	21	29	12	4.28	100	91	0.84	74.26	2.8	28	96	5.33	26	25.65	0	9.8	2.45
97588	10	11	C	6.4	0.7	10.9	278	1	56	5	3.25	3	73.5	174.7	24.1	89.2	0	2	0	NA	#VALUE!	6.5	0	31	0.8	NA	NA	NA	26	3.4	34	59	16	26	19	6.78	98	125	0.95	83.98	3.9	39	79	4.39	39	8.55	0	8.9	2.225
97589	14	14	E	4.8	0.7	14.6	211	2	19	2	0.74	1	57.4	153	24.5	78.6	0	2	0	4.83	0.712693333	5.3	0	62	1.6	3.32	19.92	0	15	4.4	44	89	22	26	10	3.57	98	272	0.79	69.84	2.8	28	79	4.39	13	15.39	0	9.4	2.35
97592	10	10	G	7.1	1.2	16.9	249	1	63	5	2.38	3	76.5	175.4	24.9	95	0	2	0	6.38	2.123831111	6.5	0	41	1.06	7.49	44.94	0	16	4.5	45	61	15	27	12	4.28	103	110	0.82	72.49	3	30	106	5.88	32	6.84	0	9.6	2.4
97593	11	19	B	5.1	1.2	23.5	334	2	60	4	3.65	3	120.2	166.7	43.3	124.1	1	2	0	5.22	3.19232	5.9	1	64	1.66	13.76	82.56	0	19	3.9	39	106	20	29	15	5.36	102	164	0.92	81.33	3	30	86	4.77	18	11.97	0	9.4	2.35
97594	13	14	J	2.9	0.4	13.8	185	2	56	5	2.11	3	48.8	157.5	19.7	71.4	0	2	0	NA	#VALUE!	5.2	0	68	1.76	NA	NA	NA	43	4	40	85	37	30	12	4.28	105	100	0.7	61.88	3	30	88	4.88	37	13.68	0	9.1	2.275
97595	10	10	D	5.7	1.1	19.3	200	1	36	5	5	3	57.9	179.1	18.1	76	0	2	0	5	1.073333333	5.1	0	48	1.24	4.83	28.98	0	49	4.5	45	85	42	26	13	4.64	99	106	0.93	82.21	2.5	25	83	4.61	42	5.13	0	9.4	2.35
97597	10	19	H	5	0.5	10	199	2	77	4	1.52	2	69.9	163.4	26.2	94.2	0	2	0	5.83	1.730862222	5.5	0	59	1.53	6.68	40.08	0	8	3.7	37	65	19	27	12	4.28	100	105	1.03	91.05	3.8	38	98	5.44	38	8.55	0	8.9	2.225
97598	20	20	J	5	0.9	18	226	2	40	1	NA	0	84	158	33.6	101.1	0	2	0	5.66	1.38104	5.5	0	54	1.4	5.49	32.94	0	16	4.1	41	54	18	28	15	5.36	99	108	0.7	61.88	3.4	34	90	5	13	6.84	0	9	2.25
97600	13	13	E	6.2	1	16.1	313	2	23	5	4.7	3	62.8	156.3	25.7	84.7	0	2	0	NA	#VALUE!	4.7	0	48	1.24	NA	NA	NA	68	4.7	47	94	40	23	12	4.28	99	84	0.59	52.16	3.2	32	81	4.5	39	8.55	0	9.4	2.35
97602	10	10	C	4.6	0.5	10.9	237	2	40	4	1.14	1	92.3	173.8	30.6	101.8	0	2	0	5.94	3.56136	5.7	1	42	1.09	13.49	80.94	0	9	3.6	36	122	10	25	6	2.14	101	169	0.86	76.02	3.6	36	100	5.55	4	3.42	0	8.9	2.225
97605	10	10	D	4	0.5	12.5	225	2	67	3	2.49	3	65.6	162.8	24.8	92.6	0	2	0	5.5	1.933555556	5.8	1	40	1.03	7.91	47.46	0	18	4.1	41	100	20	29	12	4.28	101	141	0.73	64.53	2.9	29	91	5.05	15	5.13	0	9.7	2.425
97606	10	12	F	4.2	0.8	19	229	2	80	4	2.77	3	57.3	152.3	24.7	81.4	1	2	0	5.55	2.0794	5.8	1	85	2.2	8.43	50.58	0	6	3.6	36	77	14	26	24	8.57	99	100	1.4	123.76	3.7	37	95	5.27	17	5.13	0	9.5	2.375
97608	16	30	J	4.1	1.3	31.7	330	1	79	5	4.57	3	71.7	172.2	24.2	94.7	1	1	1	NA	#VALUE!	6	1	38	0.98	NA	NA	NA	26	4.1	41	59	23	26	27	9.64	106	108	1.08	95.47	2.9	29	98	5.44	28	6.84	0	9.1	2.275
97609	12	18	B	5.4	0.3	5.6	304	1	66	5	0.75	1	69.9	166.9	25.1	94.4	0	1	1	9.83	4.272773333	8.1	0	34	0.88	9.78	58.68	0	12	4	40	57	15	21	23	8.21	97	242	0.93	82.21	3.2	32	166	9.21	14	3.42	0	9	2.25
97610	15	15	J	3.6	0.5	13.9	217	1	28	2	0	1	77.9	176.5	25	87.5	0	2	0	NA	#VALUE!	5	0	59	1.53	NA	NA	NA	19	4.6	46	66	18	26	22	7.85	97	125	1.25	110.5	2.5	25	87	4.83	12	5.13	0	9.8	2.45
97611	10	15	F	8.5	1.1	12.9	302	1	68	5	1.8	2	81.7	181.2	24.9	100.8	1	1	1	NA	#VALUE!	8.3	0	32	0.83	NA	NA	NA	30	4.1	41	87	32	22	19	6.78	101	880	0.96	84.86	3	30	77	4.27	28	3.42	0	9.2	2.3
97617	10	10	H	4.6	0.4	8.7	162	1	30	4	NA	0	56.8	176	18.3	67.2	0	2	0	NA	#VALUE!	5.5	0	72	1.86	NA	NA	NA	13	4.4	44	46	15	26	13	4.64	102	90	0.8	70.72	2.9	29	73	4.05	22	5.13	0	9.5	2.375
97618	10	10	C	4.1	0.3	7.3	341	1	64	1	5	3	94.9	178.1	29.9	107.1	0	2	0	5.66	1.96968	5.3	0	66	1.71	7.83	46.98	0	35	4.2	42	78	27	28	10	3.57	99	100	0.92	81.33	3.2	32	99	5.5	84	11.97	0	9.1	2.275
97619	10	20	G	2.8	0.3	10.7	153	1	65	3	3.69	3	89.7	171.7	30.4	103.6	1	1	1	NA	#VALUE!	6.9	0	38	0.98	NA	NA	NA	16	4.4	44	35	15	27	11	3.93	94	108	0.85	75.14	3.1	31	120	6.66	33	8.55	0	9.5	2.375
97620	10	30	G	4.8	0.9	18.8	377	2	41	5	3.4	3	115.2	158.6	45.8	127.3	1	2	0	8.27	4.6312	6.8	0	54	1.4	12.6	75.6	0	14	3.8	38	90	17	26	9	3.21	98	65	0.7	61.88	3.6	36	138	7.66	23	8.55	0	9.2	2.3
97621	12	14	B	4.3	0.7	16.3	227	2	19	4	0.74	1	54.7	163.6	20.4	72	0	2	0	NA	#VALUE!	5.3	0	56	1.45	NA	NA	NA	11	4.3	43	58	17	22	12	4.28	105	80	0.75	66.3	3	30	71	3.94	9	5.13	0	9.7	2.425
97623	11	11	F	4.4	0.4	9.1	287	2	71	5	1.82	2	76.6	157.9	30.7	102.2	1	3	0	7.33	4.173213333	6.9	0	63	1.63	12.81	76.86	0	27	4.2	42	97	23	27	12	4.28	99	79	0.67	59.23	3.8	38	126	6.99	24	11.97	0	9.7	2.425
97624	10	10	C	4	0.8	20	180	2	32	5	5	3	43.6	146.8	20.2	68.4	0	2	0	5.44	1.334613333	5.1	0	66	1.71	5.52	33.12	0	12	4.4	44	34	13	23	15	5.36	101	59	0.78	68.95	3.1	31	88	4.88	17	17.1	0	9.3	2.325
97626	10	15	B	5.5	1.1	20	228	2	73	3	1.74	2	67.4	149.7	30.1	100.4	0	2	0	NA	#VALUE!	5.7	1	77	1.99	NA	NA	NA	10	3.9	39	101	18	26	21	7.5	100	164	0.81	71.6	2.8	28	119	6.61	6	5.13	0	9.3	2.325
97627	11	18	H	75	4.3	5.7	400	2	34	3	3.47	3	161.4	175.9	52.2	153.3	0	2	0	NA	#VALUE!	5.8	1	35	0.91	NA	NA	NA	60	3.9	39	90	54	23	12	4.28	98	76	0.69	61	3.9	39	108	6	34	8.55	0	9.3	2.325
97630	10	20	H	6	0.7	11.7	338	2	78	3	2.43	3	80.9	166.6	29.1	115.3	1	1	1	7.38	5.55304	6.6	0	50	1.29	16.93	101.58	0	13	4	40	99	16	26	25	8.93	103	41	1.2	106.08	3.1	31	126	6.99	15	8.55	0	9.2	2.3
97631	10	11	H	8.8	1.9	21.6	215	2	18	4	3.03	3	100	165.6	36.5	102.7	0	2	0	NA	#VALUE!	5.4	0	53	1.37	NA	NA	NA	12	3.7	37	104	17	23	11	3.93	103	156	0.9	79.56	3.2	32	84	4.66	9	3.42	0	9	2.25
97635	10	20	G	4.9	1.4	28.6	260	2	56	2	4.08	3	67.8	151.6	29.5	84.6	0	2	0	5.88	4.340746667	5.4	0	55	1.42	16.61	99.66	0	12	3.9	39	65	16	23	14	5	107	55	0.71	62.76	3.5	35	102	5.66	15	5.13	0	8.9	2.225
97640	10	13	G	5.6	1	17.9	355	1	41	1	2.2	3	95.7	168.4	33.7	116.5	0	2	0	5.66	2.749502222	5.4	0	35	0.91	10.93	65.58	0	20	4.2	42	98	23	25	14	5	104	182	0.69	61	2.5	25	99	5.5	24	15.39	0	9	2.25
97641	10	11	D	3.4	0.5	14.7	154	2	49	3	NA	0	64.2	161.9	24.5	84.1	0	2	0	NA	#VALUE!	5.7	1	61	1.58	NA	NA	NA	17	4.3	43	54	26	24	11	3.93	100	211	0.93	82.21	2.7	27	86	4.77	14	5.13	0	9.6	2.4
97642	11	14	F	5.7	1.1	19.3	385	1	74	3	2.3	3	97.3	167	34.9	117.5	1	2	0	5.33	5.630848889	5.9	1	66	1.71	23.77	142.62	0	15	3.9	39	82	13	26	20	7.14	108	49	1.14	100.78	2.7	27	94	5.22	16	5.13	0	9.2	2.3
97643	10	10	G	4.6	0.5	10.9	261	2	40	3	1.32	2	104.9	164.1	39	121.9	0	2	0	5.05	3.784133333	5.8	1	55	1.42	16.86	101.16	0	15	3.5	35	67	18	21	13	4.64	99	110	0.84	74.26	3.9	39	85	4.72	14	5.13	0	8.6	2.15
97644	10	10	F	4.3	0.3	7	211	1	24	2	0.12	1	128.1	174	42.3	117.1	0	2	0	NA	#VALUE!	7.2	0	41	1.06	NA	NA	NA	16	5	50	134	20	27	17	6.07	95	702	1.04	91.94	3	30	236	13.1	14	20.52	0	10.4	2.6
97648	10	11	J	7.9	1.1	13.9	317	2	32	3	3.43	3	126.3	164.8	46.5	136.6	0	2	0	5.38	2.455671111	5.6	0	48	1.24	10.27	61.62	0	15	4.1	41	71	15	26	11	3.93	103	95	0.91	80.44	3.1	31	86	4.77	19	6.84	0	8.8	2.2
[truncated: 2,478 more rows]
[truncated: 43 more columns]
